# Supplementary material for: Long live the queen, the king and the commoner? Transcript expression differences between old and young in the termite Cryptotermes secundus
Source: PLoS One. 2019 Feb 13;14(2):e0210371. doi: 10.1371/journal.pone.0210371 (PMC6373952; doi:10.1371/journal.pone.0210371)
Supplement: S1 Table — (XLSX) [file pone.0210371.s002.xlsx]

## Sheet: Samples
S1 Table. Sample Information.
EMBL Study Primary Accession PRJEB27153
EMBL Study Secondary Accession ERP109197
BUSCO completeness refers to the set insecta_odb9 with 1,658 single copy ogs.
Sample ID	Description	Total RNA quantity (µg)	Concentration (ng/µL)	Library ID	EMBL Sample Primary Accession	Date sequenced	Date of killing	Read length	Illumina HiSeq	Age	Colony ID	Biomaterial provider	Sex	Collected by	Collection date in the field	Field sampling	Determined by	Developmental stage	Treatment	BUSCO completeness (%)
CSPY1	Tissue sample from Cryptotermes secundus, primary queen, reared under normal conditions	3.744	96	CS-PY1_KA-CRYnhgEAAARAAPEI-205	ERS2528930	December 2014	August 2014	100 bp	2000	1 year	DC22 2c	Judith Korb Lab, University of Freiburg, Institut fuer Zoologie I, Evolutionary Biology & Ecology, Hauptstr. 1, 79104 Freiburg, Germany	female	Judith Korb	2014	C. secundus colonies were collected near Palmerston- Channel Island from a mangrove ecosystem (12°30’ S, 131°00’ E; Northern Territory, Australia). The colonies were transferred to wooden blocks of Pinus radiata. After transport to the laboratory, the stock colonies were kept under standardized conditions in a climate room with a temperature of 28 °C, 70% humidity and a 12h day/night rhythm. Unde…	Judith Korb	adult	Kept alive in climate chamber, then killed on ice and gut removed, then transferred into peqGOLD Tri Fast™ (PEQLAB) and homogenized in a Tissue Lyser II (QIAGEN), then RNA was extracted by inhouse protocol, isolated RNA stored at -80°C, shipping to BGI, Hongkong on dry ice	91.9
CSPY2	Tissue sample from Cryptotermes secundus, primary queen, reared under normal conditions	5.882	346	CS-PY2_KA-CRYnhgEAABRAAPEI-206	ERS2528931	December 2014	August 2014	100 bp	2000	1 year	DC19 2c	Judith Korb Lab, University of Freiburg, Institut fuer Zoologie I, Evolutionary Biology & Ecology, Hauptstr. 1, 79104 Freiburg, Germany	female	Judith Korb	2014	C. secundus colonies were collected near Palmerston- Channel Island from a mangrove ecosystem (12°30’ S, 131°00’ E; Northern Territory, Australia). The colonies were transferred to wooden blocks of Pinus radiata. After transport to the laboratory, the stock colonies were kept under standardized conditions in a climate room with a temperature of 28 °C, 70% humidity and a 12h day/night rhythm. Unde…	Judith Korb	adult	Kept alive in climate chamber, then killed on ice and gut removed, then transferred into peqGOLD Tri Fast™ (PEQLAB) and homogenized in a Tissue Lyser II (QIAGEN), then RNA was extracted by inhouse protocol, isolated RNA stored at -80°C, shipping to BGI, Hongkong on dry ice	91.8
CSPO1	Tissue sample from Cryptotermes secundus, primary queen, reared under normal conditions	4.154	117	CS-PO1_KA-CRYnhgEAAERAAPEI-209	ERS2528932	December 2014	August 2014	100 bp	2000	>7 years	U73 a-1c	Judith Korb Lab, University of Freiburg, Institut fuer Zoologie I, Evolutionary Biology & Ecology, Hauptstr. 1, 79104 Freiburg, Germany	female	Judith Korb	2007	C. secundus colonies were collected near Palmerston- Channel Island from a mangrove ecosystem (12°30’ S, 131°00’ E; Northern Territory, Australia). The colonies were transferred to wooden blocks of Pinus radiata. After transport to the laboratory, the stock colonies were kept under standardized conditions in a climate room with a temperature of 28 °C, 70% humidity and a 12h day/night rhythm. Unde…	Judith Korb	adult	Kept alive in climate chamber, then killed on ice and gut removed, then transferred into peqGOLD Tri Fast™ (PEQLAB) and homogenized in a Tissue Lyser II (QIAGEN), then RNA was extracted by inhouse protocol, isolated RNA stored at -80°C, shipping to BGI, Hongkong on dry ice	91.9
CSPO2	Tissue sample from Cryptotermes secundus, primary queen, reared under normal conditions	8.38	419	CS-PO2_KA-CRYnhgEAAFRAAPEI-210	ERS2528933	December 2014	August 2014	100 bp	2000	>7 years	V108b-2c	Judith Korb Lab, University of Freiburg, Institut fuer Zoologie I, Evolutionary Biology & Ecology, Hauptstr. 1, 79104 Freiburg, Germany	female	Judith Korb	2007	C. secundus colonies were collected near Palmerston- Channel Island from a mangrove ecosystem (12°30’ S, 131°00’ E; Northern Territory, Australia). The colonies were transferred to wooden blocks of Pinus radiata. After transport to the laboratory, the stock colonies were kept under standardized conditions in a climate room with a temperature of 28 °C, 70% humidity and a 12h day/night rhythm. Unde…	Judith Korb	adult	Kept alive in climate chamber, then killed on ice and gut removed, then transferred into peqGOLD Tri Fast™ (PEQLAB) and homogenized in a Tissue Lyser II (QIAGEN), then RNA was extracted by inhouse protocol, isolated RNA stored at -80°C, shipping to BGI, Hongkong on dry ice	91.9
CSPYM1	Tissue sample from Cryptotermes secundus, primary king, reared under normal conditions	4.644	251	CS-PYM1_KA-CRYnhgEAAGRAAPEI-211	ERS2528935	December 2014	August 2014	100 bp	2000	1 year	DC22 2c	Judith Korb Lab, University of Freiburg, Institut fuer Zoologie I, Evolutionary Biology & Ecology, Hauptstr. 1, 79104 Freiburg, Germany	male	Judith Korb	2014	C. secundus colonies were collected near Palmerston- Channel Island from a mangrove ecosystem (12°30’ S, 131°00’ E; Northern Territory, Australia). The colonies were transferred to wooden blocks of Pinus radiata. After transport to the laboratory, the stock colonies were kept under standardized conditions in a climate room with a temperature of 28 °C, 70% humidity and a 12h day/night rhythm. Unde…	Judith Korb	adult	Kept alive in climate chamber, then killed on ice and gut removed, then transferred into peqGOLD Tri Fast™ (PEQLAB) and homogenized in a Tissue Lyser II (QIAGEN), then RNA was extracted by inhouse protocol, isolated RNA stored at -80°C, shipping to BGI, Hongkong on dry ice	91.6
CSPYM2	Tissue sample from Cryptotermes secundus, primary king, reared under normal conditions	1.98	99	CS-PYM2_KA-CRYnhgEAAHRAAPEI-212	ERS2528934	December 2014	August 2014	100 bp	2000	1 year	DC 7a	Judith Korb Lab, University of Freiburg, Institut fuer Zoologie I, Evolutionary Biology & Ecology, Hauptstr. 1, 79104 Freiburg, Germany	male	Judith Korb	2014	C. secundus colonies were collected near Palmerston- Channel Island from a mangrove ecosystem (12°30’ S, 131°00’ E; Northern Territory, Australia). The colonies were transferred to wooden blocks of Pinus radiata. After transport to the laboratory, the stock colonies were kept under standardized conditions in a climate room with a temperature of 28 °C, 70% humidity and a 12h day/night rhythm. Unde…	Judith Korb	adult	Kept alive in climate chamber, then killed on ice and gut removed, then transferred into peqGOLD Tri Fast™ (PEQLAB) and homogenized in a Tissue Lyser II (QIAGEN), then RNA was extracted by inhouse protocol, isolated RNA stored at -80°C, shipping to BGI, Hongkong on dry ice	91.5
CSPOM	Tissue sample from Cryptotermes secundus, primary king, reared under normal conditions	6.455	331	CS-POM_KA-CRYnhgEAAIRAAPEI-213	ERS2528987	December 2014	August 2014	100 bp	2000	>7 years	Z75 b	Judith Korb Lab, University of Freiburg, Institut fuer Zoologie I, Evolutionary Biology & Ecology, Hauptstr. 1, 79104 Freiburg, Germany	male	Judith Korb	2007	C. secundus colonies were collected near Palmerston- Channel Island from a mangrove ecosystem (12°30’ S, 131°00’ E; Northern Territory, Australia). The colonies were transferred to wooden blocks of Pinus radiata. After transport to the laboratory, the stock colonies were kept under standardized conditions in a climate room with a temperature of 28 °C, 70% humidity and a 12h day/night rhythm. Unde…	Judith Korb	adult	Kept alive in climate chamber, then killed on ice and gut removed, then transferred into peqGOLD Tri Fast™ (PEQLAB) and homogenized in a Tissue Lyser II (QIAGEN), then RNA was extracted by inhouse protocol, isolated RNA stored at -80°C, shipping to BGI, Hongkong on dry ice	91.8
JK R 15	Tissue sample from Cryptotermes secundus, primary king, reared under normal conditions	5.212	95	CS-JK_R_15_POM_KA	ERS2528990	June 2014	April 2014	90 bp	2000	>7 years	AD21 g	Judith Korb Lab, University of Freiburg, Institut fuer Zoologie I, Evolutionary Biology & Ecology, Hauptstr. 1, 79104 Freiburg, Germany	male	Judith Korb	2007	C. secundus colonies were collected near Palmerston- Channel Island from a mangrove ecosystem (12°30’ S, 131°00’ E; Northern Territory, Australia). The colonies were transferred to wooden blocks of Pinus radiata. After transport to the laboratory, the stock colonies were kept under standardized conditions in a climate room with a temperature of 28 °C, 70% humidity and a 12h day/night rhythm. Unde…	Judith Korb	adult	Kept alive in climate chamber, then killed on ice and gut removed, then transferred into peqGOLD Tri Fast™ (PEQLAB) and homogenized in a Tissue Lyser II (QIAGEN), then RNA was extracted by inhouse protocol, isolated RNA stored at -80°C, shipping to BGI, Hongkong on dry ice	91.9
CShY2	Tissue sample from Cryptotermes secundus, worker, reared under normal conditions	0.74	40	CS-hY2_KA-CRYnhgEAACRAAPEI-207	ERS2528988	December 2014	August 2014	100 bp	2000	< 6 months	DC19 2c	Judith Korb Lab, University of Freiburg, Institut fuer Zoologie I, Evolutionary Biology & Ecology, Hauptstr. 1, 79104 Freiburg, Germany	not known	Judith Korb	2014	C. secundus colonies were collected near Palmerston- Channel Island from a mangrove ecosystem (12°30’ S, 131°00’ E; Northern Territory, Australia). The colonies were transferred to wooden blocks of Pinus radiata. After transport to the laboratory, the stock colonies were kept under standardized conditions in a climate room with a temperature of 28 °C, 70% humidity and a 12h day/night rhythm. Unde…	Judith Korb	immature instar	Kept alive in climate chamber, then killed on ice and gut removed, then transferred into peqGOLD Tri Fast™ (PEQLAB) and homogenized in a Tissue Lyser II (QIAGEN), then RNA was extracted by inhouse protocol, isolated RNA stored at -80°C, shipping to BGI, Hongkong on dry ice	91.5
CShY3	Tissue sample from Cryptotermes secundus, worker, reared under normal conditions	1.365	70	CS-hY3_KA-CRYnhgEAADRAAPEI-208	ERS2528989	December 2014	August 2014	100 bp	2000	< 6 months	DC 7a	Judith Korb Lab, University of Freiburg, Institut fuer Zoologie I, Evolutionary Biology & Ecology, Hauptstr. 1, 79104 Freiburg, Germany	not known	Judith Korb	2014	C. secundus colonies were collected near Palmerston- Channel Island from a mangrove ecosystem (12°30’ S, 131°00’ E; Northern Territory, Australia). The colonies were transferred to wooden blocks of Pinus radiata. After transport to the laboratory, the stock colonies were kept under standardized conditions in a climate room with a temperature of 28 °C, 70% humidity and a 12h day/night rhythm. Unde…	Judith Korb	immature instar	Kept alive in climate chamber, then killed on ice and gut removed, then transferred into peqGOLD Tri Fast™ (PEQLAB) and homogenized in a Tissue Lyser II (QIAGEN), then RNA was extracted by inhouse protocol, isolated RNA stored at -80°C, shipping to BGI, Hongkong on dry ice	91.7
CShKA1	Tissue sample from Cryptotermes secundus, worker, reared under normal conditions	3.768	47	CS-h_KA-212_L5	ERS2528992	September 2015	August 2015	100 bp	4000	> 3 years	AC 64b	Judith Korb Lab, University of Freiburg, Institut fuer Zoologie I, Evolutionary Biology & Ecology, Hauptstr. 1, 79104 Freiburg, Germany	not known	Judith Korb	2011	C. secundus colonies were collected near Palmerston- Channel Island from a mangrove ecosystem (12°30’ S, 131°00’ E; Northern Territory, Australia). The colonies were transferred to wooden blocks of Pinus radiata. After transport to the laboratory, the stock colonies were kept under standardized conditions in a climate room with a temperature of 28 °C, 70% humidity and a 12h day/night rhythm. Unde…	Judith Korb	immature instar	Kept alive in climate chamber, then killed on ice and gut removed, then transferred into peqGOLD Tri Fast™ (PEQLAB) and homogenized in a Tissue Lyser II (QIAGEN), then RNA was extracted by inhouse protocol, isolated RNA stored at -80°C, shipping to BGI, Hongkong on dry ice	91.9
CShKA2	Tissue sample from Cryptotermes secundus, worker, reared under normal conditions	2.968	37	CS-h_KA-213_L5	ERS2528991	September 2015	August 2015	100 bp	4000	> 3 years	AC 64b	Judith Korb Lab, University of Freiburg, Institut fuer Zoologie I, Evolutionary Biology & Ecology, Hauptstr. 1, 79104 Freiburg, Germany	not known	Judith Korb	2011	C. secundus colonies were collected near Palmerston- Channel Island from a mangrove ecosystem (12°30’ S, 131°00’ E; Northern Territory, Australia). The colonies were transferred to wooden blocks of Pinus radiata. After transport to the laboratory, the stock colonies were kept under standardized conditions in a climate room with a temperature of 28 °C, 70% humidity and a 12h day/night rhythm. Unde…	Judith Korb	immature instar	Kept alive in climate chamber, then killed on ice and gut removed, then transferred into peqGOLD Tri Fast™ (PEQLAB) and homogenized in a Tissue Lyser II (QIAGEN), then RNA was extracted by inhouse protocol, isolated RNA stored at -80°C, shipping to BGI, Hongkong on dry ice	91.7
