# Supplementary material for: Long live the queen, the king and the commoner? Transcript expression differences between old and young in the termite Cryptotermes secundus
Source: PLoS One. 2019 Feb 13;14(2):e0210371. doi: 10.1371/journal.pone.0210371 (PMC6373952; doi:10.1371/journal.pone.0210371)
Supplement: S2 Table — (XLSX) [file pone.0210371.s003.xlsx]

## Sheet: Queens
S2 Table. Transcript expression differences between old and young individuals for Cryptotermes secundus queens, kings, and workers
For more information regarding Deseq2 results, refer to the manual. For all the genes of interest (“Label” column), respective COGs were downloaded from OrthoDB v9.1 and gene trees were inferred (see methods).
Queens
Expression higher in young vs old (HY)			Deseq2 Output
Transcript ID	Label	'Annotation’	baseMean	log2FoldChange	lfcSE	stat	pvalue	padj	Blastx hits versus Zootermopsis nevadensis	InterproScan Annotation	Pfam Annotation	Pathway	GO ID
Csec_G13150_T1	Transposable element related	LTR retrotransposon related	67260.3	-3.42682	0.274108	-12.5017	7.30512e-36	9.88274e-32	collagen alpha-5(IV) chain-like isoform X2 [Zootermopsis nevadensis]/collagen alpha-5(IV) chain-like isoform X1 [Zootermopsis nevadensis]		No hit
Csec_G16794_T1		Glycosyl hydrolase family 1	16202.3	-3.02153	0.590973	-5.1128	3.17423e-07	0.000178927	lactase-phlorizin hydrolase-like [Zootermopsis nevadensis]	Glycoside hydrolase, family 1,Glycoside hydrolase, superfamily,Glycoside hydrolase, family 1, active site,Glycoside hydrolase, catalytic domain	Glyco_hydro_1- Glycosyl hydrolase family 1		GO:0004553,GO:0005975,GO:0005975
Csec_G09844_T1		NA	13459.3	-1.72026	0.426388	-4.03448	5.47229e-05	0.0123613	uncharacterized protein LOC110831835 [Zootermopsis nevadensis]/uncharacterized protein LOC110831839 [Zootermopsis nevadensis]	No hit	No hit
Csec_G12565_T1	Gene of Interest/ Transposons	protein pelota	6829.7	-0.528953	0.14256	-3.7104	0.000206933	0.033763	protein pelota isoform X1 [Zootermopsis nevadensis]/protein pelota isoform X2 [Zootermopsis nevadensis]	50S ribosomal protein L30e-like,Translation release factor pelota,eRF1 domain 3,eRF1 domain 2,eRF1 domain 1/Pelota-like	eRF1_1-eRF1 domain 1,eRF1_2-eRF1 domain 2,eRF1_3-eRF1 domain 3		GO:0070481,GO:0070966,GO:0071025
Csec_G10220_T1		transcription elongation factor S-II like	4243.96	-0.723743	0.191174	-3.78578	0.00015323	0.0276396	transcription elongation factor S-II [Zootermopsis nevadensis]/death-inducer obliterator 1 isoform X2 [Zootermopsis nevadensis]	Transcription elongation factor, TFIIS-related,Transcription factor IIS, N-terminal,Transcription elongation factor, TFIIS/CRSP70, N-terminal, sub-type,Zinc finger, TFIIS-type,Transcription elongation factor S-IIM,Transcription elongation factor S-II, central domain,Transcription elongation factor, TFIIS	TFIIS_M- Transcription factor S-II (TFIIS), central domain;TFIIS_C- Transcription factor S-II (TFIIS);Med26- TFIIS helical bundle-like domain		GO:0003677,GO:0005634,GO:0006351,GO:0006357,GO:0032784,GO:0003676,GO:0005634,GO:0006351,GO:0006355,GO:0005634,GO:0006351,GO:0003676,GO:0006351,GO:0008270,GO:0005634,GO:0006351,GO:0008270,GO:0006351
Csec_G10601_T1		Deoxyribonuclease II	4236.14	-3.29902	0.614657	-5.36726	7.99437e-08	5.54625e-05	plancitoxin-1 isoform X2 [Zootermopsis nevadensis]/deoxyribonuclease-2-alpha isoform X1 [Zootermopsis nevadensis]	Deoxyribonuclease II	DNase_II- Deoxyribonuclease II		GO:0004531,GO:0006259
Csec_G04549_T1		Arginine methyltransferase 1	3241.93	-0.869356	0.182923	-4.75257	2.00844e-06	0.000836037	protein arginine N-methyltransferase 1 isoform X1 [Zootermopsis nevadensis]/protein arginine N-methyltransferase 1 isoform X2 [Zootermopsis nevadensis]	S-adenosyl-L-methionine-dependent methyltransferase-like,Protein arginine N-methyltransferase	Methyltransf_25- Methyltransferase domain;Methyltransf_11- Methyltransferase domain;PrmA- Ribosomal protein L11 methyltransferase (PrmA);Methyltransf_31- Methyltransferase domain;Methyltransf_9- Protein of unknown function (DUF1698);CMAS- Mycolic acid cyclopropane synthetase;MTS- Methyltransferase small domain	KEGG: 00130+2.1.1.-|KEGG: 00253+2.1.1.-|KEGG: 00270+2.1.1.-|KEGG: 00340+2.1.1.-|KEGG: 00350+2.1.1.-|KEGG: 00360+2.1.1.-|KEGG: 00380+2.1.1.-|KEGG: 00450+2.1.1.-|KEGG: 00522+2.1.1.-|KEGG: 00624+2.1.1.-|KEGG: 00627+2.1.1.-|KEGG: 00860+2.1.1.-|KEGG: 00940+2.1.1.-|KEGG: 00941+2.1.1.-|KEGG: 00942+2.1.1.-|KEGG: 00945+2.1.1.-|KEGG: 00950+2.1.1.-|KEGG: 00981+2.1.1.-	GO:0006479,GO:0008168
Csec_G02003_T2		succinate dehydrogenase [ubiquinone] flavoprotein subunit partial	3061.54	-0.896964	0.239578	-3.74393	0.000181163	0.0314214	LOW QUALITY PROTEIN: succinate dehydrogenase [ubiquinone] flavoprotein subunit, mitochondrial [Zootermopsis nevadensis]	Fumarate reductase/succinate dehydrogenase flavoprotein-like, C-terminal,Succinate dehydrogenase, flavoprotein subunit,Succinate dehydrogenase/fumarate reductase, flavoprotein subunit,FAD binding domain,Succinate dehydrogenase/fumarate reductase flavoprotein, catalytic domain	FAD_binding_2- FAD binding domain;Succ_DH_flav_C- Fumarate reductase flavoprotein C-term		GO:0006099,GO:0016627,GO:0050660,GO:0055114,GO:0016491,GO:0055114,GO:0016627,GO:0022900,GO:0050660,GO:0055114
Csec_G08578_T3		fibrous sheath CABYR-binding protein?	3036.5	-2.00621	0.361189	-5.55445	2.7848e-08	2.37304e-05	fibrous sheath CABYR-binding protein-like isoform X1 [Zootermopsis nevadensis]		No hit
Csec_G10279_T11	Muscles	Unc-89 (obscurin) like	3035.76	-1.53347	0.376082	-4.07749	4.55239e-05	0.0107432	obscurin isoform X1 [Zootermopsis nevadensis]/obscurin isoform X2 [Zootermopsis nevadensis]	Pleckstrin homology-like domain,Fibronectin, type III,Myosin light chain kinase-related,Protein kinase domain,Immunoglobulin-like domain,Immunoglobulin-like fold,Pleckstrin homology domain,Immunoglobulin subtype,Protein kinase-like domain,Immunoglobulin subtype 2,Immunoglobulin I-set	I-set-Immunoglobulin I-set domain,I-set-Immunoglobulin I-set domain,I-set-Immunoglobulin I-set domain,I-set-Immunoglobulin I-set domain,I-set-Immunoglobulin I-set domain,I-set-Immunoglobulin I-set domain,I-set-Immunoglobulin I-set domain,I-set-Immunoglobulin I-set domain,I-set-Immunoglobulin I-set domain,I-set-Immunoglobulin I-set domain,I-set-Immunoglobulin I-set domain,I-set-Immunoglobulin I-se…		GO:0016772,GO:0005515,GO:0004672,GO:0005524,GO:0006468
Csec_G01687_T5	Gene of Interest/Oxidative Stress	Darkener of apricot	2891.09	-0.7571	0.147679	-5.12667	2.94911e-07	0.000173465	serine/threonine-protein kinase Doa isoform X6 [Zootermopsis nevadensis]/dual specificity protein kinase CLK2 isoform X1 [Zootermopsis nevadensis]	Protein kinase, ATP binding site,Serine/threonine-protein kinase, active site,Protein kinase domain,Serine/threonine/dual specificity protein kinase, catalytic domain,Protein kinase-like domain	Pkinase- Protein kinase domain;Pkinase_Tyr- Protein tyrosine kinase		GO:0004672,GO:0005524,GO:0006468,GO:0004674,GO:0006468,GO:0005524,GO:0016772
Csec_G13523_T3		ABC transporter	2281.95	-0.966068	0.258541	-3.73662	0.000186513	0.0315585	ABC transporter G family member 20 isoform X4 [Zootermopsis nevadensis]/ABC transporter G family member 23-like [Zootermopsis nevadensis]	ABC transporter-like,P-loop containing nucleoside triphosphate hydrolase,AAA+ ATPase domain,ABC transporter, conserved site	ABC_tran-ABC transporter,AAA_21-AAA domain, putative AbiEii toxin, Type IV TA system		GO:0005524,GO:0016887
Csec_G03475_T1	Gene of Interest	IMP-L2 like	2092.02	-2.75115	0.309261	-8.89586	5.79704e-19	2.61418e-15	uncharacterized protein LOC110827701 [Zootermopsis nevadensis]/LOW QUALITY PROTEIN: titin [Zootermopsis nevadensis]	Protein of unknown function DUF1136,Immunoglobulin subtype,Immunoglobulin-like domain,Immunoglobulin-like fold,Immunoglobulin I-set,Immunoglobulin subtype 2	I-set- Immunoglobulin I-set domain;I-set- Immunoglobulin I-set domain;I-set- Immunoglobulin I-set domain;I-set- Immunoglobulin I-set domain;I-set- Immunoglobulin I-set domain;I-set- Immunoglobulin I-set domain;I-set- Immunoglobulin I-set domain;I-set- Immunoglobulin I-set domain;I-set- Immunoglobulin I-set domain;I-set- Immunoglobulin I-set domain;I-set- Immunoglobulin I-set domain;I-set- Immunog…		GO:0005515
Csec_G12297_T1		2-oxoglutarate dehydrogenase, mitochondrial	1994.23	-1.80831	0.41895	-4.31629	1.58675e-05	0.00487871	2-oxoglutarate dehydrogenase, mitochondrial isoform X4 [Zootermopsis nevadensis]/2-oxoglutarate dehydrogenase, mitochondrial isoform X3 [Zootermopsis nevadensis]	2-oxoglutarate dehydrogenase E1 component,Thiamin diphosphate-binding fold,Dehydrogenase, E1 component,Transketolase-like, pyrimidine-binding domain	E1_dh- Dehydrogenase E1 component;Transket_pyr- Transketolase, pyrimidine binding domain;OxoGdeHyase_C- 2-oxoglutarate dehydrogenase C-terminal;2-oxogl_dehyd_N- 2-oxoglutarate dehydrogenase N-terminus	KEGG: 00020+1.2.4.2|KEGG: 00310+1.2.4.2|KEGG: 00380+1.2.4.2|MetaCyc: PWY-5084	GO:0004591,GO:0006099,GO:0030976,GO:0055114,GO:0008152,GO:0016624
Csec_G03716_T1	Transposable element related	RNA-dependent RNA polymerase, PB1 subunit, Influenza-type domain containing protein	1663.96	-0.986191	0.186622	-5.28443	1.26099e-07	8.52968e-05	No hit	RNA-directed RNA polymerase, negative-strand RNA virus,RNA-dependent RNA polymerase, PB1 subunit, Influenza-type	Flu_PB1- Influenza RNA-dependent RNA polymerase subunit PB1	KEGG: 00230+2.7.7.48	GO:0003968,GO:0006351,GO:0003968,GO:0039694
Csec_G14310_T1		Ribosomal protein L38	1383.58	-0.909683	0.243541	-3.73524	0.000187534	0.0315585	No hit	Ribosomal protein L38e	Ribosomal_L38e-Ribosomal L38e protein family		GO:0003735,GO:0005622,GO:0005840,GO:0006412
Csec_G01814_T5		Guanine nucleotide-binding protein G(q) subunit alpha	1284.31	-0.543269	0.144495	-3.75977	0.000170067	0.0300753	guanine nucleotide-binding protein G(q) subunit alpha-like isoform X2 [Zootermopsis nevadensis]/guanine nucleotide-binding protein G(q) subunit alpha-like isoform X1 [Zootermopsis nevadensis]	G-protein alpha subunit, group Q,P-loop containing nucleoside triphosphate hydrolase,Guanine nucleotide binding protein (G-protein), alpha subunit,G protein alpha subunit, helical insertion	G-alpha- G-protein alpha subunit;Arf- ADP-ribosylation factor family	Reactome: REACT_14797,Reactome: REACT_14797|Reactome: REACT_1505|Reactome: REACT_15380|Reactome: REACT_604	GO:0004871,GO:0007165,GO:0003924,GO:0004871,GO:0007186,GO:0019001,GO:0031683,GO:0001664,GO:0003924,GO:0004871,GO:0005525,GO:0006184,GO:0007186,GO:0031683
Csec_G14385_T1			1259.29	-0.743753	0.198581	-3.74534	0.000180148	0.0314214	protein FAM160B1-like isoform X5 [Zootermopsis nevadensis]	Retinoic acid induced 16-like protein	RAI16-like-Retinoic acid induced 16-like protein
Csec_G09045_T1		straw (laccase 2) like	1155.87	-2.33922	0.600242	-3.89713	9.7339e-05	0.0195089	laccase-2-like isoform X2 [Zootermopsis nevadensis]/laccase-2-like [Zootermopsis nevadensis]	Multicopper oxidase, copper-binding site,Multicopper oxidase, type 2,Cupredoxin,Multicopper oxidase, type 3,Multicopper oxidase, type 1	Cu-oxidase_3-Multicopper oxidase,Cu-oxidase_2-Multicopper oxidase,Cu-oxidase-Multicopper oxidase		GO:0016491,GO:0055114,GO:0005507,GO:0005507,GO:0016491,GO:0055114
Csec_G17854_T2	Gene of Interest/DNA damage response	Serine/threonine-protein kinase ATR-like	1073.53	-3.56594	0.257273	-13.8605	1.09873e-43	2.97284e-39	serine/threonine-protein kinase ATR-like isoform X1 [Zootermopsis nevadensis]/serine/threonine-protein kinase ATR-like isoform X2 [Zootermopsis nevadensis]	Protein kinase-like domain,PIK-related kinase,PIK-related kinase, FAT,Phosphatidylinositol 3-/4-kinase, catalytic domain	PI3_PI4_kinase- Phosphatidylinositol 3- and 4-kinase;FAT- FAT domain		GO:0016773,GO:0005515,GO:0016772
Csec_G10950_T1	Transposable element related	Transposase (partial DDE domain) protein/DNA transposon TcMar-Mariner related	1002.85	-0.642346	0.168183	-3.81933	0.000133813	0.0249695	putative uncharacterized protein FLJ37770 [Zootermopsis nevadensis]/histone-lysine N-methyltransferase SETMAR-like [Zootermopsis nevadensis]	Transposase, type 1	Transposase_1- Transposase (partial DDE domain);DDE_3- DDE superfamily endonuclease
Csec_G10221_T1			990.544	-1.39263	0.315361	-4.41597	1.00558e-05	0.00331699	putative defense protein Hdd11 isoform X2 [Zootermopsis nevadensis]/putative defense protein Hdd11 isoform X1 [Zootermopsis nevadensis]	Reeler domain	Reeler-Reeler domain
Csec_G10067_T1		NA	841.951	-1.63599	0.368373	-4.44113	8.94878e-06	0.00302659	No hit	No hit	No hit
Csec_G00005_T1		veli-like protein	735.969	-0.928463	0.229251	-4.04998	5.12226e-05	0.0118456	protein lin-7 homolog C isoform X2 [Zootermopsis nevadensis]/protein lin-7 homolog C isoform X1 [Zootermopsis nevadensis]	PDZ domain,L27,L27, C-terminal	L27- L27 domain;PDZ- PDZ domain (Also known as DHR or GLGF)		GO:0005515
Csec_G13706_T3		Bax inhibitor 1-related	634.522	-0.95741	0.242208	-3.95284	7.7229e-05	0.016584	protein lifeguard 2-like isoform X2 [Zootermopsis nevadensis]/protein lifeguard 1, partial [Zootermopsis nevadensis]	Bax inhibitor 1-related	Bax1-I-Inhibitor of apoptosis-promoting Bax1
Csec_G17000_T1		Zinc finger protein	623.719	-0.804813	0.218565	-3.68227	0.000231169	0.0361546	putative E3 ubiquitin-protein ligase UBR7 [Zootermopsis nevadensis]	Zinc finger, FYVE/PHD-type,Zinc finger, N-recognin, metazoa,Zinc finger, N-recognin,Zinc finger, RING/FYVE/PHD-type	zf-UBR-Putative zinc finger in N-recognin (UBR box)	KEGG: 00300+6.3.2.-|KEGG: 00380+6.3.2.-	GO:0004842,GO:0008270
Csec_G03475_T12	Gene of Interest	IMP-L2 like	609.548	-3.47846	0.377319	-9.21888	3.00226e-20	1.62464e-16	LOW QUALITY PROTEIN: uncharacterized protein LOC110827478 [Zootermopsis nevadensis]/LOW QUALITY PROTEIN: titin [Zootermopsis nevadensis]		No hit
Csec_G13743_T1	Reproduction	Apc13p and AN1-like Zinc finger domain containing protein	573.008	-1.38487	0.183722	-7.53783	4.77839e-14	1.17535e-10	AN1-type zinc finger protein 2A-like [Zootermopsis nevadensis]/AN1-type zinc finger protein 1-like [Zootermopsis nevadensis]	Apc13p,Zinc finger, AN1-type	Apc13p- Apc13p protein;zf-AN1- AN1-like Zinc finger	UniPathway: UPA00143	GO:0008270
Csec_G14665_T3	Gene of Interest	Coracle	531.216	-2.16459	0.442708	-4.88944	1.01124e-06	0.000471745	protein 4.1 homolog isoform X2 [Zootermopsis nevadensis]/protein 4.1 homolog isoform X3 [Zootermopsis nevadensis]	Pleckstrin homology-like domain,FERM conserved site,Band 4.1, C-terminal,FERM/acyl-CoA-binding protein, 3-helical bundle,Ezrin/radixin/moesin like,FERM central domain,FERM, C-terminal PH-like domain,Band 4.1 family,FERM adjacent (FA),FERM domain,Band 4.1 domain	4_1_CTD-protein C-terminal domain (CTD);FERM_C- FERM C-terminal PH-like domain;FERM_M- FERM central domain;FA- FERM adjacent (FA)		GO:0005856,GO:0003779,GO:0005198,GO:0005856,GO:0005737,GO:0008092,GO:0019898
Csec_G06237_T1		Rlb1	502.424	-0.851526	0.229513	-3.71014	0.000207143	0.033763	serum response factor-binding protein 1 isoform X1 [Zootermopsis nevadensis]/serum response factor-binding protein 1 isoform X2 [Zootermopsis nevadensis]	Bud-site selection protein, BUD22	BUD22-BUD22
Csec_G02267_T2		D-2-hydroxyglutarate dehydrogenase	494.527	-1.26715	0.301563	-4.20196	2.64616e-05	0.00738115	D-2-hydroxyglutarate dehydrogenase, mitochondrial isoform X4 [Zootermopsis nevadensis]/D-2-hydroxyglutarate dehydrogenase, mitochondrial isoform X3 [Zootermopsis nevadensis]	FAD-binding, type 2,FAD-linked oxidase, C-terminal,FAD-linked oxidase-like, C-terminal,CO dehydrogenase flavoprotein-like, FAD-binding, subdomain 2,FAD linked oxidase, N-terminal,Vanillyl-alcohol oxidase, C-terminal subdomain 2,FAD-binding, type 2, subdomain 1	FAD-oxidase_C- FAD linked oxidases, C-terminal domain;FAD_binding_4- FAD binding domain	KEGG: 00520+1.3.1.98|KEGG: 00550+1.3.1.98|MetaCyc: PWY-6386|MetaCyc: PWY-6387|UniPathway: UPA00219	GO:0003824,GO:0050660,GO:0003824,GO:0008762,GO:0050660,GO:0055114,GO:0050660,GO:0008762,GO:0016491,GO:0050660,GO:0055114,GO:0003824,GO:0016614,GO:0050660,GO:0055114
Csec_G16190_T1		NA	458.432	-1.97156	0.517806	-3.80752	0.000140365	0.025769	uncharacterized protein LOC110834614 [Zootermopsis nevadensis]	No hit	No hit
Csec_G11098_T1		NA	455.59	-0.841589	0.218796	-3.84645	0.00011984	0.0231379	zinc finger protein 271-like isoform X1 [Zootermopsis nevadensis]		No hit
Csec_G02398_T2		Rae1	451.774	-1.59513	0.431016	-3.70087	0.000214865	0.0343159	mRNA export factor [Zootermopsis nevadensis]/mitotic checkpoint protein BUB3 [Zootermopsis nevadensis]	WD40/YVTN repeat-like-containing domain,WD40 repeat, conserved site,G-protein beta WD-40 repeat,WD40 repeat,WD40-repeat-containing domain	WD40-WD domain, G-beta repeat,WD40-WD domain, G-beta repeat,WD40-WD domain, G-beta repeat,WD40-WD domain, G-beta repeat		GO:0005515
Csec_G03475_T13	Gene of Interest	IMP-L2 like	415.061	-3.20729	0.614883	-5.21609	1.82737e-07	0.000115634	LOW QUALITY PROTEIN: uncharacterized protein LOC110827478 [Zootermopsis nevadensis]/LOW QUALITY PROTEIN: titin [Zootermopsis nevadensis]		No hit
Csec_G17687_T3		Trehalose-6-phosphate synthase 1 like	412.578	-1.51383	0.34865	-4.34199	1.41196e-05	0.00444226	alpha,alpha-trehalose-phosphate synthase [UDP-forming]-like [Zootermopsis nevadensis]	HAD-like domain,Trehalose-phosphatase,HAD-superfamily hydrolase, subfamily IIB,Glycosyl transferase, family 20	Glyco_transf_20- Glycosyltransferase family 20;Trehalose_PPase- Trehalose-phosphatase	Reactome: REACT_17015	GO:0003824,GO:0005992,GO:0003824,GO:0008152
Csec_G09249_T1	Brain and nervous system	Dscam protein	412.044	-1.21936	0.249785	-4.88164	1.05206e-06	0.000482466	Down syndrome cell adhesion molecule-like protein Dscam2 isoform X3 [Zootermopsis nevadensis]/Down syndrome cell adhesion molecule-like protein Dscam2 isoform X4 [Zootermopsis nevadensis]	Fibronectin, type III,Immunoglobulin subtype,Immunoglobulin-like domain,Immunoglobulin-like fold,Immunoglobulin I-set,Immunoglobulin subtype 2	Ig_3- Immunoglobulin domain;Ig_3- Immunoglobulin domain;Ig_3- Immunoglobulin domain;Ig_3- Immunoglobulin domain;Ig_3- Immunoglobulin domain;Ig_3- Immunoglobulin domain;Ig_3- Immunoglobulin domain;Ig_3- Immunoglobulin domain;I-set- Immunoglobulin I-set domain;I-set- Immunoglobulin I-set domain;I-set- Immunoglobulin I-set domain;I-set- Immunoglobulin I-set domain;I-set- Immunoglobulin I-set domain;…		GO:0005515
Csec_G03458_T3		Major facilitator superfamily domain, general substrate transporter	372.639	-1.09932	0.306879	-3.58227	0.000340619	0.0480007	monocarboxylate transporter 7-like [Zootermopsis nevadensis]/uncharacterized protein LOC110827025 [Zootermopsis nevadensis]	Major facilitator superfamily domain, general substrate transporter,Major facilitator superfamily	MFS_1-Major Facilitator Superfamily		GO:0016021,GO:0055085
Csec_G17423_T1		Chromosome associated protein G like	371.6	-0.869485	0.229795	-3.78373	0.000154493	0.0276829	condensin complex subunit 3 isoform X1 [Zootermopsis nevadensis]	Armadillo-type fold,Condensin complex subunit 3,Nuclear condensin complex subunit 3, C-terminal domain	Cnd3- Nuclear condensing complex subunits, C-term domain		GO:0005488,GO:0000796,GO:0007076
Csec_G18271_T1	Reproduction	Apc13p	368.262	-2.76492	0.277821	-9.95216	2.4676e-23	2.22553e-19	No hit	Apc13p	Apc13p- Apc13p protein	UniPathway: UPA00143
Csec_G03475_T5	Gene of Interest	IMP-L2 like	304.673	-3.09793	0.491111	-6.308	2.82662e-10	4.02525e-07	uncharacterized protein LOC110827701 [Zootermopsis nevadensis]/LOW QUALITY PROTEIN: titin [Zootermopsis nevadensis]	Immunoglobulin subtype,Immunoglobulin-like domain,Immunoglobulin-like fold,Immunoglobulin subtype 2,Immunoglobulin I-set	I-set- Immunoglobulin I-set domain;I-set- Immunoglobulin I-set domain;I-set- Immunoglobulin I-set domain;I-set- Immunoglobulin I-set domain;I-set- Immunoglobulin I-set domain;I-set- Immunoglobulin I-set domain;I-set- Immunoglobulin I-set domain;Ig_3- Immunoglobulin domain;Ig_3- Immunoglobulin domain;Ig_3- Immunoglobulin domain;Ig_3- Immunoglobulin domain;Ig_3- Immunoglobulin domain;Ig_3- Immunogl…		GO:0005515
Csec_G05796_T1		Sema domain containing protein	288.315	-2.30749	0.320578	-7.1979	6.11468e-13	1.27265e-09	plexin-B [Zootermopsis nevadensis]/plexin-A1-like [Zootermopsis nevadensis]	Sema domain,WD40/YVTN repeat-like-containing domain	Sema- Sema domain		GO:0005515
Csec_G05556_T1		NA	274.518	-1.05749	0.291884	-3.62298	0.000291227	0.0428014	uncharacterized protein LOC110827147 [Zootermopsis nevadensis]/uncharacterized protein LOC110840421 isoform X2 [Zootermopsis nevadensis]		No hit
Csec_G17854_T1	Gene of Interest/DNA damage response	Serine/threonine-protein kinase ATR-like	271.427	-4.65672	0.798042	-5.83518	5.37329e-09	5.81541e-06	serine/threonine-protein kinase ATR-like isoform X1 [Zootermopsis nevadensis]/serine/threonine-protein kinase ATR-like isoform X2 [Zootermopsis nevadensis]	Protein kinase-like domain,PIK-related kinase,PIK-related kinase, FAT,Phosphatidylinositol 3-/4-kinase, catalytic domain	FAT- FAT domain		GO:0016772,GO:0016773,GO:0005515
Csec_G00881_T1	Muscles	Muscle-specific protein 300 kDa- like	250.097	-2.41522	0.498109	-4.84877	1.24228e-06	0.000560207	nesprin-1-like, partial [Zootermopsis nevadensis]/LOW QUALITY PROTEIN: uncharacterized protein LOC110838813, partial [Zootermopsis nevadensis]	Spectrin repeat,Spectrin/alpha-actinin	Spectrin- Spectrin repeat;Spectrin- Spectrin repeat;Spectrin- Spectrin repeat;Spectrin- Spectrin repeat;Spectrin- Spectrin repeat		GO:0005515
Csec_G04766_T3		NA	241.158	-2.40957	0.649842	-3.70793	0.000208962	0.0338555	uncharacterized protein LOC110839721 isoform X3 [Zootermopsis nevadensis]	Myeloid leukemia factor	Mlf1IP- Myelodysplasia-myeloid leukemia factor 1-interacting protein
Csec_G08027_T9		Major Facilitator Superfamily / Sugar (and other) transporter	225.328	-3.0269	0.550482	-5.49863	3.82758e-08	3.04597e-05	glucose transporter type 1 isoform X20 [Zootermopsis nevadensis]/glucose transporter type 1 isoform X19 [Zootermopsis nevadensis]	Major facilitator superfamily domain, general substrate transporter,Major facilitator superfamily domain,General substrate transporter,Sugar/inositol transporter,Sugar transporter, conserved site	Sugar_tr- Sugar (and other) transporter;MFS_1- Major Facilitator Superfamily	Reactome: REACT_15518	GO:0016020,GO:0022891,GO:0055085,,GO:0005215,GO:0006810,GO:0016020,GO:0055085,GO:0016021,GO:0022857,GO:0055085
Csec_G03476_T1		NA	220.795	-3.37665	0.808118	-4.17841	2.93556e-05	0.00786409	No hit	No hit	No hit
Csec_G04532_T5	Brain and nervous system	Palmitoyl-protein thioesterase	218.719	-2.08249	0.496181	-4.19705	2.70418e-05	0.00746602	palmitoyl-protein thioesterase 1 [Zootermopsis nevadensis]/lysosomal thioesterase PPT2 homolog [Zootermopsis nevadensis]	Palmitoyl protein thioesterase,Alpha/Beta hydrolase fold	Palm_thioest- Palmitoyl protein thioesterase		GO:0006464,GO:0008474
Csec_G12228_T6		Synaptic vesicle protein SV2 like	217.428	-2.60654	0.431354	-6.0427	1.51557e-09	1.80528e-06	synaptic vesicle glycoprotein 2B isoform X2 [Zootermopsis nevadensis]/synaptic vesicle glycoprotein 2B-like [Zootermopsis nevadensis]	Major facilitator superfamily domain, general substrate transporter,Pentapeptide repeat,Pectin lyase fold,Synaptic vesicle protein SV2	Pentapeptide_4- Pentapeptide repeats (9 copies)		GO:0005215,GO:0006810,GO:0016020
Csec_G02949_T1	Gene of Interest/DNA damage response	Ku80	209.07	-5.8525	0.622565	-9.40063	5.42358e-21	3.66865e-17	X-ray repair cross-complementing protein 5 [Zootermopsis nevadensis]	Ku70/Ku80, N-terminal alpha/beta,Ku70/Ku80 C-terminal arm,von Willebrand factor, type A,SPOC like C-terminal domain,Ku80,Ku70/Ku80 beta-barrel domain,Ku, C-terminal	Ku- Ku70/Ku80 beta-barrel domain;Ku_PK_bind- Ku C terminal domain like;Ku_N- Ku70/Ku80 N-terminal alpha/beta domain	Reactome: REACT_216|Reactome: REACT_6185	GO:0000723,GO:0003677,GO:0003684,GO:0005634,GO:0006303,GO:0006310,GO:0042162,GO:0043564,GO:0003677,GO:0004003,GO:0006303,GO:0003677,GO:0006303,GO:0016817
Csec_G13738_T4		long-chain-fatty-acid--CoA ligase 5	203.457	-2.28155	0.512808	-4.44913	8.6217e-06	0.00295288	long-chain-fatty-acid--CoA ligase 5 isoform X1 [Zootermopsis nevadensis]/long-chain-fatty-acid--CoA ligase 5 isoform X2 [Zootermopsis nevadensis]	AMP-binding, conserved site,AMP-dependent synthetase/ligase	AMP-binding- AMP-binding enzyme		GO:0003824,GO:0008152
Csec_G07785_T1		retinol dehydrogenase 12-like	198.374	-3.9096	0.704542	-5.54913	2.87087e-08	2.37304e-05	retinol dehydrogenase 12-like [Zootermopsis nevadensis]	NAD(P)-binding domain,Short-chain dehydrogenase/reductase SDR,Glucose/ribitol dehydrogenase	adh_short-short chain dehydrogenase,adh_short_C2-Enoyl-(Acyl carrier protein) reductase,KR-KR domain		GO:0008152,GO:0016491
Csec_G03446_T4		Major Facilitator Superfamily	198.238	-2.45755	0.620093	-3.96319	7.39535e-05	0.0160077	uncharacterized protein LOC110827023 isoform X1 [Zootermopsis nevadensis]/uncharacterized protein LOC110827023 isoform X2 [Zootermopsis nevadensis]	Major facilitator superfamily domain, general substrate transporter,Major facilitator superfamily	MFS_1-Major Facilitator Superfamily		GO:0016021,GO:0055085
Csec_G17794_T1		SANTA domain containing protein	196.59	-1.92422	0.467351	-4.11729	3.83349e-05	0.00971872	uncharacterized protein LOC110840005 isoform X1 [Zootermopsis nevadensis]/uncharacterized protein LOC110840005 isoform X2 [Zootermopsis nevadensis]		SANTA- SANTA (SANT Associated)
Csec_G17794_T3		SANTA domain containing protein	188.33	-2.32354	0.572102	-4.06142	4.87756e-05	0.0113769	uncharacterized protein LOC110840005 isoform X1 [Zootermopsis nevadensis]/uncharacterized protein LOC110840005 isoform X2 [Zootermopsis nevadensis]	SANT associated	SANTA- SANTA (SANT Associated);SANTA- SANTA (SANT Associated)
Csec_G16580_T1		NA	184.696	-2.05905	0.484486	-4.24997	2.13802e-05	0.00628786	uncharacterized protein LOC110830366 [Zootermopsis nevadensis]		No hit
Csec_G00447_T2		Protein-L-isoaspartate (D-aspartate) O-methyltransferase	152.09	-1.59291	0.352469	-4.51928	6.20495e-06	0.0022385	protein-L-isoaspartate(D-aspartate) O-methyltransferase isoform X4 [Zootermopsis nevadensis]	Protein-L-isoaspartate(D-aspartate) O-methyltransferase,S-adenosyl-L-methionine-dependent methyltransferase-like	PCMT- Protein-L-isoaspartate(D-aspartate) O-methyltransferase (PCMT);Methyltransf_31- Methyltransferase domain;PrmA- Ribosomal protein L11 methyltransferase (PrmA)		GO:0004719,GO:0006464
Csec_G00008_T1	Brain and nervous system	Dscam protein	133.95	-2.9325	0.767364	-3.82153	0.000132627	0.0249201	Down syndrome cell adhesion molecule-like protein Dscam2 isoform X4 [Zootermopsis nevadensis]/Down syndrome cell adhesion molecule-like protein Dscam2 isoform X2 [Zootermopsis nevadensis]	Immunoglobulin subtype,Immunoglobulin-like domain,Immunoglobulin-like fold,Immunoglobulin subtype 2	Ig_3- Immunoglobulin domain;ig- Immunoglobulin domain;I-set- Immunoglobulin I-set domain;Ig_2- Immunoglobulin domain		GO:0005515
Csec_G02301_T1		NA	133.222	-1.38194	0.313122	-4.41342	1.01752e-05	0.00331699	UDP-glucuronosyltransferase 2C1-like isoform X1 [Zootermopsis nevadensis]/UDP-glucuronosyltransferase 1-7C-like isoform X4 [Zootermopsis nevadensis]		No hit
Csec_G15489_T17			125.385	-2.86747	0.800305	-3.58297	0.000339711	0.0480007	RNA-binding protein 39 [Zootermopsis nevadensis]/inner nuclear membrane protein Man1 isoform X2 [Zootermopsis nevadensis]	Splicing factor RBM39, linker,Splicing factor, RBM39-like,Nucleotide-binding, alpha-beta plait,RNA recognition motif domain	RRM_1-RNA recognition motif. (a.k.a. RRM, RBD, or RNP domain),RRM_1-RNA recognition motif. (a.k.a. RRM, RBD, or RNP domain),RBM39linker-protein		GO:0003723,GO:0005634,GO:0006397,GO:0003676,GO:0000166
Csec_G09532_T1		Medium-chain acyl-CoA dehydrogenase	124.188	-2.98889	0.786449	-3.80048	0.000144414	0.0262241	probable medium-chain specific acyl-CoA dehydrogenase, mitochondrial isoform X2 [Zootermopsis nevadensis]/probable medium-chain specific acyl-CoA dehydrogenase, mitochondrial isoform X1 [Zootermopsis nevadensis]	Acyl-CoA oxidase/dehydrogenase, central domain,Acyl-CoA dehydrogenase/oxidase, N-terminal,Acyl-CoA dehydrogenase/oxidase C-terminal,Acyl-CoA dehydrogenase/oxidase, N-terminal and middle domain,Acyl-CoA dehydrogenase, conserved site	Acyl-CoA_dh_1-Acyl-CoA dehydrogenase, C-terminal domain,Acyl-CoA_dh_M-Acyl-CoA dehydrogenase, middle domain,Acyl-CoA_dh_N-Acyl-CoA dehydrogenase, N-terminal domain,Acyl-CoA_dh_2-Acyl-CoA dehydrogenase, C-terminal domain		GO:0008152,GO:0016627,GO:0055114,GO:0008152,GO:0016627,GO:0050660,GO:0055114,GO:0016627,GO:0055114,GO:0003995,GO:0055114
Csec_G04293_T1		SET domain containing protein	120.626	-2.02106	0.506182	-3.99275	6.53115e-05	0.0143659	protein msta-like isoform X2 [Zootermopsis nevadensis]/protein msta-like isoform X4 [Zootermopsis nevadensis]	SET domain	SET-SET domain		GO:0005515
Csec_G03477_T1		NA	114.5	-1.94502	0.495973	-3.92163	8.79508e-05	0.0181655	No hit	No hit	No hit
Csec_G02078_T1	Transposable element related	DDE superfamily endonuclease/DNA transposon PIF Harbinger related	108.385	-3.25543	0.755102	-4.31124	1.6234e-05	0.00493531	protein ALP1-like [Zootermopsis nevadensis]/protein ANTAGONIST OF LIKE HETEROCHROMATIN PROTEIN 1 [Zootermopsis nevadensis]	Harbinger transposase-derived nuclease domain	DDE_Tnp_4- DDE superfamily endonuclease;Plant_tran- Plant transposon protein
Csec_G05341_T1		NA	100.687	-2.36165	0.492916	-4.79119	1.65794e-06	0.000723531	titin-like, partial [Zootermopsis nevadensis]		No hit
Csec_G13483_T1		zinc finger MYM-type protein 1-like	85.9148	-3.28074	0.796936	-4.1167	3.84338e-05	0.00971872	zinc finger MYM-type protein 1-like [Zootermopsis nevadensis]	Ribonuclease H-like domain,HAT dimerisation domain, C-terminal,Domain of unknown function DUF4371	DUF4371- Domain of unknown function (DUF4371);Dimer_Tnp_hAT- hAT family C-terminal dimerisation region		GO:0046983,GO:0003676
Csec_G01736_T5		Zinc finger, RING-type	84.5919	-4.09672	0.716292	-5.71934	1.06937e-08	1.07163e-05	E3 ubiquitin-protein ligase RNF123 [Zootermopsis nevadensis]	Zinc finger, RING-type,Zinc finger, RING/FYVE/PHD-type	zf-C3HC4_3- Zinc finger, C3HC4 type (RING finger)		GO:0005515,GO:0008270
Csec_G06269_T1	Transposable element related	Retrotransposon related	76.5012	-2.88917	0.734068	-3.93583	8.29096e-05	0.0175257	uncharacterized protein LOC110841004, partial [Zootermopsis nevadensis]/uncharacterized protein LOC110840902 [Zootermopsis nevadensis]	Endonuclease/exonuclease/phosphatase,Reverse transcriptase domain	RVT_1-Reverse transcriptase (RNA-dependent DNA polymerase),Exo_endo_phos_2-Endonuclease-reverse transcriptase
Csec_G11589_T1		NA	74.2177	-4.56132	0.684983	-6.65903	2.75649e-11	4.66139e-08	No hit		No hit
Csec_G00883_T4	Muscles	Muscle-specific protein 300 kDa partial	73.7359	-2.79112	0.741454	-3.76439	0.000166957	0.0297194	LOW QUALITY PROTEIN: uncharacterized protein LOC110838813, partial [Zootermopsis nevadensis]		No hit
Csec_G17687_T2		Trehalose-6-phosphate synthase 1	69.6274	-2.60818	0.678339	-3.84495	0.000120577	0.0231379	alpha,alpha-trehalose-phosphate synthase [UDP-forming]-like [Zootermopsis nevadensis]	HAD-like domain,Trehalose-phosphatase,HAD-superfamily hydrolase, subfamily IIB,Glycosyl transferase, family 20	Glyco_transf_20- Glycosyltransferase family 20;Trehalose_PPase- Trehalose-phosphatase	Reactome: REACT_17015	GO:0003824,GO:0005992,GO:0003824,GO:0008152
Csec_G18052_T1		NA	66.9673	-2.90649	0.557327	-5.21505	1.83769e-07	0.000115634	uncharacterized protein LOC110828310 [Zootermopsis nevadensis]		No hit
Csec_G12073_T5		NA	62.9189	-2.68894	0.742449	-3.62172	0.000292651	0.0428014	WW domain-containing adapter protein with coiled-coil homolog isoform X1 [Zootermopsis nevadensis]/WW domain-containing adapter protein with coiled-coil homolog isoform X2 [Zootermopsis nevadensis]	WW domain	WW-WW domain		GO:0005515
Csec_G08098_T12			58.8629	-3.13556	0.804504	-3.8975	9.7189e-05	0.0195089	leukocyte elastase inhibitor-like isoform X7 [Zootermopsis nevadensis]/leukocyte elastase inhibitor-like isoform X1 [Zootermopsis nevadensis]	Serpin domain,Serpin family	Serpin-Serpin (serine protease inhibitor)		GO:0005615
Csec_G01644_T2	Transposable element related	zinc finger domain/ TE-X-12_DR	58.6092	-3.43478	0.797337	-4.30781	1.64878e-05	0.00495679	zinc finger protein 813-like isoform X2 [Zootermopsis nevadensis]/zinc finger protein 813-like isoform X1 [Zootermopsis nevadensis]	Zinc finger, C2H2,Zinc finger, C2H2-like,Zinc finger C2H2-type/integrase DNA-binding domain	zf-met-Zinc-finger of C2H2 type,zf-met-Zinc-finger of C2H2 type,zf-C2H2_6-C2H2-type zinc finger,zf-C2H2_6-C2H2-type zinc finger,zf-C2H2_6-C2H2-type zinc finger		GO:0046872,GO:0003676
Csec_G05639_T2		NA	55.3879	-2.12387	0.577232	-3.67941	0.000233775	0.0363521	uncharacterized protein LOC110835048 isoform X1 [Zootermopsis nevadensis]/uncharacterized protein LOC110835048 isoform X3 [Zootermopsis nevadensis]	No hit	No hit
Csec_G18287_T1		NA	53.6085	-3.97774	0.806254	-4.93361	8.0723e-07	0.000397113	serine/threonine-protein kinase ATR-like isoform X1 [Zootermopsis nevadensis]/serine/threonine-protein kinase ATR-like isoform X2 [Zootermopsis nevadensis]	Endonuclease/exonuclease/phosphatase,SWR1-complex protein 5/Craniofacial development protein	No hit
Csec_G17080_T2		NA	47.6882	-5.04762	0.763463	-6.61147	3.80525e-11	6.05638e-08	No hit		No hit
Csec_G03459_T4		General substrate transporter	47.0554	-3.07128	0.806855	-3.80649	0.000140955	0.025769	monocarboxylate transporter 7-like [Zootermopsis nevadensis]	Major facilitator superfamily domain, general substrate transporter,Major facilitator superfamily	MFS_1- Major Facilitator Superfamily;MFS_1- Major Facilitator Superfamily		GO:0016021,GO:0055085
Csec_G13156_T3		Endonuclease/Exonuclease/phosphatase family protein	44.1778	-2.96597	0.754518	-3.93095	8.46119e-05	0.0177469	phosphatidylinositol 4,5-bisphosphate 5-phosphatase A-like isoform X2 [Zootermopsis nevadensis]/phosphatidylinositol 4,5-bisphosphate 5-phosphatase A-like isoform X1 [Zootermopsis nevadensis]		Exo_endo_phos- Endonuclease/Exonuclease/phosphatase family
Csec_G08942_T6		FAM184 family protein	41.9278	-4.84847	0.802636	-6.04069	1.53459e-09	1.80528e-06	protein FAM184A-like [Zootermopsis nevadensis]	FAM184 family	No hit
Csec_G02679_T2		histone H2A deubiquitinase MYSM1-like	38.2902	-3.10666	0.775149	-4.00782	6.1281e-05	0.0135908	histone H2A deubiquitinase MYSM1-like isoform X1 [Zootermopsis nevadensis]/histone H2A deubiquitinase MYSM1-like isoform X2 [Zootermopsis nevadensis]	Homeodomain-like,Winged helix-turn-helix DNA-binding domain,SWIRM domain,JAB1/MPN/MOV34 metalloenzyme domain	SWIRM-SWIRM domain,JAB-JAB1/Mov34/MPN/PAD-1 ubiquitin protease,Prok-JAB-Prokaryotic homologs of the JAB domain		GO:0005515,GO:0003677
Csec_G01265_T4		mediator of RNA polymerase II transcription subunit 15	33.615	-3.32685	0.757593	-4.39134	1.12654e-05	0.00362866	mediator of RNA polymerase II transcription subunit 15 [Zootermopsis nevadensis]	Mediator complex, subunit Med15, metazoa	Med15-subunit of Mediator complex non-fungal,Med15-subunit of Mediator complex non-fungal		GO:0001104,GO:0006357,GO:0016592
Csec_G12631_T2		meltrin	32.0592	-4.24762	0.697509	-6.0897	1.13119e-09	1.45746e-06	disintegrin and metalloproteinase domain-containing protein 19 isoform X3 [Zootermopsis nevadensis]/mucin-5AC [Zootermopsis nevadensis]	EGF-like, conserved site,Metallopeptidase, catalytic domain,Blood coagulation inhibitor, Disintegrin,ADAM, cysteine-rich,Peptidase M12B, ADAM/reprolysin,Epidermal growth factor-like domain,Peptidase M12B, propeptide	Reprolysin- Reprolysin (M12B) family zinc metalloprotease;ADAM_CR- ADAM cysteine-rich;Reprolysin_5- Metallo-peptidase family M12;Disintegrin- Disintegrin;Pep_M12B_propep- Reprolysin family propeptide;Reprolysin_3- Metallo-peptidase family M12B Reprolysin-like;Reprolysin_2- Metallo-peptidase family M12B Reprolysin-like;Reprolysin_4- Metallo-peptidase family M12B Reprolysin-like		GO:0004222,GO:0006508,GO:0008270,GO:0004222,GO:0006508,GO:0008237,GO:0005515
Csec_G08945_T1		NA	29.9435	-3.61075	0.801745	-4.50362	6.68064e-06	0.00237839	erythroid differentiation-related factor 1-like [Zootermopsis nevadensis]/LOW QUALITY PROTEIN: erythroid differentiation-related factor 1-like [Zootermopsis nevadensis]		No hit
Csec_G12126_T4		NA	29.5835	-3.34449	0.669567	-4.995	5.88355e-07	0.000306137	LOW QUALITY PROTEIN: uncharacterized protein LOC110827478 [Zootermopsis nevadensis]/neurogenic locus notch homolog protein 3 [Zootermopsis nevadensis]	Epidermal growth factor-like domain,EGF-like, conserved site	No hit		GO:0005515
Csec_G08663_T3		NA	28.413	-3.7778	0.807498	-4.67841	2.89113e-06	0.00115037	xenotropic and polytropic retrovirus receptor 1 homolog isoform X1 [Zootermopsis nevadensis]/xenotropic and polytropic retrovirus receptor 1-like isoform X2 [Zootermopsis nevadensis]	EXS, C-terminal	EXS- EXS family		GO:0016021
Csec_G17080_T1		NA	27.4723	-3.74539	0.807371	-4.639	3.50106e-06	0.00135326	uncharacterized protein LOC110840005 isoform X1 [Zootermopsis nevadensis]/uncharacterized protein LOC110840005 isoform X2 [Zootermopsis nevadensis]		No hit
Csec_G11516_T1		NA	26.3459	-4.10171	0.80195	-5.11468	3.14279e-07	0.000178927	No hit		No hit
Csec_G12791_T4		xaa-Pro aminopeptidase 1-like	25.9227	-4.28844	0.690164	-6.21366	5.17636e-10	7.00283e-07	xaa-Pro aminopeptidase 1-like isoform X1 [Zootermopsis nevadensis]/xaa-Pro aminopeptidase ApepP [Zootermopsis nevadensis]	Creatinase, N-terminal,Creatinase/Aminopeptidase P, N-terminal,Creatinase/Aminopeptidase P/Spt16, N-terminal,Peptidase M24, structural domain	Creatinase_N_2- Creatinase/Prolidase N-terminal domain;Peptidase_M24- Metallopeptidase family M24;Creatinase_N- Creatinase/Prolidase N-terminal domain		GO:0016787
Csec_G13819_T4		cyclin-G-associated kinase	23.1066	-3.30376	0.805927	-4.09932	4.14357e-05	0.0103808	cyclin-G-associated kinase [Zootermopsis nevadensis]	Protein-tyrosine phosphatase-like,DnaJ domain,Serine/threonine-protein kinase, active site,C2 domain,Tensin phosphatase, C2 domain,Protein kinase domain,Serine/threonine/dual specificity protein kinase, catalytic domain,Protein kinase-like domain,Tensin phosphatase, lipid phosphatase domain	Pkinase-Protein kinase domain,Pkinase_Tyr-Protein tyrosine kinase,PTEN_C2-C2 domain of PTEN tumour-suppressor protein		GO:0004672,GO:0005524,GO:0006468,GO:0004674,GO:0006468,GO:0005515,GO:0016772
Csec_G04415_T2		NA	22.18	-3.19738	0.792597	-4.03405	5.48232e-05	0.0123613	uncharacterized protein LOC110837329 [Zootermopsis nevadensis]		No hit
Csec_G11766_T7		Importin/Exportin protein	20.9731	-3.13188	0.793485	-3.94699	7.91388e-05	0.0168603	importin-9 [Zootermopsis nevadensis]/exportin-2 [Zootermopsis nevadensis]	Armadillo-type fold,Exportin/Importin, Cse1-like,Exportin-1/Importin-beta-like,Armadillo-like helical,Importin-beta, N-terminal domain	IBN_N-Importin-beta N-terminal domain,Cse1-Cse1,Xpo1-Exportin 1-like protein		GO:0006886,GO:0005488,GO:0006886,GO:0008536
Expression higher in old vs young (HO)			Deseq2 Output
Transcript ID	Label	'Annotation’	baseMean	log2FoldChange	lfcSE	stat	pvalue	padj	Blastx hits versus Zootermopsis nevadensis	InterproScan Annotation	Pfam Annotation	Pathway	GO ID
Csec_G18014_T1	Immunity	Termicin family protein	23289.6	1.8243	0.431637	4.22648	2.3738e-05	0.00676084	No hit	Knottin, scorpion toxin-like,Termicin	Toxin_37-Antifungal peptide termicin	GO:0006952
Csec_G07878_T1		NA	9975.39	1.85488	0.428243	4.33137	1.48183e-05	0.0046085	No hit	No hit	No hit
Csec_G14162_T1		Glycoside hydrolase, family 1	7125.85	3.00371	0.709771	4.23194	2.31683e-05	0.00666878	myrosinase 1-like isoform X1 [Zootermopsis nevadensis]/lactase-phlorizin hydrolase-like [Zootermopsis nevadensis]	Glycoside hydrolase, family 1,Glycoside hydrolase, superfamily,Glycoside hydrolase, family 1, active site,Glycoside hydrolase, catalytic domain	Glyco_hydro_1- Glycosyl hydrolase family 1		GO:0005975,GO:0004553,GO:0005975
Csec_G03210_T1	Gene of Interest/Immune defense	Thaumatin-like protein	6773.24	1.99154	0.356686	5.58344	2.35802e-08	2.1267e-05	No hit	Thaumatin	Thaumatin- Thaumatin family
Csec_G08241_T1		NA	5196.31	2.51298	0.31052	8.09282	5.8298e-16	1.75263e-12	uncharacterized protein LOC110831960 [Zootermopsis nevadensis]		No hit
Csec_G14160_T1	Reproduction	Neofem Glycosidase – Neofem 2	4571.72	3.2611	0.696305	4.68344	2.82099e-06	0.00113922	myrosinase 1-like isoform X1 [Zootermopsis nevadensis]/lactase-phlorizin hydrolase-like [Zootermopsis nevadensis]	Glycoside hydrolase, family 1,Glycoside hydrolase, superfamily,Glycoside hydrolase, catalytic domain	Glyco_hydro_1- Glycosyl hydrolase family 1;Cellulase- Cellulase (glycosyl hydrolase family 5)		GO:0005975,GO:0004553,GO:0005975
Csec_G09765_T1		Lipase	3842.32	2.20062	0.596342	3.69019	0.000224082	0.0354447	pancreatic lipase-related protein 3-like [Zootermopsis nevadensis]/pancreatic lipase-related protein 3-like isoform X1 [Zootermopsis nevadensis]	Lipase,Lipase, N-terminal,Alpha/Beta hydrolase fold	Lipase-Lipase,Abhydrolase_3-alpha/beta hydrolase fold	GO:0003824,GO:0006629
Csec_G00389_T1		Carboxylesterase type B	3712.71	2.0005	0.469577	4.26023	2.04218e-05	0.00607199	venom carboxylesterase-6-like [Zootermopsis nevadensis]	Carboxylesterase type B, conserved site,Carboxylesterase, type B,Carboxylesterase type B, active site,Alpha/Beta hydrolase fold	COesterase- Carboxylesterase family;Abhydrolase_3- alpha/beta hydrolase fold
Csec_G05916_T2		Ribosomal protein L13	2951.48	1.83577	0.449951	4.07993	4.50484e-05	0.0107432	60S ribosomal protein L13 [Zootermopsis nevadensis]	Ribosomal protein L13e,Ribosomal protein L13e, conserved site	Ribosomal_L13e-Ribosomal protein L13e	GO:0003735,GO:0005622,GO:0005840,GO:0006412
Csec_G14967_T1	Transposable element related	Integrase core domain/ LTR retrotransposon related	2694.23	1.50897	0.403308	3.74148	0.000182938	0.0315272	No hit	Ribonuclease H-like domain,Integrase, catalytic core	rve- Integrase core domain		GO:0015074,GO:0003676
Csec_G12246_T1	Transposable element related	Baculovirus F protein/LTR retrotransposon related	2638.98	2.36326	0.650823	3.63119	0.000282122	0.0419416	No hit	Protein of unknown function DUF3609	Baculo_F- Baculovirus F protein
Csec_G06596_T1		Prestin-like	2351.15	1.02738	0.257434	3.99085	6.58377e-05	0.0143659	prestin-like isoform X1 [Zootermopsis nevadensis]/prestin-like isoform X2 [Zootermopsis nevadensis]	Sulphate anion transporter,STAS domain,Sulphate transporter	Sulfate_transp- Sulfate permease family;STAS- STAS domain	Reactome: REACT_15518	GO:0008271,GO:0008272,GO:0016020,GO:0055085,GO:0008272,GO:0015116,GO:0016021
Csec_G02771_T1		Myo61F	2129.12	0.730725	0.189521	3.85564	0.000115429	0.0226316	myosin-IB [Zootermopsis nevadensis]/unconventional myosin-Ia [Zootermopsis nevadensis]	Myosin tail 2,P-loop containing nucleoside triphosphate hydrolase,Myosin head, motor domain,IQ motif, EF-hand binding site	Myosin_head-Myosin head (motor domain),Myosin_TH1-Unconventional myosin tail, actin- and lipid-binding	GO:0003774,GO:0016459,GO:0003774,GO:0005524,GO:0016459,GO:0005515
Csec_G12281_T2	Transposable element related	Baculovirus F protein/LTR retrotransposon related	2049.59	2.45816	0.379496	6.47744	9.32889e-11	1.40229e-07	No hit	Protein of unknown function DUF3609	Baculo_F- Baculovirus F protein
Csec_G16190_T2		Protein of unknown function (DUF433)	1775.15	2.01199	0.423951	4.74581	2.07676e-06	0.000851378	uncharacterized protein LOC110834614 [Zootermopsis nevadensis]		No hit
Csec_G12281_T1	Transposable element related	Baculovirus F protein/LTR retrotransposon related	1652.01	2.5674	0.344854	7.44487	9.70384e-14	2.18797e-10	No hit	Protein of unknown function DUF3609	Baculo_F- Baculovirus F protein
Csec_G09001_T1		ABC transporter	1376.11	0.985787	0.234193	4.20929	2.56169e-05	0.00721997	ATP-binding cassette sub-family G member 4 isoform X2 [Zootermopsis nevadensis]/ATP-binding cassette sub-family G member 4 isoform X1 [Zootermopsis nevadensis]	ABC transporter-like,ABC transporter, conserved site,P-loop containing nucleoside triphosphate hydrolase,AAA+ ATPase domain,ABC-2 type transporter	ABC2_membrane- ABC-2 type transporter;ABC_tran- ABC transporter		GO:0005524,GO:0016887,GO:0016020
Csec_G01939_T2		ADP-specific phosphofructokinase/glucokinase	1097.14	1.19968	0.293524	4.08716	4.3668e-05	0.0106444	ADP-dependent glucokinase [Zootermopsis nevadensis]	Ribokinase-like,ADP-specific phosphofructokinase/glucokinase	ADP_PFK_GK-ADP-specific Phosphofructokinase/Glucokinase conserved region	GO:0005975,GO:0016773	UniPathway: UPA00109
Csec_G02297_T2		Multidrug resistance associated protein (ABC transporter)	1087.2	1.8519	0.5183	3.57304	0.000352865	0.0494687	multidrug resistance-associated protein 4-like isoform X2 [Zootermopsis nevadensis]/multidrug resistance-associated protein 4-like isoform X4 [Zootermopsis nevadensis]	ABC transporter, transmembrane domain,ABC transporter-like,ABC transporter, conserved site,ABC transporter type 1, transmembrane domain,P-loop containing nucleoside triphosphate hydrolase,AAA+ ATPase domain	ABC_membrane-ABC transporter transmembrane region,ABC_membrane-ABC transporter transmembrane region,ABC_tran-ABC transporter,ABC_tran-ABC transporter	GO:0005524,GO:0016887,GO:0005524,GO:0006810,GO:0016021,GO:0042626,GO:0055085
Csec_G09378_T1		NA	966.01	3.88479	0.7708	5.03995	4.65659e-07	0.000247046	uncharacterized protein LOC110830989 [Zootermopsis nevadensis]		No hit
Csec_G05121_T2		SEFIR domain containing protein	939.035	3.66345	0.671502	5.45561	4.88052e-08	3.77292e-05	uncharacterized protein LOC110833459 [Zootermopsis nevadensis]/uncharacterized protein LOC110839601 isoform X3 [Zootermopsis nevadensis]	SEFIR	SEFIR- SEFIR domain
Csec_G11292_T1		nejire	780.237	1.80647	0.502431	3.59547	0.00032381	0.0466029	CREB-binding protein isoform X2 [Zootermopsis nevadensis]/CREB-binding protein isoform X1 [Zootermopsis nevadensis]	Nuclear receptor coactivator, interlocking,Nuclear receptor coactivator, CREB-bp-like, interlocking,Zinc finger, ZZ-type,Bromodomain, conserved site,Histone H3-K56 acetyltransferase, RTT109,Bromodomain,Zinc finger, TAZ-type,Domain of unknown function DUF902, CREBbp,Zinc finger, PHD-type, conserved site	HAT_KAT11-Histone acetylation protein,DUF902-Domain of Unknown Function (DUF902),Creb_binding-Creb binding,Bromodomain-Bromodomain,ZZ-Zinc finger, ZZ type,zf-TAZ-TAZ zinc finger	GO:0003713,GO:0005634,GO:0006355,GO:0000123,GO:0003713,GO:0004402,GO:0005634,GO:0006355,GO:0016573,GO:0008270,GO:0005515,GO:0003712,GO:0004402,GO:0005634,GO:0006355,GO:0008270	Reactome: REACT_22258
Csec_G00389_T2		Carboxylesterase type B	765.316	1.55935	0.425833	3.6619	0.000250355	0.0380554	venom carboxylesterase-6-like [Zootermopsis nevadensis]	Carboxylesterase, type B,Carboxylesterase type B, active site,Alpha/Beta hydrolase fold	COesterase-Carboxylesterase family,Abhydrolase_3-alpha/beta hydrolase fold
Csec_G15851_T1		Organic anion transporter polypeptide OATP	748.801	0.904273	0.231597	3.90451	9.4416e-05	0.0192076	solute carrier organic anion transporter family member 4A1 isoform X2 [Zootermopsis nevadensis]/solute carrier organic anion transporter family member 4A1 isoform X1 [Zootermopsis nevadensis]	Organic anion transporter polypeptide OATP,Kazal domain,Major facilitator superfamily domain,Major facilitator superfamily domain, general substrate transporter	OATP- Organic Anion Transporter Polypeptide (OATP) family;MFS_1- Major Facilitator Superfamily;Kazal_2- Kazal-type serine protease inhibitor domain		GO:0005215,GO:0006810,GO:0016020,GO:0005515
Csec_G00664_T5		putative RNA-binding protein Luc7-like	727.637	1.64554	0.370903	4.43658	9.13996e-06	0.00305309	putative RNA-binding protein Luc7-like 2 isoform X1 [Zootermopsis nevadensis]/putative RNA-binding protein Luc7-like 1 isoform X2 [Zootermopsis nevadensis]	Luc7-related	LUC7- LUC7 N_terminus		GO:0003729,GO:0005685,GO:0006376
Csec_G00500_T1		Phospholipase	710.412	2.98351	0.806217	3.70063	0.000215065	0.0343159	phospholipase A1 member A-like [Zootermopsis nevadensis]/probable phospholipase A1 magnifin [Zootermopsis nevadensis]	Lipase,Alpha/Beta hydrolase fold,Lipase, N-terminal	Lipase-Lipase	GO:0003824,GO:0006629
Csec_G01373_T1		NA	708.053	1.69229	0.253094	6.6864	2.28731e-11	4.12586e-08	uncharacterized protein LOC110829444 isoform X1 [Zootermopsis nevadensis]		No hit
Csec_G06967_T2		Solute carrier family 46	641.087	2.05926	0.562317	3.6621	0.000250158	0.0380554	uncharacterized protein LOC110840418 [Zootermopsis nevadensis]/solute carrier family 46 member 3-like isoform X1 [Zootermopsis nevadensis]	Major facilitator superfamily domain, general substrate transporter,Major facilitator superfamily	MFS_1- Major Facilitator Superfamily		GO:0016021,GO:0055085
Csec_G01378_T1		NA	612.427	3.84184	0.804816	4.77356	1.81e-06	0.000765207	uncharacterized protein LOC110829446 isoform X2 [Zootermopsis nevadensis]/uncharacterized protein LOC110829446 isoform X1 [Zootermopsis nevadensis]		No hit
Csec_G18243_T1		NA	607.352	4.26634	0.741668	5.75235	8.80092e-09	9.15871e-06	uncharacterized protein LOC110838140 [Zootermopsis nevadensis]		No hit
Csec_G18030_T1	Transposable element related	PiggyBac transposable element-derived protein	591.621	1.09442	0.279246	3.91921	8.88396e-05	0.0182101	piggyBac transposable element-derived protein 4-like [Zootermopsis nevadensis]	PiggyBac transposable element-derived protein	DDE_Tnp_1_7-Transposase IS4
Csec_G00749_T1		Cytochrome b5	588.63	1.51692	0.357409	4.24422	2.19359e-05	0.00638195	cytochrome b5 type B-like [Zootermopsis nevadensis]/cytochrome b5 [Zootermopsis nevadensis]	Cytochrome b5-like heme/steroid binding domain	Cyt-b5- Cytochrome b5-like Heme/Steroid binding domain		GO:0020037
Csec_G04009_T2	Immunity	modular serine protease	570.077	3.8124	0.705563	5.40335	6.54092e-08	4.78318e-05	modular serine protease-like [Zootermopsis nevadensis]	Sushi/SCR/CCP,Low-density lipoprotein (LDL) receptor class A, conserved site,Peptidase S1,Low-density lipoprotein (LDL) receptor class A repeat,Trypsin-like cysteine/serine peptidase domain,Peptidase S1, trypsin family, active site	Trypsin-Trypsin,Ldl_recept_a-Low-density lipoprotein receptor domain class A,Ldl_recept_a-Low-density lipoprotein receptor domain class A,Ldl_recept_a-Low-density lipoprotein receptor domain class A,Ldl_recept_a-Low-density lipoprotein receptor domain class A,Sushi-Sushi repeat (SCR repeat),Sushi-Sushi repeat (SCR repeat)	GO:0003824,GO:0004252,GO:0006508,GO:0005515
Csec_G05184_T1		pudgy-like	568.995	2.8989	0.753297	3.84828	0.000118951	0.0231379	probable 4-coumarate--CoA ligase 3 isoform X1 [Zootermopsis nevadensis]/probable 4-coumarate--CoA ligase 2, partial [Zootermopsis nevadensis]	AMP-binding, conserved site,AMP-binding enzyme C-terminal domain,AMP-dependent synthetase/ligase	AMP-binding- AMP-binding enzyme;AMP-binding_C- AMP-binding enzyme C-terminal domain		GO:0003824,GO:0008152
Csec_G14915_T1	Transposable element related	RVT_1-Reverse transcriptase (RNA-dependent DNA polymerase)	557.682	1.24436	0.296792	4.19271	2.75646e-05	0.00753348	No hit	Aspartic peptidase, active site,Aspartic peptidase domain,Peptidase A2A, retrovirus RVP subgroup,Reverse transcriptase domain	RVT_1-Reverse transcriptase (RNA-dependent DNA polymerase)	GO:0004190,GO:0006508
Csec_G00919_T1	Transposable element related	Baculovirus F protein/LTR retrotransposon related	525.797	2.63312	0.734417	3.58532	0.000336664	0.0479427	No hit		Baculo_F- Baculovirus F protein
Csec_G13310_T2	Transposable element related	zinc finger protein/TE-X-12_DR	515.191	0.706864	0.181487	3.89484	9.82644e-05	0.0195496	zinc finger protein 271-like isoform X1 [Zootermopsis nevadensis]/zinc finger protein 2 homolog isoform X5 [Zootermopsis nevadensis]	Zinc finger, C2H2,Zinc finger, C2H2-like,Zinc finger C2H2-type/integrase DNA-binding domain	zf-met-Zinc-finger of C2H2 type,zf-met-Zinc-finger of C2H2 type,zf-met-Zinc-finger of C2H2 type,zf-met-Zinc-finger of C2H2 type,zf-met-Zinc-finger of C2H2 type,zf-met-Zinc-finger of C2H2 type,zf-met-Zinc-finger of C2H2 type,zf-C2H2_4-C2H2-type zinc finger,zf-C2H2_6-C2H2-type zinc finger	GO:0046872,GO:0003676
Csec_G17544_T1	Transposable element related	Reverse transcriptase domain	507.875	0.831545	0.218079	3.81305	0.000137263	0.0254379	uncharacterized protein LOC110841004, partial [Zootermopsis nevadensis]/uncharacterized protein LOC110840902 [Zootermopsis nevadensis]	Reverse transcriptase domain	RVT_1-Reverse transcriptase (RNA-dependent DNA polymerase)
Csec_G12893_T1		NA	500.644	1.20949	0.327883	3.68879	0.00022532	0.0354447	uncharacterized protein LOC110841472 isoform X2 [Zootermopsis nevadensis]/uncharacterized protein LOC110841472 isoform X1 [Zootermopsis nevadensis]		No hit
Csec_G07081_T1		Carboxylesterase type B like	478.289	1.60756	0.237802	6.7601	1.379e-11	2.66512e-08	esterase FE4 [Zootermopsis nevadensis]/venom carboxylesterase-6-like [Zootermopsis nevadensis]	Carboxylesterase, type B,Alpha/Beta hydrolase fold	COesterase-Carboxylesterase family
Csec_G13365_T1		NA	469.267	2.79507	0.613608	4.55514	5.23518e-06	0.00196734	No hit	No hit	No hit
Csec_G08545_T2		NA	458.459	2.0486	0.414918	4.93736	7.9187e-07	0.000396771	uncharacterized protein LOC110830076 isoform X2 [Zootermopsis nevadensis]/uncharacterized protein LOC110830076 isoform X1 [Zootermopsis nevadensis]		No hit
Csec_G16087_T1		fatty acyl-CoA reductase wat-like	441.229	2.41007	0.628844	3.83254	0.000126824	0.0241654	fatty acyl-CoA reductase wat-like [Zootermopsis nevadensis]/fatty acyl-CoA reductase wat-like, partial [Zootermopsis nevadensis]	NAD(P)-binding domain,Male sterility, NAD-binding,Fatty acyl-CoA reductase	NAD_binding_4- Male sterility protein;Sterile- Male sterility protein;Epimerase- NAD dependent epimerase/dehydratase family	Reactome: REACT_22258	GO:0080019
Csec_G11850_T1		Zinc finger protein	439.324	1.31854	0.322131	4.09318	4.25501e-05	0.0105622	No hit	Zinc finger, CCHC-type	zf-CCHC-Zinc knuckle	GO:0003676,GO:0008270
Csec_G08810_T2		NA	432.483	0.972413	0.216586	4.48974	7.13095e-06	0.00250574	peptidyl-prolyl cis-trans isomerase FKBP4 [Zootermopsis nevadensis]/AH receptor-interacting protein [Zootermopsis nevadensis]	Tetratricopeptide repeat,Tetratricopeptide repeat-containing domain,Tetratricopeptide-like helical domain	No hit		GO:0005515
Csec_G14134_T4		NA	423.456	1.67059	0.415153	4.02404	5.72072e-05	0.0127922	tax1-binding protein 1 homolog isoform X1 [Zootermopsis nevadensis]/golgin subfamily B member 1-like isoform X2 [Zootermopsis nevadensis]	No hit	No hit
Csec_G10731_T1	Reproduction	Follicle cell protein 3C	411.722	3.95811	0.667494	5.9298	3.03305e-09	3.41939e-06	follicle cell protein 3C-1 isoform X1 [Zootermopsis nevadensis]/follicle cell protein 3C-1 isoform X2 [Zootermopsis nevadensis]		No hit
Csec_G12567_T1	Transposable element related	LTR retrotransposon related	390.83	2.06971	0.373073	5.54771	2.89428e-08	2.37304e-05	No hit		No hit
Csec_G10208_T1		NA	370.145	1.06354	0.289169	3.67794	0.000235129	0.0363536	No hit		No hit
Csec_G03814_T1		NA	334.372	1.97928	0.351392	5.63269	1.77425e-08	1.7145e-05	uncharacterized protein LOC110832787 isoform X1 [Zootermopsis nevadensis]/uncharacterized protein LOC110832787 isoform X2 [Zootermopsis nevadensis]		No hit
Csec_G14721_T5		PDZ domain containing protein	330.863	1.40115	0.375663	3.72981	0.000191621	0.0318079	partitioning defective 3 homolog isoform X4 [Zootermopsis nevadensis]/partitioning defective 3 homolog isoform X3 [Zootermopsis nevadensis]	PDZ domain	PDZ-PDZ domain (Also known as DHR or GLGF)	GO:0005515
Csec_G11456_T2		Gelsolin	308.815	1.36539	0.284927	4.79208	1.65062e-06	0.000723531	LOW QUALITY PROTEIN: gelsolin, cytoplasmic-like [Zootermopsis nevadensis]/advillin-like isoform X2 [Zootermopsis nevadensis]	ADF-H/Gelsolin-like domain,Villin/Gelsolin,Gelsolin-like domain	Gelsolin-Gelsolin repeat,Gelsolin-Gelsolin repeat,Gelsolin-Gelsolin repeat,Gelsolin-Gelsolin repeat	GO:0003779
Csec_G01136_T3			300.837	1.05323	0.289122	3.64285	0.000269634	0.0403065	bifunctional purine biosynthesis protein PURH [Zootermopsis nevadensis]	Methylglyoxal synthase-like domain,AICAR transformylase, insert domain,AICAR transformylase domain,AICARFT/IMPCHase bienzyme,Cytidine deaminase-like	AICARFT_IMPCHas-AICARFT/IMPCHase bienzyme,MGS-MGS-like domain	GO:0003937,GO:0004643,GO:0006164,GO:0003824	KEGG: 00230+3.5.4.10+2.1.2.3|KEGG: 00670+2.1.2.3|MetaCyc: PWY-6123|MetaCyc: PWY-6124|MetaCyc: PWY-7234|UniPathway: UPA00074|UniPathway: UPA00074
Csec_G04854_T6	Gene of Interest/ Aging	ATP-citrate lyase	297.5	2.77764	0.750715	3.69999	0.000215608	0.0343159	ATP-citrate synthase isoform X2 [Zootermopsis nevadensis]/ATP-citrate synthase isoform X1 [Zootermopsis nevadensis]	Citrate synthase-like, core,ATP-citrate lyase/succinyl-CoA ligase,Succinyl-CoA ligase, alpha subunit,ATP-grasp fold, succinyl-CoA synthetase-type,Citrate synthase-like, large alpha subdomain,NAD(P)-binding domain,Succinyl-CoA synthetase, beta subunit, conserved site,ATP-grasp fold, subdomain 2,ATP-citrate synthase,Succinyl-CoA synthetase-like,Citrate synthase-like, small alpha subdomain,CoA-bindi…	Citrate_bind-ATP citrate lyase citrate-binding,Citrate_synt-Citrate synthase, C-terminal domain,Ligase_CoA-CoA-ligase,CoA_binding-CoA binding domain,ATP-grasp_2-ATP-grasp domain	GO:0003824,GO:0008152,GO:0044262,GO:0046912,GO:0003824,GO:0003878,GO:0004775,GO:0008152,GO:0048037,GO:0003878,GO:0005737,GO:0044262,GO:0005524	KEGG: 00020+2.3.3.1|KEGG: 00630+2.3.3.1|MetaCyc: PWY-5690|MetaCyc: PWY-5750|MetaCyc: PWY-5913|MetaCyc: PWY-6549|MetaCyc: PWY-6728|MetaCyc: PWY-6969|MetaCyc: PWY-7124|MetaCyc: PWY-7254|UniPathway: UPA00223,KEGG: 00020+6.2.1.5|KEGG: 00640+6.2.1.5|KEGG: 00660+6.2.1.5|KEGG: 00720+6.2.1.5|MetaCyc: PWY-5392|MetaCyc: PWY-5537|MetaCyc: PWY-5538|MetaCyc: PWY-5690|MetaCyc: PWY-5913|MetaCyc: PWY-6728|MetaCy…
Csec_G13314_T3		Multidrug resistance associated protein (ABC transporter)	282.938	0.979081	0.272954	3.58699	0.000334521	0.0478896	multidrug resistance protein homolog 49-like isoform X2 [Zootermopsis nevadensis]/multidrug resistance protein 1-like [Zootermopsis nevadensis]	ABC transporter, transmembrane domain,ABC transporter-like,ABC transporter, conserved site,ABC transporter type 1, transmembrane domain,P-loop containing nucleoside triphosphate hydrolase,AAA+ ATPase domain	ABC_membrane-ABC transporter transmembrane region,ABC_membrane-ABC transporter transmembrane region,ABC_tran-ABC transporter,ABC_tran-ABC transporter,ABC_ATPase-Predicted ATPase of the ABC class	GO:0005524,GO:0016887,GO:0005524,GO:0006810,GO:0016021,GO:0042626,GO:0055085
Csec_G06138_T2		La related protein 7	271.875	5.35043	0.628403	8.51433	1.67554e-17	5.6669e-14	la-related protein 7 isoform X4 [Zootermopsis nevadensis]/la-related protein 7 isoform X2 [Zootermopsis nevadensis]	RNA-binding motif,Winged helix-turn-helix DNA-binding domain,Lupus La protein,Nucleotide-binding, alpha-beta plait,RNA-binding protein Lupus La,RNA recognition motif domain	La- La domain;RRM_1-RNA recognition motif. (a.k.a. RRM, RBD, or RNP domain);RRM_3- RNA binding motif		GO:0003723,GO:0005634,GO:0006396,GO:0030529,GO:0003676,GO:0000166
Csec_G18937_T1	Transposable element related	zinc finger protein/TE-X-12_DR	271.355	1.44542	0.27519	5.25247	1.50075e-07	9.90386e-05	zinc finger protein 271-like [Zootermopsis nevadensis]/zinc finger protein 271-like isoform X1 [Zootermopsis nevadensis]	TRASH domain,Zinc finger, C2H2,Zinc finger, C2H2-like,Zinc finger C2H2-type/integrase DNA-binding domain	zf-C2H2- Zinc finger, C2H2 type;zf-C2H2- Zinc finger, C2H2 type;zf-C2H2- Zinc finger, C2H2 type;zf-C2H2- Zinc finger, C2H2 type;zf-met- Zinc-finger of C2H2 type;zf-met- Zinc-finger of C2H2 type;zf-met- Zinc-finger of C2H2 type;zf-met- Zinc-finger of C2H2 type;zf-met- Zinc-finger of C2H2 type;zf-met- Zinc-finger of C2H2 type;zf-met- Zinc-finger of C2H2 type;zf-met- Zinc-finger of C2H2 type;zf-met-…		GO:0046872,GO:0003676
Csec_G00489_T1		Chitinase 2	258.788	3.33174	0.808719	4.11977	3.79249e-05	0.00971872	chitinase-3-like protein 1 isoform X2 [Zootermopsis nevadensis]/acidic mammalian chitinase-like [Zootermopsis nevadensis]	Glycoside hydrolase, chitinase active site,Glycoside hydrolase, superfamily,Glycoside hydrolase, catalytic domain,Glycoside hydrolase, family 18, catalytic domain,Chitinase II,Chitinase insertion domain	Glyco_hydro_18- Glycosyl hydrolases family 18	KEGG: 00520+3.2.1.14|MetaCyc: PWY-6902	GO:0004568,GO:0006032,GO:0004553,GO:0005975,GO:0005975
Csec_G06536_T1		NA	237.843	1.81824	0.3691	4.92615	8.38675e-07	0.000398106	metacaspase-1-like [Zootermopsis nevadensis]/galectin-3-like [Zootermopsis nevadensis]	No hit	No hit
Csec_G15976_T2		Solute carrier family 22	230.09	2.32362	0.448197	5.18439	2.16726e-07	0.000133272	organic cation transporter protein-like [Zootermopsis nevadensis]/LOW QUALITY PROTEIN: organic cation transporter protein-like [Zootermopsis nevadensis]	Major facilitator superfamily domain, general substrate transporter,General substrate transporter,Major facilitator superfamily domain	Sugar_tr- Sugar (and other) transporter;MFS_1- Major Facilitator Superfamily		GO:0016021,GO:0022857,GO:0055085
Csec_G03733_T3			229.058	0.858263	0.23683	3.62397	0.000290117	0.0428014	LOW QUALITY PROTEIN: RNA cytidine acetyltransferase-like [Zootermopsis nevadensis]/RNA cytidine acetyltransferase [Zootermopsis nevadensis]	Acyl-CoA N-acyltransferase,GNAT domain,Domain of unknown function DUF1726,Helicase domain	GNAT_acetyltr_2-GNAT acetyltransferase 2,Helicase_RecD-Helicase,DUF1726-Domain of unknown function (DUF1726)	GO:0008080
Csec_G06798_T3		Set2-like	216.351	3.98721	0.734918	5.42537	5.7833e-08	4.34663e-05	histone-lysine N-methyltransferase SETD2-like isoform X1 [Zootermopsis nevadensis]/histone-lysine N-methyltransferase SETD2-like isoform X2 [Zootermopsis nevadensis]	WW domain,SRI, Set2 Rpb1 interacting	SRI-SRI (Set2 Rpb1 interacting) domain,WW-WW domain	GO:0005694,GO:0006355,GO:0018024,GO:0034968,GO:0005515	KEGG: 00310+2.1.1.43|MetaCyc: PWY-6424
Csec_G07082_T1		Carboxylesterase	213.198	1.62775	0.291448	5.58504	2.33653e-08	2.1267e-05	esterase FE4-like [Zootermopsis nevadensis]/esterase FE4 [Zootermopsis nevadensis]	Carboxylesterase, type B,Alpha/Beta hydrolase fold	COesterase- Carboxylesterase family;Abhydrolase_3- alpha/beta hydrolase fold
Csec_G05184_T3		Pudgy-like	210.792	1.93511	0.527756	3.66668	0.000245725	0.037776	probable 4-coumarate--CoA ligase 3 isoform X2 [Zootermopsis nevadensis]	AMP-binding enzyme C-terminal domain,AMP-dependent synthetase/ligase	AMP-binding-AMP-binding enzyme,AMP-binding_C-AMP-binding enzyme C-terminal domain	GO:0003824,GO:0008152
Csec_G04384_T1		Major facilitator superfamily domain, general substrate transporter/Sugar (and other) transporter	207.54	3.23608	0.799729	4.04647	5.19951e-05	0.0119223	facilitated trehalose transporter Tret1-like, partial [Zootermopsis nevadensis]/facilitated trehalose transporter Tret1-like [Zootermopsis nevadensis]	Major facilitator superfamily domain, general substrate transporter,Sugar transporter, conserved site,General substrate transporter,Major facilitator superfamily domain	Sugar_tr- Sugar (and other) transporter;MFS_1- Major Facilitator Superfamily		GO:0016021,GO:0022857,GO:0055085,GO:0005215,GO:0006810,GO:0016020,GO:0055085
Csec_G11006_T1		DUF4187	194.015	1.80907	0.494686	3.65701	0.000255173	0.038571	uncharacterized protein LOC110830569 isoform X3 [Zootermopsis nevadensis]/uncharacterized protein LOC110839521 [Zootermopsis nevadensis]	No hit	DUF4817-Domain of unknown function (DUF4817)
Csec_G09026_T1		4-hydroxyphenylpyruvate dioxygenase	182.814	3.31129	0.433294	7.64214	2.13641e-14	5.78047e-11	4-hydroxyphenylpyruvate dioxygenase isoform X4 [Zootermopsis nevadensis]/4-hydroxyphenylpyruvate dioxygenase isoform X3 [Zootermopsis nevadensis]	4-hydroxyphenylpyruvate dioxygenase,Glyoxalase/fosfomycin resistance/dioxygenase domain,Glyoxalase/Bleomycin resistance protein/Dihydroxybiphenyl dioxygenase	Glyoxalase- Glyoxalase/Bleomycin resistance protein/Dioxygenase superfamily		GO:0003868,GO:0009072,GO:0016701,GO:0055114
Csec_G09454_T2		WD domain, G-beta repeat containing protein	170.17	3.32649	0.762772	4.36106	1.29434e-05	0.00412012	WD repeat-containing protein 19 [Zootermopsis nevadensis]	WD40/YVTN repeat-like-containing domain,Tetratricopeptide repeat,WD40 repeat,Tetratricopeptide-like helical domain,WD40-repeat-containing domain	WD40_3- WD domain, G-beta repeat		GO:0005515
Csec_G10872_T2		Popeye domain containing protein	163.594	5.70484	0.664604	8.58382	9.17706e-18	3.54719e-14	popeye domain-containing protein 3-like isoform X1 [Zootermopsis nevadensis]/popeye domain-containing protein 3-like isoform X2 [Zootermopsis nevadensis]	RmlC-like jelly roll fold,Popeye protein	Popeye-Popeye protein conserved region	GO:0016020
Csec_G04993_T1		Protein of unknown function (DUF4735)	159.91	2.52658	0.54412	4.64343	3.42669e-06	0.00134371	uncharacterized protein LOC110837606 isoform X1 [Zootermopsis nevadensis]		DUF4735- Domain of unknown function (DUF4735)
Csec_G03674_T2		Protein phosphatase 2C	145.415	4.00045	0.792587	5.04733	4.48028e-07	0.000242446	protein phosphatase 1H [Zootermopsis nevadensis]/protein phosphatase 1L [Zootermopsis nevadensis]	Protein phosphatase 2C, manganese/magnesium aspartate binding site,Protein phosphatase 2C (PP2C)-like domain,Protein phosphatase 2C	PP2C- Protein phosphatase 2C;PP2C- Protein phosphatase 2C		GO:0003824,GO:0004722,GO:0006470
Csec_G05910_T3		Peptidase M24	131.968	1.32014	0.322863	4.08885	4.33524e-05	0.0106444	xaa-Pro dipeptidase isoform X2 [Zootermopsis nevadensis]/xaa-Pro dipeptidase isoform X3 [Zootermopsis nevadensis]	Peptidase M24, structural domain	Peptidase_M24-Metallopeptidase family M24
Csec_G15340_T2		Haloacid dehalogenase-like hydrolase domain-containing protein	112.74	1.82794	0.50619	3.61118	0.000304813	0.0443404	haloacid dehalogenase-like hydrolase domain-containing protein 2 isoform X1 [Zootermopsis nevadensis]	HAD-like domain,HAD-superfamily hydrolase, subfamily IIA,Nitrophenylphosphatase-like domain,HAD-superfamily hydrolase, subfamily IIA, hypothetical 2	Hydrolase_6- Haloacid dehalogenase-like hydrolase;Hydrolase_like- HAD-hyrolase-like
Csec_G02831_T1		NA	101.856	3.86088	0.783329	4.92881	8.27327e-07	0.000398106	uncharacterized protein LOC110841322 isoform X2 [Zootermopsis nevadensis]/uncharacterized protein LOC110841322 isoform X1 [Zootermopsis nevadensis]		No hit
Csec_G02870_T1		NA	86.091	1.98445	0.532322	3.72791	0.000193076	0.0318539	uncharacterized protein LOC110836537 [Zootermopsis nevadensis]/uncharacterized protein LOC110836533, partial [Zootermopsis nevadensis]	No hit	No hit
Csec_G18065_T1	Transposable element related	zinc finger domain/ TE-X-12_DR	76.9756	2.195	0.5877	3.73491	0.000187785	0.0315585	zinc finger protein 271-like isoform X2 [Zootermopsis nevadensis]/zinc finger protein 271-like isoform X3 [Zootermopsis nevadensis]	TRASH domain,Zinc finger, C2H2,Zinc finger, C2H2-like,Zinc finger C2H2-type/integrase DNA-binding domain	zf-met- Zinc-finger of C2H2 type;zf-met- Zinc-finger of C2H2 type;zf-met- Zinc-finger of C2H2 type;zf-met- Zinc-finger of C2H2 type;zf-C2H2_6- C2H2-type zinc finger;zf-C2H2_6- C2H2-type zinc finger;zf-C2H2_6- C2H2-type zinc finger		GO:0046872,GO:0003676
Csec_G13061_T2	Transposable element related	PiggyBac transposable element-derived protein	70.0474	3.77953	0.700229	5.39756	6.75549e-08	4.81009e-05	piggyBac transposable element-derived protein 4-like [Zootermopsis nevadensis]	PiggyBac transposable element-derived protein	DDE_Tnp_1_7- Transposase IS4
Csec_G06760_T7		Serpin family protein	67.0866	1.64839	0.441699	3.73193	0.000190017	0.0317363	alaserpin-like isoform X9 [Zootermopsis nevadensis]/leukocyte elastase inhibitor-like isoform X8 [Zootermopsis nevadensis]	Serpin domain,Serpin family	Serpin-Serpin (serine protease inhibitor)	GO:0005615
Csec_G10376_T1		NA	64.0039	3.12637	0.75822	4.1233	3.73481e-05	0.0097166	No hit	No hit	No hit
Csec_G15630_T8		SRm160 like	60.7441	3.32616	0.795187	4.18286	2.87863e-05	0.0077887	LOW QUALITY PROTEIN: serine/arginine repetitive matrix protein 1-like [Zootermopsis nevadensis]	PWI domain	PWI-PWI domain	GO:0006397
Csec_G12523_T1		pleckstrin homology domain-containing family	58.0834	3.04799	0.783017	3.89262	9.91684e-05	0.0195854	pleckstrin homology domain-containing family F member 2 [Zootermopsis nevadensis]/FYVE, RhoGEF and PH domain-containing protein 6-like isoform X1 [Zootermopsis nevadensis]	Pleckstrin homology-like domain,Zinc finger, FYVE/PHD-type,Pleckstrin homology domain,Zinc finger, RING/FYVE/PHD-type,FYVE zinc finger,Zinc finger, FYVE-related	FYVE-FYVE zinc finger,PH-PH domain	GO:0046872
Csec_G04446_T1		Nucleoside diphosphate kinase 7 like	57.8413	3.4899	0.729697	4.78267	1.72982e-06	0.000742916	nucleoside diphosphate kinase 7 isoform X1 [Zootermopsis nevadensis]/nucleoside diphosphate kinase 7 isoform X2 [Zootermopsis nevadensis]	Nucleoside diphosphate kinase,Uncharacterised domain DM10,Nucleoside diphosphate kinase, NDK7	NDK- Nucleoside diphosphate kinase;NDK- Nucleoside diphosphate kinase;DUF1126- DUF1126 PH-like domain	KEGG: 00230+2.7.4.6|KEGG: 00240+2.7.4.6|MetaCyc: PWY-6545|MetaCyc: PWY-7176|MetaCyc: PWY-7184|MetaCyc: PWY-7187|MetaCyc: PWY-7197|MetaCyc: PWY-7198|MetaCyc: PWY-7205|MetaCyc: PWY-7210|MetaCyc: PWY-7220|MetaCyc: PWY-7221|MetaCyc: PWY-7222|MetaCyc: PWY-7224|MetaCyc: PWY-7226|MetaCyc: PWY-7227	GO:0004550,GO:0005524,GO:0006165,GO:0006183,GO:0006228,GO:0006241,,GO:0004550,GO:0005524
Csec_G08705_T1		Lipase	47.7885	3.55111	0.783908	4.53001	5.89816e-06	0.00218271	phospholipase A1 1-like isoform X1 [Zootermopsis nevadensis]/probable phospholipase A1 magnifin [Zootermopsis nevadensis]	Lipase,Alpha/Beta hydrolase fold,Lipase, N-terminal	Lipase- Lipase		GO:0003824,GO:0006629
Csec_G16637_T13		Aspartyl β-hydroxylase	47.7298	2.74058	0.759582	3.60801	0.000308554	0.0446447	aspartyl/asparaginyl beta-hydroxylase [Zootermopsis nevadensis]	Arginine/Asparagine/Proline hydroxylase,Isopenicillin N synthase-like,Tetratricopeptide-like helical domain	Asp_Arg_Hydrox-Aspartyl/Asparaginyl beta-hydroxylase	GO:0018193,GO:0005515
Csec_G15499_T2		NA	45.6947	3.12591	0.766756	4.07679	4.56617e-05	0.0107432	heparan-alpha-glucosaminide N-acetyltransferase isoform X1 [Zootermopsis nevadensis]		No hit
Csec_G16829_T1		protein lingerer like	38.6761	3.02714	0.807958	3.74665	0.000179212	0.0314214	protein lingerer isoform X3 [Zootermopsis nevadensis]/protein lingerer isoform X5 [Zootermopsis nevadensis]	Protein of unknown function DUF3697, ubiquitin-associated protein 2,UBA-like	DUF3697-Ubiquitin-associated protein 2	GO:0005515
Csec_G12538_T8		UBX domain-containing protein	36.3528	3.2943	0.739528	4.45459	8.40527e-06	0.00291566	UBX domain-containing protein 7 isoform X3 [Zootermopsis nevadensis]/UBX domain-containing protein 7 isoform X5 [Zootermopsis nevadensis]	UBX domain,Ubiquitin-related domain	UBX- UBX domain		GO:0005515
Csec_G03835_T4		Integrator 9	35.0402	3.31968	0.733233	4.52746	5.96965e-06	0.00218271	probable cleavage and polyadenylation specificity factor subunit 2 isoform X2 [Zootermopsis nevadensis]/integrator complex subunit 9 [Zootermopsis nevadensis]	Beta-lactamase-like,Integrator complex subunit 9,Beta-Casp domain	Beta-Casp- Beta-Casp domain		GO:0016180,GO:0032039
Csec_G15233_T3			34.3882	3.47776	0.752316	4.62273	3.78716e-06	0.00144323	uncharacterized protein LOC110840264 isoform X2 [Zootermopsis nevadensis]/non-homologous end-joining factor 1-like isoform X1 [Zootermopsis nevadensis]	DNA double-strand break repair and VJ recombination XRCC4, N-terminal,XLF/Cernunnos	XLF-XLF-Cernunnos, XRcc4-like factor, NHEJ component	GO:0005634,GO:0006281,GO:0003677,GO:0005634,GO:0006302,GO:0006310
Csec_G05503_T3		cell division cycle and apoptosis regulator protein 1-like	29.7588	2.94185	0.787471	3.73582	0.000187106	0.0315585	cell division cycle and apoptosis regulator protein 1-like [Zootermopsis nevadensis]	S1-like RNA binding domain,Nucleic acid-binding, OB-fold,Cell cycle and apoptosis regulator protein,DBC1/CARP1 catalytically inactive NUDIX hydrolase domain,SAP domain	DBC1-DBC1,S1-like-S1-like,SAP-SAP domain	GO:0006355,GO:0003676
Csec_G01108_T3		facilitated trehalose transporter Tret1-like	28.9371	3.90312	0.765099	5.10146	3.37042e-07	0.000186109	uncharacterized protein LOC110838582 [Zootermopsis nevadensis]/facilitated trehalose transporter Tret1-like, partial [Zootermopsis nevadensis]	Major facilitator superfamily domain, general substrate transporter,General substrate transporter,Major facilitator superfamily domain	Sugar_tr-Sugar (and other) transporter	GO:0016021,GO:0022857,GO:0055085
Csec_G04201_T5			23.5874	3.17238	0.808315	3.92469	8.68427e-05	0.0180746	DNA-(apurinic or apyrimidinic site) lyase-like [Zootermopsis nevadensis]/DNA-(apurinic or apyrimidinic site) lyase 2-like isoform X1 [Zootermopsis nevadensis]	Zinc finger, GRF-type,Endonuclease/exonuclease/phosphatase,AP endonuclease 1	zf-GRF-GRF zinc finger	GO:0008270,GO:0004518,GO:0006281
Csec_G00027_T1		histone H1-like	23.4003	4.0794	0.788439	5.17402	2.29112e-07	0.000137757	histone H1B-like [Zootermopsis nevadensis]/histone H1-like [Zootermopsis nevadensis]	Winged helix-turn-helix DNA-binding domain,Linker histone H1/H5, domain H15,Histone H5	Linker_histone-linker histone H1 and H5 family	GO:0000786,GO:0003677,GO:0005634,GO:0006334,GO:0000786,GO:0003677,GO:0006334
Csec_G02049_T3		DNA-directed RNA polymerase III	21.5478	3.07419	0.803661	3.82524	0.000130645	0.0247193	DNA-directed RNA polymerase II subunit RPB2 [Zootermopsis nevadensis]/DNA-directed RNA polymerase III subunit RPC2 [Zootermopsis nevadensis]	RNA polymerase, beta subunit, protrusion,RNA polymerase Rpb2, domain 5,RNA polymerase Rpb2, domain 4,DNA-directed RNA polymerase, subunit 2, domain 6,RNA polymerase Rpb2, domain 2,RNA polymerase Rpb2, domain 7,RNA polymerase Rpb2, OB-fold,RNA polymerase, beta subunit, conserved site,RNA polymerase Rpb2, domain 3,DNA-directed RNA polymerase, subunit 2	RNA_pol_Rpb2_6-RNA polymerase Rpb2, domain 6,RNA_pol_Rpb2_1-RNA polymerase beta subunit,RNA_pol_Rpb2_2-RNA polymerase Rpb2, domain 2,RNA_pol_Rpb2_4-RNA polymerase Rpb2, domain 4,RNA_pol_Rpb2_3-RNA polymerase Rpb2, domain 3,RNA_pol_Rpb2_7-RNA polymerase Rpb2, domain 7,RNA_pol_Rpb2_5-RNA polymerase Rpb2, domain 5	GO:0003899,GO:0003677,GO:0003899,GO:0006351,GO:0003899,GO:0006351,GO:0032549	KEGG: 00230+2.7.7.6|KEGG: 00240+2.7.7.6|Reactome: REACT_1788
Csec_G10174_T1		NA	20.1166	3.24717	0.779546	4.16547	3.10718e-05	0.00824224	No hit		No hit
Csec_G12759_T14		Inactivation no afterpotential D like	18.8854	3.89397	0.78272	4.97493	6.52727e-07	0.000333223	multiple PDZ domain protein-like [Zootermopsis nevadensis]/ligand of Numb protein X 2-like [Zootermopsis nevadensis]	PDZ domain	PDZ- PDZ domain (Also known as DHR or GLGF);PDZ- PDZ domain (Also known as DHR or GLGF);PDZ- PDZ domain (Also known as DHR or GLGF);PDZ_2- PDZ domain;PDZ_2- PDZ domain		GO:0005515
Csec_G12064_T5		calpain c	16.3324	3.32361	0.805755	4.12484	3.70996e-05	0.0097166	calpain-C isoform X1 [Zootermopsis nevadensis]/calpain-C isoform X2 [Zootermopsis nevadensis]	Peptidase C2, calpain, domain III,Peptidase C2, calpain, catalytic domain,EF-hand domain pair,Peptidase C2, calpain, large subunit, domain III,Peptidase C2, calpain family	Calpain_III-Calpain large subunit, domain III,Peptidase_C2-Calpain family cysteine protease	GO:0005509,GO:0004198,GO:0005622,GO:0006508
Csec_G02400_T1		carbonic anhydrase 2 like	15.2589	3.24894	0.796454	4.07926	4.51789e-05	0.0107432	carbonic anhydrase 7-like [Zootermopsis nevadensis]/carbonic anhydrase 2-like [Zootermopsis nevadensis]	Alpha carbonic anhydrase,Carbonic anhydrase, alpha-class	Carb_anhydrase- Eukaryotic-type carbonic anhydrase
Csec_G00823_T1		Protein of unknown function DUF1676	12.768	2.80779	0.769597	3.64839	0.000263892	0.0396674	uncharacterized protein LOC110834735 [Zootermopsis nevadensis]/uncharacterized protein LOC110828620 [Zootermopsis nevadensis]	Protein of unknown function DUF1676	DUF1676- Protein of unknown function (DUF1676)

## Sheet: Kings
S2 Table. Transcript expression differences between old and young individuals for Cryptotermes secundus queens, kings, and workers
For more information regarding Deseq2 results, refer to the manual. For all the genes of interest (“Label” column), respective COGs were downloaded from OrthoDB v9.1 and gene trees were inferred (see methods).
Kings
Expression higher in young vs old (HY)			Deseq2 Output
Transcript ID	Label	'Annotation’	baseMean	log2FoldChange	lfcSE	stat	pvalue	padj	Blastx hits versus Zootermopsis nevadensis	InterproScan Annotation	Pfam Annotation	Pathway	GO ID
Csec_G18043_T1		Glycoside hydrolase	339844	-2.46321	0.664455	-3.70711	0.000209635	0.025513	LOW QUALITY PROTEIN: uncharacterized protein LOC110837462 [Zootermopsis nevadensis]/uncharacterized protein LOC110840536 [Zootermopsis nevadensis]	Six-hairpin glycosidase,Glycoside hydrolase, family 9,Glycoside hydrolase, family 9, active site,Six-hairpin glycosidase-like	Glyco_hydro_9-Glycosyl hydrolase family 9	GO:0003824,GO:0004553,GO:0005975	KEGG: 00500+3.2.1.4|MetaCyc: PWY-6788
Csec_G15041_T1		NA	177355	-2.94741	0.771049	-3.82259	0.000132056	0.0189936	LOW QUALITY PROTEIN: uncharacterized protein LOC110827478 [Zootermopsis nevadensis]/biorientation of chromosomes in cell division protein 1-like 1 isoform X2 [Zootermopsis nevadensis]	PT repeat	No hit
Csec_G07810_T1		elongation factor 1-alpha	121991	-0.645384	0.175171	-3.68431	0.000229327	0.0272544	elongation factor 1-alpha [Zootermopsis nevadensis]	Translation elongation factor EF1A, eukaryotic/archaeal,Elongation factor, GTP-binding domain,Translation elongation factor EFTu/EF1A, C-terminal,Translation protein, beta-barrel domain,Translation elongation factor EFTu/EF1A, domain 2,P-loop containing nucleoside triphosphate hydrolase,Translation elongation factor EF1A/initiation factor IF2gamma, C-terminal	GTP_EFTU-Elongation factor Tu GTP binding domain,GTP_EFTU_D3-Elongation factor Tu C-terminal domain,GTP_EFTU_D2-Elongation factor Tu domain 2	GO:0003746,GO:0005525,GO:0005737,GO:0006414,GO:0003924,GO:0005525,GO:0005525
Csec_G15042_T1		NA	92825.8	-3.96098	0.725937	-5.45637	4.85967e-08	3.1543e-05	LOW QUALITY PROTEIN: uncharacterized protein LOC110827478 [Zootermopsis nevadensis]	PT repeat	No hit
Csec_G13150_T1	Transposable element related	LTR retrotransposon related	67260.3	-4.42985	0.275563	-16.0757	3.77923e-58	9.56674e-54	collagen alpha-5(IV) chain-like isoform X2 [Zootermopsis nevadensis]/collagen alpha-5(IV) chain-like isoform X1 [Zootermopsis nevadensis]		No hit
Csec_G11777_T1	Gene of Interest/DNA damage response and genome stability	Translationally controlled tumor protein	44836.1	-1.06317	0.201595	-5.27381	1.33617e-07	7.04663e-05	translationally-controlled tumor protein homolog [Zootermopsis nevadensis]	Translationally controlled tumour protein, conserved site,Mss4-like,Translationally controlled tumour protein,Mss4/translationally controlled tumour-associated TCTP	TCTP-Translationally controlled tumour protein
Csec_G04982_T1		actin-5C	36049.4	-0.769542	0.185826	-4.14121	3.45483e-05	0.00699645	actin-5C [Zootermopsis nevadensis]	Actin-related protein,Actin, conserved site,Actin/actin-like conserved site	Actin-Actin
Csec_G09284_T1	Muscles	Myosin alkali light chain	33183.8	-0.976709	0.279397	-3.49578	0.000472679	0.0484429	myosin light chain alkali isoform X1 [Zootermopsis nevadensis]/myosin light chain alkali isoform X2 [Zootermopsis nevadensis]	EF-hand domain pair,EF-hand domain,Myosin light chain alkali	No hit	GO:0005509
Csec_G12466_T1	Oxidative Stress	Cytochrome P450 cyp6	28743.8	-3.28748	0.44054	-7.46237	8.4979e-14	3.07308e-10	probable cytochrome P450 6a14 [Zootermopsis nevadensis]	Cytochrome P450, E-class, group I,Cytochrome P450,Cytochrome P450, conserved site	p450- Cytochrome P450	Reactome: REACT_13433	GO:0005506,GO:0016705,GO:0020037,GO:0055114,GO:0016705,GO:0055114
Csec_G12539_T1		Mitochondrial phosphate carrier protein 2	27821.7	-0.889369	0.240762	-3.69398	0.000220772	0.0266125	putative tricarboxylate transport protein, mitochondrial [Zootermopsis nevadensis]/phosphate carrier protein, mitochondrial-like [Zootermopsis nevadensis]	Mitochondrial carrier protein,Mitochondrial carrier domain,Mitochondrial substrate/solute carrier	Mito_carr-Mitochondrial carrier protein,Mito_carr-Mitochondrial carrier protein,Mito_carr-Mitochondrial carrier protein	GO:0055085
Csec_G15629_T1		Ribosomal protein S4	26040.4	-0.815745	0.170607	-4.78141	1.74067e-06	0.000657661	40S ribosomal protein S4 [Zootermopsis nevadensis]	Ribosomal protein S4e,RNA-binding S4 domain,Ribosomal protein S4e, N-terminal, conserved site,Ribosomal protein S4e, central region,Ribosomal protein S4e, N-terminal,KOW	Ribosomal_S4e-Ribosomal family S4e,40S_S4_C-40S ribosomal protein S4 C-terminus,RS4NT-RS4NT (NUC023) domain,S4-S4 domain,KOW-KOW motif	GO:0003735,GO:0005622,GO:0005840,GO:0006412,GO:0003723
Csec_G02671_T1		CCHC-type zinc finger protein	16808.6	-1.14274	0.217235	-5.26038	1.43756e-07	7.27807e-05	CCHC-type zinc finger protein CG3800-like [Zootermopsis nevadensis]/CCHC-type zinc finger protein CG3800 [Zootermopsis nevadensis]	Zinc finger, CCHC-type	zf-CCHC-Zinc knuckle,zf-CCHC-Zinc knuckle,zf-CCHC-Zinc knuckle,zf-CCHC-Zinc knuckle,zf-CCHC-Zinc knuckle,zf-CCHC-Zinc knuckle,zf-CCHC_4-Zinc knuckle,zf-CCHC_4-Zinc knuckle,zf-CCHC_4-Zinc knuckle,zf-CCHC_4-Zinc knuckle,zf-CCHC_4-Zinc knuckle,zf-CCHC_4-Zinc knuckle,zf-CCHC_3-Zinc knuckle,zf-CCHC_3-Zinc knuckle	GO:0003676,GO:0008270
Csec_G02874_T1		Lipase-3 like	16762.2	-2.90843	0.684543	-4.24872	2.14999e-05	0.00481636	lipase 3-like [Zootermopsis nevadensis]/lipase 3-like isoform X1 [Zootermopsis nevadensis]	Partial AB-hydrolase lipase domain,Alpha/beta hydrolase fold-1,Alpha/Beta hydrolase fold	Abhydro_lipase-Partial alpha/beta-hydrolase lipase region,Abhydrolase_1-alpha/beta hydrolase fold,Hydrolase_4-Serine aminopeptidase, S33	GO:0006629
Csec_G16794_T1		Glycoside hydrolase, family 1	16202.3	-5.02678	0.593735	-8.46637	2.53169e-17	3.20436e-13	lactase-phlorizin hydrolase-like [Zootermopsis nevadensis]	Glycoside hydrolase, family 1,Glycoside hydrolase, superfamily,Glycoside hydrolase, family 1, active site,Glycoside hydrolase, catalytic domain	Glyco_hydro_1- Glycosyl hydrolase family 1		GO:0004553,GO:0005975,GO:0005975
Csec_G04996_T1		Ribosomal protein S27	15056.4	-0.76896	0.155553	-4.94339	7.67746e-07	0.000329402	40S ribosomal protein S27 [Zootermopsis nevadensis]	Ribosomal protein S27e, zinc-binding domain,Ribosomal protein S27e,Zinc-binding ribosomal protein	Ribosomal_S27e-Ribosomal protein S27	GO:0003735,GO:0005622,GO:0005840,GO:0006412,GO:0006412
Csec_G11462_T1		Ribosomal protein L7	14490.1	-0.872267	0.241179	-3.61668	0.0002984	0.0334235	60S ribosomal protein L7 [Zootermopsis nevadensis]	Ribosomal protein L30, N-terminal,Ribosomal protein L7, eukaryotic,Ribosomal protein L30, ferredoxin-like fold domain	Ribosomal_L30_N-N-terminal domain,Ribosomal_L30-Ribosomal protein L30p/L7e
Csec_G10608_T1		Ribosomal protein L5	13402.1	-0.585862	0.167317	-3.5015	0.000462648	0.0476076	60S ribosomal protein L5 [Zootermopsis nevadensis]	Ribosomal protein L5 eukaryotic/L18 archaeal, C-terminal,Ribosomal protein L18/L5,Ribosomal protein L5 eukaryotic/L18 archaeal	Ribosomal_L5e-Ribosomal large subunit proteins 60S L5, and 50S L18,Ribosomal_L18_c-C-terminal region	GO:0003735,GO:0005622,GO:0005840,GO:0006412,GO:0008097,GO:0003735,GO:0005622,GO:0005840,GO:0006412
Csec_G16675_T1		14-3-3ζ	12712.4	-0.537188	0.144864	-3.70823	0.000208716	0.025513	14-3-3 protein zeta isoform X1 [Zootermopsis nevadensis]	14-3-3 protein, conserved site,14-3-3 protein,14-3-3 domain	14-3-3-14-3-3 protein	GO:0019904
Csec_G04544_T1		beta-1,3-glucan-binding protein-like	11839.8	-2.337	0.649563	-3.5978	0.000320916	0.0354745	beta-1,3-glucan-binding protein-like [Zootermopsis nevadensis]	Concanavalin A-like lectin/glucanases superfamily,Concanavalin A-like lectin/glucanase, subgroup,Glycoside hydrolase, family 16	Glyco_hydro_16-Glycosyl hydrolases family 16	GO:0004553,GO:0005975
Csec_G05504_T1		peptidyl-prolyl cis-trans isomerase	11486	-0.621391	0.148525	-4.18376	2.86731e-05	0.0061511	peptidyl-prolyl cis-trans isomerase E [Zootermopsis nevadensis]/peptidyl-prolyl cis-trans isomerase [Zootermopsis nevadensis]	Cyclophilin-like domain,Cyclophilin-type peptidyl-prolyl cis-trans isomerase domain,Cyclophilin-type peptidyl-prolyl cis-trans isomerase,Cyclophilin-type peptidyl-prolyl cis-trans isomerase, conserved site	Pro_isomerase-Cyclophilin type peptidyl-prolyl cis-trans isomerase/CLD	GO:0000413,GO:0003755,GO:0006457,GO:0003755,GO:0006457
Csec_G08005_T1		Ribosomal protein L31	11270.3	-1.10907	0.252841	-4.38645	1.15213e-05	0.00291651	60S ribosomal protein L31 [Zootermopsis nevadensis]	Ribosomal protein L31e domain,Ribosomal protein L31e, conserved site,Ribosomal protein L31e	Ribosomal_L31e-Ribosomal protein L31e	GO:0003735,GO:0005622,GO:0005840,GO:0006412
Csec_G11122_T1	Gene of Interest/ Aging	ATP synthase subunit d, mitochondrial	10034.5	-0.897433	0.238794	-3.75819	0.000171145	0.0228465	ATP synthase subunit d, mitochondrial [Zootermopsis nevadensis]	ATPase, F0 complex, subunit D, mitochondrial	Mt_ATP-synt_D-ATP synthase D chain, mitochondrial (ATP5H)	GO:0000276,GO:0015078,GO:0015986
Csec_G02912_T1		Ribosomal protein L21	9248.07	-0.808412	0.200891	-4.02414	5.71838e-05	0.0101227	60S ribosomal protein L21 [Zootermopsis nevadensis]	Ribosomal protein L21e, conserved site,Ribosomal protein L21e,Translation protein SH3-like domain	Ribosomal_L21e-Ribosomal protein L21e	GO:0003735,GO:0005622,GO:0005840,GO:0006412
Csec_G10191_T1		Ribosomal protein L32	9203.32	-0.896215	0.146433	-6.12031	9.33932e-10	1.24429e-06	60S ribosomal protein L32 [Zootermopsis nevadensis]	Ribosomal protein L32e, conserved site,Ribosomal protein L32e	Ribosomal_L32e-Ribosomal protein L32	GO:0003735,GO:0005622,GO:0005840,GO:0006412
Csec_G09550_T1		Ribosomal protein S5	9002.3	-0.928726	0.171968	-5.40058	6.6427e-08	4.00365e-05	40S ribosomal protein S5 [Zootermopsis nevadensis]	Ribosomal protein S5/S7, eukaryotic/archaeal,Ribosomal protein S7, conserved site,Ribosomal protein S5/S7,Ribosomal protein S7 domain	Ribosomal_S7-Ribosomal protein S7p/S5e	GO:0003735,GO:0006412,GO:0015935,,GO:0003723,GO:0003735,GO:0006412,GO:0006412
Csec_G12781_T1		Guanine nucleotide-binding protein subunit beta-like protein	8809.71	-0.661056	0.106635	-6.19925	5.67343e-10	9.57448e-07	guanine nucleotide-binding protein subunit beta-like protein isoform X2 [Zootermopsis nevadensis]/guanine nucleotide-binding protein subunit beta-like protein isoform X1 [Zootermopsis nevadensis]	WD40/YVTN repeat-like-containing domain,WD40 repeat, conserved site,G-protein beta WD-40 repeat,WD40 repeat,WD40-repeat-containing domain	WD40-WD domain, G-beta repeat,WD40-WD domain, G-beta repeat,WD40-WD domain, G-beta repeat,WD40-WD domain, G-beta repeat,WD40-WD domain, G-beta repeat,WD40-WD domain, G-beta repeat,WD40-WD domain, G-beta repeat	GO:0005515
Csec_G08495_T1		Ribosomal protein S27A	8763.6	-0.649385	0.179537	-3.617	0.000298033	0.0334235	ubiquitin-60S ribosomal protein L40 [Zootermopsis nevadensis]/ubiquitin-40S ribosomal protein S27a [Zootermopsis nevadensis]	Ribosomal protein S27a,Ubiquitin conserved site,Zinc-binding ribosomal protein,Ubiquitin-related domain,Ubiquitin-like,Ubiquitin	ubiquitin-Ubiquitin family,Ribosomal_S27-Ribosomal protein S27a,Rad60-SLD-SUMO-like,Ubiquitin_2-Ubiquitin-like domain	GO:0003735,GO:0005622,GO:0005840,GO:0006412,GO:0006412,GO:0005515
Csec_G04262_T1		eukaryotic translation initiation factor 5	8297.48	-0.716807	0.197689	-3.62593	0.000287925	0.0325381	eukaryotic translation initiation factor 5 isoform X1 [Zootermopsis nevadensis]	Translation initiation factor IF2/IF5, zinc-binding,Armadillo-type fold,MIF4-like, type 1/2/3,W2 domain,Translation initiation factor IF2/IF5,Translation initiation factor IF2/IF5, N-terminal	eIF-5_eIF-2B-Domain found in IF2B/IF5,W2-eIF4-gamma/eIF5/eIF2-epsilon	GO:0003743,GO:0006413,GO:0005488,GO:0005515
Csec_G16794_T2		Glycoside hydrolase, family 1	7701.22	-4.18757	0.677162	-6.18401	6.24942e-10	9.66046e-07	lactase-phlorizin hydrolase-like [Zootermopsis nevadensis]	Glycoside hydrolase, family 1,Glycoside hydrolase, superfamily,Glycoside hydrolase, family 1, active site,Glycoside hydrolase, catalytic domain	Glyco_hydro_1- Glycosyl hydrolase family 1		GO:0005975,GO:0004553,GO:0005975
Csec_G07867_T1	Reproduction	GTP-binding nuclear protein Ran	7122.86	-0.714886	0.132139	-5.41009	6.29919e-08	3.88921e-05	GTP-binding nuclear protein Ran [Zootermopsis nevadensis]	Small GTPase superfamily, Rab type,Small GTPase superfamily, Ras type,P-loop containing nucleoside triphosphate hydrolase,Small GTPase superfamily, Rho type,Ran GTPase,Small GTP-binding protein domain,Small GTPase superfamily	Ras-Ras family,Roc-Ras of Complex, Roc, domain of DAPkinase,Arf-ADP-ribosylation factor family	GO:0005525,GO:0007264,GO:0015031,GO:0003924,GO:0005525,GO:0006184,GO:0006886,GO:0006913,GO:0007165,GO:0005525,GO:0006184,GO:0007165,GO:0016020,GO:0005525,GO:0005525,GO:0005622,GO:0007264,GO:0005525,GO:0007264	Reactome: REACT_11044
Csec_G12565_T1	Gene of Interest/ Transposons	protein pelota	6829.7	-0.797919	0.144379	-5.52656	3.26579e-08	2.17553e-05	protein pelota isoform X1 [Zootermopsis nevadensis]/protein pelota isoform X2 [Zootermopsis nevadensis]	50S ribosomal protein L30e-like,Translation release factor pelota,eRF1 domain 3,eRF1 domain 2,eRF1 domain 1/Pelota-like	eRF1_1-eRF1 domain 1,eRF1_2-eRF1 domain 2,eRF1_3-eRF1 domain 3	GO:0070481,GO:0070966,GO:0071025
Csec_G06559_T1		Ribosomal protein S15a	6289.92	-0.702781	0.165645	-4.24269	2.20856e-05	0.00490418	40S ribosomal protein S15Aa [Zootermopsis nevadensis]	Ribosomal protein S8	Ribosomal_S8-Ribosomal protein S8	GO:0003735,GO:0005840,GO:0006412
Csec_G12466_T5	Oxidative Stress	Cytochrome P450 cyp6	6200.94	-2.18541	0.344145	-6.35027	2.14936e-10	4.94626e-07	probable cytochrome P450 6a14 [Zootermopsis nevadensis]/cytochrome P450 6k1-like [Zootermopsis nevadensis]	Cytochrome P450,Cytochrome P450, E-class, group IV,Cytochrome P450, conserved site	p450- Cytochrome P450	Reactome: REACT_13433	GO:0005506,GO:0016705,GO:0020037,GO:0055114,GO:0016705,GO:0055114,GO:0004497,GO:0005506,GO:0016705,GO:0020037,GO:0055114
Csec_G02107_T1		Ribosomal protein S14a	5614.23	-0.995651	0.208708	-4.77055	1.83722e-06	0.000679733	40S ribosomal protein S14a [Zootermopsis nevadensis]	Ribosomal protein S11	Ribosomal_S11-Ribosomal protein S11	GO:0003735,GO:0005840,GO:0006412
Csec_G18306_T1		Ribosomal protein S20	5328.18	-0.652585	0.178201	-3.66207	0.000250181	0.0289815	40S ribosomal protein S20 [Zootermopsis nevadensis]	Ribosomal protein S10,Ribosomal protein S10 domain,Ribosomal protein S10, conserved site,Ribosomal protein S10, eukaryotic/archaeal	Ribosomal_S10-Ribosomal protein S10p/S20e	GO:0003735,GO:0005840,GO:0006412,GO:0003735,GO:0006412,GO:0015935,GO:0003723,GO:0003735,GO:0005622,GO:0005840,GO:0006412
Csec_G00331_T1		p23	5103.8	-0.77228	0.203434	-3.79621	0.000146922	0.0207776	prostaglandin E synthase 3 isoform X2 [Zootermopsis nevadensis]/prostaglandin E synthase 3 isoform X1 [Zootermopsis nevadensis]	CS domain,HSP20-like chaperone	CS-CS domain
Csec_G01978_T4		RNA-binding protein lark	5021.9	-0.676319	0.108944	-6.20793	5.36873e-10	9.57448e-07	RNA-binding protein lark isoform X2 [Zootermopsis nevadensis]/RNA-binding protein lark isoform X1 [Zootermopsis nevadensis]	Zinc finger, CCHC-type,RNA recognition motif domain,Nucleotide-binding, alpha-beta plait	RRM_1-RNA recognition motif. (a.k.a. RRM, RBD, or RNP domain),RRM_1-RNA recognition motif. (a.k.a. RRM, RBD, or RNP domain),zf-CCHC-Zinc knuckle	GO:0003676,GO:0008270,GO:0003676,GO:0000166
Csec_G09348_T1	Transposable element related	PiggyBac transposable element-derived protein	4911.54	-0.66469	0.173167	-3.83844	0.000123818	0.0184372	piggyBac transposable element-derived protein 4-like [Zootermopsis nevadensis]	PiggyBac transposable element-derived protein	DDE_Tnp_1_7-Transposase IS4
Csec_G15332_T2	Gene of Interest/ Telomere Maintenance	Nucleosome assembly protein 1	4777.46	-0.933534	0.123429	-7.56331	3.92953e-14	1.98944e-10	protein SET-like [Zootermopsis nevadensis]/nucleosome assembly protein 1-like 1-B [Zootermopsis nevadensis]	Nucleosome assembly protein (NAP)	NAP-Nucleosome assembly protein (NAP)	GO:0005634,GO:0006334
Csec_G03961_T1		Ribosomal protein S16	4705.44	-0.722582	0.187431	-3.85518	0.000115643	0.0174546	40S ribosomal protein S16 [Zootermopsis nevadensis]	Ribosomal protein S9,Ribosomal protein S5 domain 2-type fold,Ribosomal protein S5 domain 2-type fold, subgroup,Ribosomal protein S9, conserved site	Ribosomal_S9-Ribosomal protein S9/S16	GO:0003735,GO:0005840,GO:0006412,
Csec_G01637_T1		Ribosomal protein S25	4626.1	-0.529418	0.128235	-4.12849	3.65154e-05	0.00722149	40S ribosomal protein S25 isoform X1 [Zootermopsis nevadensis]/40S ribosomal protein S25 isoform X2 [Zootermopsis nevadensis]	Ribosomal protein S25,Winged helix-turn-helix DNA-binding domain	Ribosomal_S25-ribosomal protein
Csec_G06770_T1		tubulin beta-1 chain	4572.75	-0.794849	0.169702	-4.68379	2.81625e-06	0.000902412	tubulin beta chain-like [Zootermopsis nevadensis]/tubulin beta-1 chain [Zootermopsis nevadensis]	Tubulin/FtsZ, 2-layer sandwich domain,Tubulin,Beta tubulin,Tubulin, conserved site,Tubulin/FtsZ, C-terminal,Beta tubulin, autoregulation binding site,Tubulin/FtsZ, GTPase domain,Tubulin, C-terminal	Tubulin-Tubulin/FtsZ family, GTPase domain,Tubulin_C-Tubulin C-terminal domain	GO:0003924,GO:0005525,GO:0006184,GO:0043234,GO:0051258,GO:0005525,GO:0005874,GO:0007017,GO:0005200,GO:0005525,GO:0005874,GO:0005874,GO:0007017	Reactome: REACT_152
Csec_G10601_T1		Deoxyribonuclease II	4236.14	-2.32225	0.615336	-3.77395	0.000160685	0.022062	plancitoxin-1 isoform X2 [Zootermopsis nevadensis]/deoxyribonuclease-2-alpha isoform X1 [Zootermopsis nevadensis]	Deoxyribonuclease II	DNase_II- Deoxyribonuclease II		GO:0004531,GO:0006259
Csec_G05509_T1		CAP like	4212.3	-0.648938	0.143904	-4.50952	6.49736e-06	0.00179689	uncharacterized protein LOC110833768 isoform X1 [Zootermopsis nevadensis]/sorbin and SH3 domain-containing protein 1 isoform X7 [Zootermopsis nevadensis]	SH3 domain	SH3_9-Variant SH3 domain,SH3_9-Variant SH3 domain,SH3_9-Variant SH3 domain,SH3_1-SH3 domain,SH3_1-SH3 domain,SH3_1-SH3 domain,SH3_2-Variant SH3 domain,SH3_2-Variant SH3 domain,SH3_2-Variant SH3 domain	GO:0005515
Csec_G15911_T1		Ribosomal protein S12	4043.41	-0.757826	0.174467	-4.34366	1.40131e-05	0.0033841	40S ribosomal protein S12 [Zootermopsis nevadensis]	50S ribosomal protein L30e-like,Ribosomal protein L7Ae/L30e/S12e/Gadd45,Ribosomal protein S12e	Ribosomal_L7Ae-family	GO:0003735,GO:0005622,GO:0005840,GO:0006412
Csec_G07489_T1		Ribosomal protein S11	4029.9	-0.868463	0.197699	-4.39286	1.11871e-05	0.00286051	40S ribosomal protein S11 isoform X2 [Zootermopsis nevadensis]/40S ribosomal protein S11 isoform X1 [Zootermopsis nevadensis]	Ribosomal protein S17, conserved site,Nucleic acid-binding, OB-fold,Ribosomal protein S17,Ribosomal protein S17, archaeal/eukaryotic	Ribosomal_S17-Ribosomal protein S17,Ribosomal_S17_N-N-terminal	GO:0003735,GO:0005622,GO:0005840,GO:0006412
Csec_G00490_T1		NA	3974.01	-0.630278	0.105735	-5.96094	2.50793e-09	2.44176e-06	serine/arginine-rich splicing factor 7-like [Zootermopsis nevadensis]/RNA-binding protein 1 [Zootermopsis nevadensis]	Nucleotide-binding, alpha-beta plait,RNA recognition motif domain,Zinc finger, CCHC-type	RRM_1-RNA recognition motif. (a.k.a. RRM, RBD, or RNP domain),zf-CCHC-Zinc knuckle	GO:0003676,GO:0008270,GO:0003676,GO:0000166
Csec_G05332_T8		Tropomyosin 1	3885.5	-0.590807	0.167627	-3.52454	0.000424226	0.0447452	tropomyosin isoform X4 [Zootermopsis nevadensis]/tropomyosin isoform X1 [Zootermopsis nevadensis]	Tropomyosin	Tropomyosin-Tropomyosin,Tropomyosin_1-Tropomyosin like		Reactome: REACT_17044
Csec_G04657_T1		NA	3558.02	-0.790047	0.212484	-3.71815	0.000200683	0.0250251	uncharacterized protein LOC110840645 isoform X3 [Zootermopsis nevadensis]/uncharacterized protein LOC110840645 isoform X4 [Zootermopsis nevadensis]	No hit	No hit
Csec_G08493_T1		Intronic Protein 259	3223.28	-0.898934	0.235022	-3.82489	0.000130832	0.0189936	ribosome biogenesis protein NSA2 homolog [Zootermopsis nevadensis]	Ribosomal protein S8e/ribosomal biogenesis NSA2	Ribosomal_S8e-Ribosomal protein S8e
Csec_G18155_T1		Kazal-type serine protease inhibitor	3183.07	-2.31839	0.413754	-5.60331	2.10299e-08	1.521e-05	PI-actitoxin-Avd5a-like [Zootermopsis nevadensis]/LOW QUALITY PROTEIN: agrin-like [Zootermopsis nevadensis]	Kazal domain	Kazal_2- Kazal-type serine protease inhibitor domain;Kazal_1- Kazal-type serine protease inhibitor domain		GO:0005515
Csec_G14476_T1		procollagen lysyl hydroxylase	3131.63	-0.843367	0.194897	-4.32725	1.50981e-05	0.00357191	procollagen-lysine,2-oxoglutarate 5-dioxygenase 3 isoform X4 [Zootermopsis nevadensis]/procollagen-lysine,2-oxoglutarate 5-dioxygenase 3 isoform X3 [Zootermopsis nevadensis]	Nucleotide-diphospho-sugar transferases,Prolyl 4-hydroxylase, alpha subunit,Oxoglutarate/iron-dependent dioxygenase	No hit	GO:0005506,GO:0016705,GO:0031418,GO:0055114,GO:0016491,GO:0016706,GO:0055114
Csec_G13128_T1		NA	3010.92	-0.668625	0.173454	-3.85477	0.00011584	0.0174546	uncharacterized protein LOC110828708 isoform X1 [Zootermopsis nevadensis]/prickle-like protein 3 isoform X3 [Zootermopsis nevadensis]	Zinc finger, LIM-type	LIM-LIM domain,LIM-LIM domain	GO:0008270
Csec_G05916_T2		Ribosomal protein L13	2951.48	-1.82802	0.452318	-4.04145	5.31209e-05	0.00960502	60S ribosomal protein L13 [Zootermopsis nevadensis]	Ribosomal protein L13e,Ribosomal protein L13e, conserved site	Ribosomal_L13e-Ribosomal protein L13e	GO:0003735,GO:0005622,GO:0005840,GO:0006412
Csec_G02642_T1	Gene of Interest/Oxidative Stress	Catalase-like	2896.59	-2.92961	0.612135	-4.7859	1.70226e-06	0.000657661	catalase [Zootermopsis nevadensis]/catalase-like [Zootermopsis nevadensis]	Catalase-like domain,Catalase, mono-functional, haem-containing,Catalase, mono-functional, haem-containing, clades 1 and 3,Catalase core domain,Catalase haem-binding site,Catalase immune-responsive domain,Catalase active site	Catalase-Catalase,Catalase-rel-Catalase-related immune-responsive	GO:0020037,GO:0004096,GO:0006979,GO:0020037,GO:0055114,GO:0004096,GO:0020037,GO:0055114,GO:0004096,GO:0020037,GO:0055114	KEGG: 00380+1.11.1.6|KEGG: 00630+1.11.1.6|MetaCyc: PWY-5506
Csec_G01687_T5	Gene of Interest/Oxidative Stress	Darkener of apricot	2891.09	-0.802724	0.149446	-5.37131	7.81663e-08	4.39711e-05	serine/threonine-protein kinase Doa isoform X6 [Zootermopsis nevadensis]/dual specificity protein kinase CLK2 isoform X1 [Zootermopsis nevadensis]	Protein kinase, ATP binding site,Serine/threonine-protein kinase, active site,Protein kinase domain,Serine/threonine/dual specificity protein kinase, catalytic domain,Protein kinase-like domain	Pkinase- Protein kinase domain;Pkinase_Tyr- Protein tyrosine kinase		GO:0004672,GO:0005524,GO:0006468,GO:0004674,GO:0006468,GO:0005524,GO:0016772
Csec_G16611_T1		Alcohol dehydrogenase [NADP+]	2484.02	-1.59105	0.299394	-5.31423	1.07111e-07	5.76897e-05	1,5-anhydro-D-fructose reductase-like [Zootermopsis nevadensis]/alcohol dehydrogenase [NADP(+)]-like [Zootermopsis nevadensis]	NADP-dependent oxidoreductase domain,Aldo/keto reductase, conserved site,Aldo/keto reductase,Aldo/keto reductase subgroup	Aldo_ket_red- Aldo/keto reductase family		GO:0016491,GO:0055114
Csec_G06558_T6		Mitochondrial Rho	2449.16	-1.20678	0.343594	-3.51224	0.00044435	0.0462893	mitochondrial Rho GTPase isoform X2 [Zootermopsis nevadensis]/mitochondrial Rho GTPase isoform X1 [Zootermopsis nevadensis]	MIRO,EF hand associated, type-2,EF hand associated, type-1,Small GTPase superfamily, Rho type,Mitochondrial Rho-like,EF-Hand 1, calcium-binding site,EF-hand domain pair,P-loop containing nucleoside triphosphate hydrolase,EF-hand domain,Small GTPase superfamily	EF_assoc_2-EF hand associated,EF_assoc_1-EF hand associated,Ras-Ras family,Ras-Ras family	GO:0005525,GO:0005622,GO:0007264,GO:0005509,GO:0005525,GO:0007264	Reactome: REACT_11044
Csec_G04100_T1	Oxidative Stress	Mitochondrial uncoupling protein 2	2212.68	-2.48941	0.580434	-4.28887	1.79581e-05	0.00413264	mitochondrial uncoupling protein 2-like [Zootermopsis nevadensis]	Mitochondrial carrier domain,Mitochondrial brown fat uncoupling protein,Mitochondrial substrate/solute carrier	Mito_carr- Mitochondrial carrier protein;Mito_carr- Mitochondrial carrier protein;Mito_carr- Mitochondrial carrier protein		GO:0006839,GO:0031966
Csec_G03475_T1		IMP-L2 like	2092.02	-1.85448	0.311921	-5.94535	2.75868e-09	2.58642e-06	uncharacterized protein LOC110827701 [Zootermopsis nevadensis]/LOW QUALITY PROTEIN: titin [Zootermopsis nevadensis]	Protein of unknown function DUF1136,Immunoglobulin subtype,Immunoglobulin-like domain,Immunoglobulin-like fold,Immunoglobulin I-set,Immunoglobulin subtype 2	I-set-Immunoglobulin I-set domain,I-set-Immunoglobulin I-set domain,I-set-Immunoglobulin I-set domain,I-set-Immunoglobulin I-set domain,I-set-Immunoglobulin I-set domain,I-set-Immunoglobulin I-set domain,I-set-Immunoglobulin I-set domain,I-set-Immunoglobulin I-set domain,I-set-Immunoglobulin I-set domain,I-set-Immunoglobulin I-set domain,I-set-Immunoglobulin I-set domain,I-set-Immunoglobulin I-se…	GO:0005515
Csec_G08117_T1	Oxidative Stress	Probable Cytochrome p450 (Cyp303a1 homologue)	1911.12	-0.86663	0.226642	-3.82378	0.000131421	0.0189936	methyl farnesoate epoxidase-like isoform X1 [Zootermopsis nevadensis]/methyl farnesoate epoxidase-like isoform X2 [Zootermopsis nevadensis]	Cytochrome P450, conserved site,Cytochrome P450,Cytochrome P450, E-class, group I	p450-Cytochrome P450	GO:0016705,GO:0055114,GO:0005506,GO:0016705,GO:0020037,GO:0055114	Reactome: REACT_13433
Csec_G08938_T1		mitochondrial ribosomal protein L43	1902.15	-0.896075	0.216971	-4.12994	3.62861e-05	0.00722149	39S ribosomal protein L43, mitochondrial [Zootermopsis nevadensis]	Thioredoxin-like fold	No hit
Csec_G06119_T3		glutamate receptor ionotropic - like	1884.6	-0.896214	0.190743	-4.69854	2.62025e-06	0.000861417	LOW QUALITY PROTEIN: uncharacterized protein LOC110838926 [Zootermopsis nevadensis]/glutamate receptor ionotropic, kainate 2 isoform X2 [Zootermopsis nevadensis]	Extracellular ligand-binding receptor,Periplasmic binding protein-like I,Glutamate receptor, L-glutamate/glycine-binding	ANF_receptor- Receptor family ligand binding region;Lig_chan-Glu_bd- Ligated ion channel L-glutamate- and glycine-binding site;SBP_bac_3- Bacterial extracellular solute-binding proteins, family 3;Peripla_BP_6- Periplasmic binding protein		GO:0004970,GO:0005234,GO:0016020
Csec_G07686_T1		glucose dehydrogenase [FAD, quinone]-like	1825.9	-1.318	0.374729	-3.51721	0.000436103	0.0458071	glucose dehydrogenase [FAD, quinone]-like [Zootermopsis nevadensis]/glucose dehydrogenase [FAD, quinone]-like, partial [Zootermopsis nevadensis]	Glucose-methanol-choline oxidoreductase, C-terminal,Glucose-methanol-choline oxidoreductase, N-terminal,Glucose-methanol-choline oxidoreductase	GMC_oxred_N-GMC oxidoreductase,GMC_oxred_C-GMC oxidoreductase	GO:0006066,GO:0008812,GO:0016614,GO:0050660,GO:0055114,GO:0016614,GO:0055114,GO:0016614,GO:0050660,GO:0055114
Csec_G16307_T1		Ribosomal protein S21	1762.93	-0.741631	0.1408	-5.26727	1.3847e-07	7.15352e-05	40S ribosomal protein S21 [Zootermopsis nevadensis]	Ribosomal protein S21e	Ribosomal_S21e-Ribosomal protein S21e	GO:0003735,GO:0005622,GO:0005840,GO:0006412
Csec_G02164_T1		Elongation of very long chain fatty acids protein/Elongase	1753.65	-2.07949	0.325638	-6.38588	1.70412e-10	4.31382e-07	elongation of very long chain fatty acids protein AAEL008004-like [Zootermopsis nevadensis]	GNS1/SUR4 membrane protein	ELO- GNS1/SUR4 family	KEGG: 00062+2.3.1.199|MetaCyc: PWY-5080|MetaCyc: PWY-6433|MetaCyc: PWY-7036|Reactome: REACT_22258	GO:0016021
Csec_G09217_T2	Transposable element related	zinc finger protein/TE-X-12_DR	1543.09	-0.991863	0.282841	-3.50679	0.000453551	0.046862	zinc finger protein 467 [Zootermopsis nevadensis]/zinc finger protein 431-like [Zootermopsis nevadensis]	Zinc finger, C2H2,Zinc finger, C2H2-like,Zinc finger C2H2-type/integrase DNA-binding domain	zf-C2H2-Zinc finger, C2H2 type,zf-C2H2-Zinc finger, C2H2 type,zf-C2H2_4-C2H2-type zinc finger	GO:0046872,GO:0003676
Csec_G07488_T1		Ribosomal protein S17 like	1447.54	-0.896827	0.229176	-3.91327	9.10553e-05	0.0146814	40S ribosomal protein S11 isoform X2 [Zootermopsis nevadensis]/40S ribosomal protein S11 isoform X1 [Zootermopsis nevadensis]	Ribosomal protein S17	Ribosomal_S17_N-N-terminal,Ribosomal_S17_N-N-terminal	GO:0003735,GO:0005622,GO:0005840,GO:0006412
Csec_G15547_T2		sec1 family domain-containing protein	1447.24	-0.843481	0.217919	-3.87062	0.000108559	0.0167565	sec1 family domain-containing protein 2-like isoform X1 [Zootermopsis nevadensis]/sec1 family domain-containing protein 2-like isoform X2 [Zootermopsis nevadensis]	Sec1-like, domain 2,Sec1-like protein	Sec1-Sec1 family,Sec1-Sec1 family	GO:0006904,GO:0016192
Csec_G16657_T1		Brahma associated protein 60kD	1386.54	-0.628737	0.136204	-4.61613	3.90964e-06	0.00122183	brahma-associated protein of 60 kDa [Zootermopsis nevadensis]	SWIB/MDM2 domain,SWIB domain	SWIB-SWIB/MDM2 domain	GO:0005515
Csec_G01814_T5		guanine nucleotide-binding protein G(q) subunit alpha	1284.31	-0.730874	0.145106	-5.03682	4.73335e-07	0.000221889	guanine nucleotide-binding protein G(q) subunit alpha-like isoform X2 [Zootermopsis nevadensis]/guanine nucleotide-binding protein G(q) subunit alpha-like isoform X1 [Zootermopsis nevadensis]	G-protein alpha subunit, group Q,P-loop containing nucleoside triphosphate hydrolase,Guanine nucleotide binding protein (G-protein), alpha subunit,G protein alpha subunit, helical insertion	G-alpha- G-protein alpha subunit;Arf- ADP-ribosylation factor family	Reactome: REACT_14797,Reactome: REACT_14797|Reactome: REACT_1505|Reactome: REACT_15380|Reactome: REACT_604	GO:0004871,GO:0007165,GO:0003924,GO:0004871,GO:0007186,GO:0019001,GO:0031683,GO:0001664,GO:0003924,GO:0004871,GO:0005525,GO:0006184,GO:0007186,GO:0031683
Csec_G12466_T4	Oxidative Stress	Cytochrome P450 cyp6	1277.95	-2.70625	0.722251	-3.74696	0.000178989	0.0229997	probable cytochrome P450 6a14 [Zootermopsis nevadensis]	Cytochrome P450, E-class, group I,Cytochrome P450,Cytochrome P450, conserved site	p450- Cytochrome P450	Reactome: REACT_13433	GO:0005506,GO:0016705,GO:0020037,GO:0055114,GO:0016705,GO:0055114
Csec_G01814_T3		guanine nucleotide-binding protein G(q) subunit alpha-like	1125.21	-0.742096	0.197966	-3.7486	0.000177821	0.0229997	guanine nucleotide-binding protein G(q) subunit alpha-like isoform X1 [Zootermopsis nevadensis]	G-protein alpha subunit, group Q,P-loop containing nucleoside triphosphate hydrolase,Guanine nucleotide binding protein (G-protein), alpha subunit,G protein alpha subunit, helical insertion	G-alpha-G-protein alpha subunit,Arf-ADP-ribosylation factor family	GO:0003924,GO:0004871,GO:0007186,GO:0019001,GO:0031683,GO:0004871,GO:0007165,GO:0001664,GO:0003924,GO:0004871,GO:0005525,GO:0006184,GO:0007186,GO:0031683	Reactome: REACT_14797,Reactome: REACT_14797|Reactome: REACT_1505|Reactome: REACT_15380|Reactome: REACT_604
Csec_G17505_T2		Beta-alanine synthase like	1119.27	-0.952941	0.264236	-3.60639	0.000310481	0.0344716	beta-ureidopropionase [Zootermopsis nevadensis]/beta-ureidopropionase-like [Zootermopsis nevadensis]	Carbon-nitrogen hydrolase	CN_hydrolase-Carbon-nitrogen hydrolase	GO:0006807,GO:0016810
Csec_G07969_T2		Peptidase family M1	1107.07	-3.27964	0.39947	-8.20997	2.21237e-16	1.86679e-12	leukotriene A-4 hydrolase [Zootermopsis nevadensis]	Peptidase M1, leukotriene A4 hydrolase, aminopeptidase C-terminal,Peptidase M1, alanine aminopeptidase/leukotriene A4 hydrolase,Armadillo-type fold,Peptidase M1, membrane alanine aminopeptidase, N-terminal	Peptidase_M1- Peptidase family M1;Peptidase_M1- Peptidase family M1;Leuk-A4-hydro_C- Leukotriene A4 hydrolase, C-terminal	KEGG: 00590+3.3.2.6|UniPathway: UPA00878	GO:0006508,GO:0008237,GO:0008270,GO:0008237,GO:0008270,GO:0019370,GO:0005488
Csec_G16712_T2		NA	1056.1	-0.639567	0.180504	-3.54322	0.000395266	0.0426943	uncharacterized protein LOC110839987 [Zootermopsis nevadensis]	No hit	No hit
Csec_G07210_T1		Transcription factor B4	1043.6	-1.23885	0.203991	-6.07306	1.25493e-09	1.44397e-06	general transcription factor IIH subunit 3 isoform X1 [Zootermopsis nevadensis]/general transcription factor IIH subunit 3 isoform X2 [Zootermopsis nevadensis]	TFIIH subunit Tfb4/p34	Tfb4- Transcription factor Tfb4		GO:0000439,GO:0006289,GO:0006355
Csec_G11372_T1		protein KRTCAP2 homolog	1015.68	-0.824909	0.230912	-3.5724	0.000353722	0.0387625	protein KRTCAP2 homolog [Zootermopsis nevadensis]	Uncharacterised protein family KRTCAP2	Keratin_assoc-Keratinocyte-associated protein 2
Csec_G17169_T1		zinc finger protein	998.094	-1.11491	0.209725	-5.31605	1.06044e-07	5.76897e-05	zinc finger protein 585A-like [Zootermopsis nevadensis]/zinc finger protein 316 [Zootermopsis nevadensis]	Zinc finger, AD-type	zf-AD- Zinc-finger associated domain (zf-AD)		GO:0005634,GO:0008270
Csec_G05420_T1		BRCA1-associated ATM activator 1 partial	924.868	-0.648889	0.155307	-4.1781	2.93949e-05	0.00625295	BRCA1-associated ATM activator 1 [Zootermopsis nevadensis]	Armadillo-type fold,Armadillo-like helical	No hit		GO:0005488
Csec_G06438_T1		NA	880.077	-0.575661	0.146181	-3.93801	8.216e-05	0.0135935	uncharacterized protein LOC110831217 [Zootermopsis nevadensis]	No hit	No hit
Csec_G09875_T1	Reproduction	protein wings apart-like	825.974	-1.48445	0.405745	-3.65859	0.00025361	0.0291813	protein wings apart-like [Zootermopsis nevadensis]	Armadillo-type fold,Wings apart-like, metazoan/plants,Wings apart-like protein	WAPL-Wings apart-like protein regulation of heterochromatin	GO:0005488
Csec_G01755_T1	Transposable element related	NA	816.272	-1.36771	0.35627	-3.83896	0.000123557	0.0184372	uncharacterized protein LOC110836411 [Zootermopsis nevadensis]	No hit	No hit
Csec_G12466_T3	Oxidative Stress	cytochrome P450 cyp6	789.104	-3.14553	0.722508	-4.35362	1.33905e-05	0.00329095	probable cytochrome P450 6a14 [Zootermopsis nevadensis]	Cytochrome P450, E-class, group I,Cytochrome P450,Cytochrome P450, conserved site	p450-Cytochrome P450	GO:0005506,GO:0016705,GO:0020037,GO:0055114,GO:0016705,GO:0055114	Reactome: REACT_13433
Csec_G08563_T3	Reproduction	Centromere/kinetochore protein zw10 / Zeste-white 10	741.042	-0.789378	0.210119	-3.75682	0.000172088	0.0228465	centromere/kinetochore protein zw10 homolog isoform X2 [Zootermopsis nevadensis]/centromere/kinetochore protein zw10 homolog isoform X3 [Zootermopsis nevadensis]	RZZ complex, subunit Zw10	Zw10-Centromere/kinetochore Zw10	GO:0000775,GO:0005634,GO:0007067
Csec_G07410_T1	Transposable element related	PiggyBac transposable element-derived protein	726.627	-0.681036	0.193698	-3.51598	0.000438139	0.0458308	piggyBac transposable element-derived protein 4-like [Zootermopsis nevadensis]	PiggyBac transposable element-derived protein	DDE_Tnp_1_7-Transposase IS4,Tnp_zf-ribbon_2-DDE_Tnp_1-like zinc-ribbon
Csec_G08824_T1		ovarian-specific serine/threonine-protein kinase Lok-like	682.09	-0.862419	0.235536	-3.66151	0.000250729	0.0289815	serine/threonine-protein kinase Chk2 [Zootermopsis nevadensis]/ovarian-specific serine/threonine-protein kinase Lok-like, partial [Zootermopsis nevadensis]	Serine/threonine-protein kinase, active site,SMAD/FHA domain,Protein kinase domain,Serine/threonine/dual specificity protein kinase, catalytic domain,Forkhead-associated (FHA) domain,Protein kinase-like domain	Pkinase-Protein kinase domain,Pkinase_Tyr-Protein tyrosine kinase,FHA-FHA domain,Kdo-Lipopolysaccharide kinase (Kdo/WaaP) family	GO:0004672,GO:0005524,GO:0006468,GO:0004674,GO:0006468,GO:0005515,GO:0016772
Csec_G08254_T1	Transposable element related	Zinc finger protein/TE-X-12_DR	664.743	-0.662325	0.179509	-3.68965	0.000224562	0.0268523	zinc finger protein 345-like [Zootermopsis nevadensis]/uncharacterized protein LOC110834105 [Zootermopsis nevadensis]	Zinc finger, C2H2,Zinc finger, C2H2-like,Zinc finger C2H2-type/integrase DNA-binding domain	zf-C2H2_4-C2H2-type zinc finger,zf-met-Zinc-finger of C2H2 type,zf-C2H2_6-C2H2-type zinc finger,zf-C2H2_6-C2H2-type zinc finger	GO:0046872,GO:0003676
Csec_G16636_T1	Gene of Interest	apolipoprotein D-like protein	634.956	-3.07205	0.642168	-4.78388	1.71946e-06	0.000657661	apolipoprotein D-like [Zootermopsis nevadensis]/crustacyanin-A2 subunit-like [Zootermopsis nevadensis]	Lipocalin/cytosolic fatty-acid binding domain,Lipocalin, ApoD type,Invertebrate colouration protein,Calycin,Calycin-like	Lipocalin_2-Lipocalin-like domain,Lipocalin-Lipocalin / cytosolic fatty-acid binding protein family	GO:0031409
Csec_G03475_T12	Gene of Interest	IMP-L2 like	609.548	-1.86413	0.377466	-4.93853	7.87152e-07	0.0003321	LOW QUALITY PROTEIN: uncharacterized protein LOC110827478 [Zootermopsis nevadensis]/LOW QUALITY PROTEIN: titin [Zootermopsis nevadensis]		No hit
Csec_G14393_T7	Oxidative Stress	Cytochrome P450 cyp6	588.036	-1.88379	0.399662	-4.71345	2.43552e-06	0.000815358	probable cytochrome P450 6a14 [Zootermopsis nevadensis]/uncharacterized protein LOC110831538 [Zootermopsis nevadensis]	Cytochrome P450, conserved site,Cytochrome P450,Cytochrome P450, E-class, group I	p450- Cytochrome P450	Reactome: REACT_13433	GO:0016705,GO:0055114,GO:0005506,GO:0016705,GO:0020037,GO:0055114
Csec_G16790_T1		Ribosomal RNA small subunit methyltransferase NEP1	581.357	-0.84078	0.226694	-3.70888	0.000208179	0.025513	ribosomal RNA small subunit methyltransferase NEP1 [Zootermopsis nevadensis]	Ribosomal biogenesis, methyltransferase, EMG1/NEP1,Alpha/beta knot methyltransferases	EMG1-EMG1/NEP1 methyltransferase	GO:0008168	KEGG: 00130+2.1.1.-|KEGG: 00253+2.1.1.-|KEGG: 00270+2.1.1.-|KEGG: 00340+2.1.1.-|KEGG: 00350+2.1.1.-|KEGG: 00360+2.1.1.-|KEGG: 00380+2.1.1.-|KEGG: 00450+2.1.1.-|KEGG: 00522+2.1.1.-|KEGG: 00624+2.1.1.-|KEGG: 00627+2.1.1.-|KEGG: 00860+2.1.1.-|KEGG: 00940+2.1.1.-|KEGG: 00941+2.1.1.-|KEGG: 00942+2.1.1.-|KEGG: 00945+2.1.1.-|KEGG: 00950+2.1.1.-|KEGG: 00981+2.1.1.-
Csec_G03993_T2	Oxidative Stress	cytochrome P450 cyp6	581.178	-2.09404	0.509318	-4.11145	3.93178e-05	0.00754007	probable cytochrome P450 6a13 [Zootermopsis nevadensis]	Cytochrome P450, E-class, group I,Cytochrome P450,Cytochrome P450, conserved site	p450-Cytochrome P450,p450-Cytochrome P450	GO:0016705,GO:0055114,GO:0005506,GO:0016705,GO:0020037,GO:0055114	Reactome: REACT_13433
Csec_G04009_T2	Immunity	modular serine protease	570.077	-3.04893	0.7003	-4.35374	1.33832e-05	0.00329095	modular serine protease-like [Zootermopsis nevadensis]	Sushi/SCR/CCP,Low-density lipoprotein (LDL) receptor class A, conserved site,Peptidase S1,Low-density lipoprotein (LDL) receptor class A repeat,Trypsin-like cysteine/serine peptidase domain,Peptidase S1, trypsin family, active site	Trypsin-Trypsin,Ldl_recept_a-Low-density lipoprotein receptor domain class A,Ldl_recept_a-Low-density lipoprotein receptor domain class A,Ldl_recept_a-Low-density lipoprotein receptor domain class A,Ldl_recept_a-Low-density lipoprotein receptor domain class A,Sushi-Sushi repeat (SCR repeat),Sushi-Sushi repeat (SCR repeat)	GO:0003824,GO:0004252,GO:0006508,GO:0005515
Csec_G15705_T1		NA	544.66	-0.692323	0.179217	-3.86304	0.000111983	0.0171146	uncharacterized protein LOC110831961 [Zootermopsis nevadensis]	No hit	No hit
Csec_G15086_T1		fatty acid synthase like	523.088	-2.80548	0.688428	-4.0752	4.59746e-05	0.00855735	fatty acid synthase-like isoform X3 [Zootermopsis nevadensis]/fatty acid synthase-like isoform X2 [Zootermopsis nevadensis]	Polyketide synthase, enoylreductase,Alcohol dehydrogenase, C-terminal,NAD(P)-binding domain,Polyketide synthase, KR,Polyketide synthase/Fatty acid synthase, KR,GroES (chaperonin 10)-like	KR-KR domain,ADH_zinc_N-Zinc-binding dehydrogenase,ADH_zinc_N_2-Zinc-binding dehydrogenase	GO:0008270,GO:0016491,GO:0055114,GO:0016491,GO:0016747
Csec_G06237_T1		Rlb1	502.424	-0.976118	0.23567	-4.14188	3.44471e-05	0.00699645	serum response factor-binding protein 1 isoform X1 [Zootermopsis nevadensis]/serum response factor-binding protein 1 isoform X2 [Zootermopsis nevadensis]	Bud-site selection protein, BUD22	BUD22-BUD22
Csec_G18288_T1	Oxidative Stress	Cytochrome P450 cyp6	460.925	-1.58819	0.427749	-3.7129	0.000204902	0.0254259	probable cytochrome P450 6a14 [Zootermopsis nevadensis]/LOW QUALITY PROTEIN: probable cytochrome P450 6a14 [Zootermopsis nevadensis]	Cytochrome P450, conserved site,Cytochrome P450,Cytochrome P450, E-class, group I	p450- Cytochrome P450	Reactome: REACT_13433	GO:0016705,GO:0055114,GO:0005506,GO:0016705,GO:0020037,GO:0055114
Csec_G06811_T2		retinol dehydrogenase 12-like	384.243	-1.34834	0.265093	-5.08629	3.65144e-07	0.000177755	retinol dehydrogenase 12-like [Zootermopsis nevadensis]/retinol dehydrogenase 11-like [Zootermopsis nevadensis]	NAD(P)-binding domain,Short-chain dehydrogenase/reductase SDR,Glucose/ribitol dehydrogenase	adh_short- short chain dehydrogenase;adh_short_C2- Enoyl-(Acyl carrier protein) reductase;KR- KR domain		GO:0008152,GO:0016491
Csec_G05496_T5		Formin, protein diaphanous	380.973	-3.6588	0.486369	-7.52268	5.36654e-14	2.26414e-10	protein diaphanous [Zootermopsis nevadensis]/formin-like protein CG32138 [Zootermopsis nevadensis]	Formin, protein diaphanous,DRF autoregulatory,Formin, diaphanous autoregulatory (DAD) domain,Formin, FH2 domain	FH2- Formin Homology 2 Domain;Drf_DAD- DRF Autoregulatory Domain		GO:0003779,GO:0007015,GO:0007049
Csec_G06364_T5		BRCA2-interacting transcriptional repressor EMSY like	376.308	-1.24261	0.302685	-4.10531	4.03775e-05	0.00762773	BRCA2-interacting transcriptional repressor EMSY isoform X3 [Zootermopsis nevadensis]/BRCA2-interacting transcriptional repressor EMSY isoform X2 [Zootermopsis nevadensis]	EMSY N-terminal	ENT-ENT domain
Csec_G05692_T2		acyl-CoA synthetase like	372.298	-1.14825	0.29123	-3.94276	8.05489e-05	0.0134146	acyl-CoA synthetase family member 3, mitochondrial isoform X1 [Zootermopsis nevadensis]/acyl-CoA synthetase family member 3, mitochondrial isoform X2 [Zootermopsis nevadensis]	AMP-binding, conserved site,AMP-binding enzyme C-terminal domain,AMP-dependent synthetase/ligase	AMP-binding-AMP-binding enzyme,AMP-binding_C-AMP-binding enzyme C-terminal domain	GO:0003824,GO:0008152
Csec_G16089_T1		fatty acyl-CoA reductase like	368.149	-2.90501	0.758432	-3.83028	0.000127998	0.0187433	fatty acyl-CoA reductase wat-like isoform X2 [Zootermopsis nevadensis]/fatty acyl-CoA reductase wat-like isoform X3 [Zootermopsis nevadensis]	Male sterility, NAD-binding,NAD(P)-binding domain,Fatty acyl-CoA reductase	NAD_binding_4-Male sterility protein,Polysacc_synt_2-Polysaccharide biosynthesis protein,Epimerase-NAD dependent epimerase/dehydratase family	GO:0080019	Reactome: REACT_22258
Csec_G06119_T5		glutamate receptor ionotropic, kainate like	366.13	-1.17335	0.317502	-3.69556	0.000219399	0.0265735	LOW QUALITY PROTEIN: uncharacterized protein LOC110838926 [Zootermopsis nevadensis]/glutamate receptor ionotropic, kainate 2 isoform X1 [Zootermopsis nevadensis]	Extracellular solute-binding protein, family 3,NMDA receptor,Glutamate receptor, L-glutamate/glycine-binding,Ionotropic glutamate receptor	Lig_chan-Ligand-gated ion channel,Lig_chan-Glu_bd-Ligated ion channel L-glutamate- and glycine-binding site,SBP_bac_3-Bacterial extracellular solute-binding proteins, family 3	GO:0004872,GO:0005216,GO:0005234,GO:0006811,GO:0016020,GO:0004970,GO:0005234,GO:0016020,GO:0005215,GO:0006810
Csec_G07054_T2		Cwf19-like protein	362.403	-3.57542	0.79305	-4.50844	6.53053e-06	0.00179689	CWF19-like protein 2 isoform X1 [Zootermopsis nevadensis]	HIT-like domain,Cwf19-like protein, C-terminal domain-2,Cwf19-like, C-terminal domain-1	CwfJ_C_1-Protein similar to CwfJ C-terminus 1,CwfJ_C_2-Protein similar to CwfJ C-terminus 2	GO:0003824
Csec_G03052_T1		Protein with domain of unknown function (DUF3421)	335.65	-2.19284	0.483855	-4.53203	5.8419e-06	0.00168048	LOW QUALITY PROTEIN: uncharacterized protein LOC110829509 [Zootermopsis nevadensis]/uncharacterized protein LOC110834161 [Zootermopsis nevadensis]	DM9 repeat,Domain of unknown function DUF3421	DUF3421- Protein of unknown function (DUF3421)	KEGG: 00310+3.4.-.-|KEGG: 00550+3.4.-.-|KEGG: 00780+3.4.-.-
Csec_G03475_T5	Gene of Interest	IMP-L2 like	304.673	-2.0587	0.493336	-4.17302	3.00593e-05	0.0062815	uncharacterized protein LOC110827701 [Zootermopsis nevadensis]/LOW QUALITY PROTEIN: titin [Zootermopsis nevadensis]	Immunoglobulin subtype,Immunoglobulin-like domain,Immunoglobulin-like fold,Immunoglobulin subtype 2,Immunoglobulin I-set	I-set- Immunoglobulin I-set domain;I-set- Immunoglobulin I-set domain;I-set- Immunoglobulin I-set domain;I-set- Immunoglobulin I-set domain;I-set- Immunoglobulin I-set domain;I-set- Immunoglobulin I-set domain;I-set- Immunoglobulin I-set domain;Ig_3- Immunoglobulin domain;Ig_3- Immunoglobulin domain;Ig_3- Immunoglobulin domain;Ig_3- Immunoglobulin domain;Ig_3- Immunoglobulin domain;Ig_3- Immunogl…		GO:0005515
Csec_G10611_T6	Transposable element related	Reverse transcriptase (RNA-dependent DNA polymerase)/LINE retrotransposon related	304.087	-3.19466	0.555946	-5.74635	9.11896e-09	7.21367e-06	uncharacterized protein LOC110840902 [Zootermopsis nevadensis]	Endonuclease/exonuclease/phosphatase,Reverse transcriptase domain	RVT_1- Reverse transcriptase (RNA-dependent DNA polymerase)
Csec_G00881_T1	Muscles	Muscle-specific protein 300 kDa- like	250.097		0.502216	-3.63212	0.000281101	0.0319094	nesprin-1-like, partial [Zootermopsis nevadensis]/LOW QUALITY PROTEIN: uncharacterized protein LOC110838813, partial [Zootermopsis nevadensis]	Spectrin repeat,Spectrin/alpha-actinin	Spectrin- Spectrin repeat;Spectrin- Spectrin repeat;Spectrin- Spectrin repeat;Spectrin- Spectrin repeat;Spectrin- Spectrin repeat		GO:0005515
Csec_G10861_T1		Ras related protein	248.154	-1.95797	0.521033	-3.75787	0.000171367	0.0228465	ras-related protein Rap-2a [Zootermopsis nevadensis]	Small GTPase superfamily,Small GTPase superfamily, Ras type,P-loop containing nucleoside triphosphate hydrolase,Small GTPase superfamily, Rho type,Small GTP-binding protein domain,Small GTPase superfamily, Rab type	Ras-Ras family,Roc-Ras of Complex, Roc, domain of DAPkinase,GTP_EFTU-Elongation factor Tu GTP binding domain	GO:0005525,GO:0007264,GO:0015031,GO:0005525,GO:0006184,GO:0007165,GO:0016020,GO:0005525,GO:0007264,GO:0005525,GO:0005622,GO:0007264,GO:0005525	Reactome: REACT_11044
Csec_G08173_T1		NA	242.058	-1.44265	0.396577	-3.63775	0.000275026	0.0313604	titin isoform X2 [Zootermopsis nevadensis]/titin isoform X1 [Zootermopsis nevadensis]	No hit	No hit
Csec_G10381_T2		neuroendocrine convertase 1-like	234.252	-3.09942	0.724541	-4.27777	1.88779e-05	0.00430518	neuroendocrine convertase 1-like isoform X2 [Zootermopsis nevadensis]/neuroendocrine convertase 1-like isoform X1 [Zootermopsis nevadensis]	Peptidase S8, subtilisin, Asp-active site,Peptidase S8, subtilisin, Ser-active site,Proprotein convertase, P,Peptidase S8/S53 domain,Proteinase inhibitor, propeptide,Peptidase S8, subtilisin, His-active site,Peptidase S8, subtilisin-related,Galactose-binding domain-like	Peptidase_S8- Subtilase family;P_proprotein- Proprotein convertase P-domain;S8_pro-domain- Peptidase S8 pro-domain		GO:0004252,GO:0006508
Csec_G01987_T1	Reproduction	brunelleschi	233.768	-1.15675	0.280732	-4.12047	3.78098e-05	0.00736244	protein brunelleschi [Zootermopsis nevadensis]	TRAPP II complex, Trs120	TRAPPC9-Trs120-or TRAPPC9, TRAPP II complex subunit,TRAPPC9-Trs120-or TRAPPC9, TRAPP II complex subunit,TRAPPC9-Trs120-or TRAPPC9, TRAPP II complex subunit
Csec_G11124_T2		NA	229.89	-0.974861	0.241817	-4.0314	5.54449e-05	0.00995412	RNA-binding protein 40-like isoform X2 [Zootermopsis nevadensis]/RNA-binding protein 40-like isoform X1 [Zootermopsis nevadensis]	No hit	No hit
Csec_G15791_T1		Elongation of very long chain fatty acids protein/ Elongase	226.92	-2.39668	0.392726	-6.10268	1.04302e-09	1.25729e-06	elongation of very long chain fatty acids protein 4-like [Zootermopsis nevadensis]/elongation of very long chain fatty acids protein AAEL008004-like [Zootermopsis nevadensis]	GNS1/SUR4 membrane protein	ELO- GNS1/SUR4 family	KEGG: 00062+2.3.1.199|MetaCyc: PWY-5080|MetaCyc: PWY-6433|MetaCyc: PWY-7036|Reactome: REACT_22258	GO:0016021
Csec_G03476_T1		NA	220.795	-2.97447	0.806245	-3.68929	0.000224883	0.0268523	No hit	No hit	No hit
Csec_G16260_T1		ABC-2 type transporter / Protein white -like	220.789	-2.37645	0.510735	-4.653	3.27138e-06	0.00103515	ABC transporter G family member 49-like [Zootermopsis nevadensis]/ATP-binding cassette sub-family G member 4 isoform X1 [Zootermopsis nevadensis]	ABC-2 type transporter	ABC2_membrane- ABC-2 type transporter		GO:0016020
Csec_G02634_T33	Muscles	Titin-like	213.655	-1.52953	0.431765	-3.5425	0.000396349	0.0426943	LOW QUALITY PROTEIN: titin [Zootermopsis nevadensis]/twitchin [Zootermopsis nevadensis]	Immunoglobulin subtype,Immunoglobulin-like domain,Immunoglobulin-like fold,Immunoglobulin subtype 2,Immunoglobulin I-set	I-set-Immunoglobulin I-set domain,I-set-Immunoglobulin I-set domain,I-set-Immunoglobulin I-set domain,I-set-Immunoglobulin I-set domain,I-set-Immunoglobulin I-set domain,I-set-Immunoglobulin I-set domain,I-set-Immunoglobulin I-set domain,I-set-Immunoglobulin I-set domain,Ig_3-Immunoglobulin domain,Ig_3-Immunoglobulin domain,Ig_3-Immunoglobulin domain,Ig_3-Immunoglobulin domain,Ig_3-Immunoglobulin…	GO:0005515
Csec_G12768_T1		Kokopelli	160.107	-1.60699	0.337984	-4.75464	1.98804e-06	0.000698963	cyclin-related protein FAM58A [Zootermopsis nevadensis]	Cyclin C/H/T/L,Cyclin, N-terminal,Cyclin-like,Cyclin-related protein FAM58	Cyclin_N- Cyclin, N-terminal domain		GO:0000079,GO:0006355,GO:0019901
Csec_G17156_T1	Transposable element related	zinc finger domain/ TE-X-12_DR	147.253	-1.42991	0.346615	-4.12536	3.70162e-05	0.00726378	zinc finger protein 585A-like [Zootermopsis nevadensis]/zinc finger protein 2 homolog [Zootermopsis nevadensis]	Zinc finger, C2H2,Zinc finger, C2H2-like,Zinc finger C2H2-type/integrase DNA-binding domain	zf-C2H2-Zinc finger, C2H2 type,zf-C2H2_4-C2H2-type zinc finger,zf-C2H2_6-C2H2-type zinc finger,zf-C2H2_6-C2H2-type zinc finger,zf-C2H2_6-C2H2-type zinc finger,zf-C2H2_6-C2H2-type zinc finger,zf-met-Zinc-finger of C2H2 type,zf-met-Zinc-finger of C2H2 type	GO:0046872,GO:0003676
Csec_G05496_T2		Formin, protein diaphanous	143.643	-3.53855	0.44055	-8.03212	9.58018e-16	6.06282e-12	disheveled-associated activator of morphogenesis 1 [Zootermopsis nevadensis]/protein diaphanous [Zootermopsis nevadensis]	Armadillo-type fold,Formin, GTPase-binding and FH3 domain,Formin, GTPase-binding domain,Armadillo-like helical,Formin, FH3 domain,Formin, protein diaphanous,Formin, FH2 domain	FH2- Formin Homology 2 Domain;Drf_FH3- Diaphanous FH3 Domain;Drf_GBD- Diaphanous GTPase-binding Domain		GO:0003779,GO:0017048,GO:0030036,GO:0003779,GO:0007015,GO:0007049,GO:0005488,GO:0003779,GO:0016043
Csec_G13681_T2		Retinol-binding protein pinta-like	142.541	-4.49192	0.745044	-6.02907	1.64903e-09	1.73932e-06	retinol-binding protein pinta-like [Zootermopsis nevadensis]/retinol-binding protein pinta-like isoform X2 [Zootermopsis nevadensis]	CRAL-TRIO domain,CRAL/TRIO, N-terminal domain	CRAL_TRIO- CRAL/TRIO domain
Csec_G01609_T3		F-box protein	123.934	-2.9948	0.754604	-3.9687	7.22652e-05	0.0121955	F-box only protein 30-like [Zootermopsis nevadensis]	SIAH-type domain,Zinc finger, TRAF-type,F-box domain,TRAF-like	F-box_4-F-box,zf-TRAF_2-TRAF-like zinc-finger,F-box-F-box domain,F-box-like-F-box-like	GO:0004842,GO:0008270,GO:0016567,GO:0008270,GO:0005515
Csec_G10689_T3		NA	117.47	-3.05253	0.781593	-3.90552	9.40215e-05	0.0150637	uncharacterized protein LOC110836377 isoform X2 [Zootermopsis nevadensis]/uncharacterized protein LOC110836377 isoform X3 [Zootermopsis nevadensis]	Leucine-rich repeat, cysteine-containing subtype	No hit
Csec_G03434_T4	Oxidative Stress	Cytochrome p450 cyp4	115.694	-3.2102	0.757704	-4.23675	2.26783e-05	0.00499199	cytochrome P450 4c3-like [Zootermopsis nevadensis]	Cytochrome P450, E-class, group II,Cytochrome P450	p450-Cytochrome P450	GO:0005506,GO:0016705,GO:0020037,GO:0055114,GO:0004497,GO:0005506,GO:0020037,GO:0055114	Reactome: REACT_13433
Csec_G03477_T1		NA	114.5	-2.51331	0.512085	-4.90799	9.20133e-07	0.000375682	No hit		No hit
Csec_G12896_T4		NA	103.996	-2.41172	0.654951	-3.68229	0.000231153	0.027343	uncharacterized protein LOC110841474 isoform X5 [Zootermopsis nevadensis]/uncharacterized protein LOC110841474 isoform X4 [Zootermopsis nevadensis]	Zinc finger, LIM-type	LIM-LIM domain	GO:0008270
Csec_G08459_T2		Optineurin like	101.253	-2.93546	0.765687	-3.83376	0.0001262	0.018682	optineurin isoform X1 [Zootermopsis nevadensis]/optineurin isoform X2 [Zootermopsis nevadensis]	NF-kappa-B essential modulator NEMO, N-terminal	CC2-LZ-Leucine zipper of domain CC2 of NEMO, NF-kappa-B essential modulator,NEMO-NF-kappa-B essential modulator NEMO
Csec_G05341_T1		NA	100.687	-2.1922	0.507087	-4.32313	1.5383e-05	0.0036056	titin-like, partial [Zootermopsis nevadensis]		No hit
Csec_G00719_T1	Gene of Interest/ RNAi	Heat shock protein cognate 4	95.801	-1.39207	0.35675	-3.9021	9.53632e-05	0.0151825	heat shock 70 kDa protein cognate 4 isoform X4 [Zootermopsis nevadensis]	Heat shock protein 70kD, C-terminal domain,Heat shock protein 70kD, peptide-binding domain,Heat shock protein 70 family,Heat shock protein 70, conserved site	HSP70-protein,MreB_Mbl-MreB/Mbl protein
Csec_G14039_T1		Sex lethal like	95.6316	-3.65794	0.707669	-5.16899	2.35356e-07	0.00011682	sex-lethal homolog isoform X8 [Zootermopsis nevadensis]/sex-lethal homolog isoform X5 [Zootermopsis nevadensis]	Paraneoplastic encephalomyelitis antigen,Nucleotide-binding, alpha-beta plait,RNA recognition motif domain	RRM_1-RNA recognition motif. (a.k.a. RRM, RBD, or RNP domain);RRM_1-RNA recognition motif. (a.k.a. RRM, RBD, or RNP domain);RRM_5-RNA recognition motif. (a.k.a. RRM, RBD, or RNP domain)		GO:0003723,GO:0003676,GO:0000166
Csec_G06104_T2	Muscles	FSHD region gene 1	84.5456	-2.00868	0.477341	-4.20805	2.5758e-05	0.00557299	protein FRG1 homolog isoform X2 [Zootermopsis nevadensis]/protein FRG1 homolog isoform X1 [Zootermopsis nevadensis]	FRG1-like,Actin cross-linking	FRG1-FRG1-like domain,Fascin-Fascin domain
Csec_G17316_T2	Muscles	Myotubularin-related protein 2-like	65.4804	-4.49005	0.709202	-6.33113	2.43372e-10	5.13393e-07	myotubularin-related protein 2 isoform X1 [Zootermopsis nevadensis]	Pleckstrin homology-like domain,Protein-tyrosine phosphatase, active site,Protein-tyrosine phosphatase-like,GRAM domain,Protein-tyrosine phosphatase, catalytic,Myotubularin-like phosphatase domain	Myotub-related- Myotubularin-like phosphatase domain;GRAM- GRAM domain		GO:0016311,GO:0016791,GO:0004725,GO:0016311,GO:0016791
Csec_G07485_T8		Transmembrane protein adipocyte-associated 1 homolog	62.5985	-4.10442	0.66753	-6.14867	7.81351e-10	1.09884e-06	transmembrane protein adipocyte-associated 1 homolog isoform X1 [Zootermopsis nevadensis]	Transmembrane protein adipocyte-associated 1	Tmemb_40- Predicted membrane protein
Csec_G04046_T1	Gene of Interest/DNA damage response	Mismatch repair endonuclease PMS2 like	60.9444	-3.29385	0.698972	-4.71242	2.44794e-06	0.000815358	PMS1 protein homolog 1-like [Zootermopsis nevadensis]	DNA mismatch repair protein, C-terminal,Histidine kinase-like ATPase, C-terminal domain,High mobility group box domain,Ribosomal protein S5 domain 2-type fold, subgroup,DNA mismatch repair, conserved site,Ribosomal protein S5 domain 2-type fold	DNA_mis_repair- DNA mismatch repair protein, C-terminal domain;HMG_box- HMG (high mobility group) box;HATPase_c_3- Histidine kinase-, DNA gyrase B-, and HSP90-like ATPase;HMG_box_2- HMG-box domain		GO:0005524,GO:0006298,GO:0030983
Csec_G04809_T5		Sodium/solute symporter	59.4346	-3.14375	0.80256	-3.91716	8.96e-05	0.0145393	high-affinity choline transporter 1-like isoform X2 [Zootermopsis nevadensis]/high-affinity choline transporter 1-like isoform X1 [Zootermopsis nevadensis]	Sodium/solute symporter	SSF-Sodium:solute symporter family	GO:0005215,GO:0006810,GO:0016020,GO:0055085
Csec_G15270_T2	Gene of Interest/DNA damage response	MORF-related gene 15	50.8019	-2.25366	0.601344	-3.74771	0.000178455	0.0229997	male-specific lethal 3 homolog [Zootermopsis nevadensis]/mortality factor 4-like protein 1 [Zootermopsis nevadensis]	MRG,Chromo domain-like,RNA binding activity-knot of a chromodomain,MRG domain,Chromo domain/shadow	MRG- MRG;Tudor-knot- RNA binding activity-knot of a chromodomain		GO:0005634
Csec_G10538_T1	Gene of Interest/Transposable element related	vasa	40.2388	-3.03308	0.726508	-4.17487	2.98157e-05	0.0062815	ATP-dependent RNA helicase vasa-like [Zootermopsis nevadensis]	DEAD/DEAH box helicase domain,P-loop containing nucleoside triphosphate hydrolase,Helicase, superfamily 1/2, ATP-binding domain,RNA helicase, ATP-dependent, DEAD-box, conserved site,RNA helicase, DEAD-box type, Q motif	DEAD- DEAD/DEAH box helicase;ResIII- Type III restriction enzyme, res subunit		GO:0003676,GO:0005524,GO:0003676,GO:0005524,GO:0008026
Csec_G01757_T4	Transposable element related	Zinc finger protein/TE-X-12_DR	39.496	-4.65971	0.71144	-6.54968	5.76591e-11	1.62176e-07	zinc finger protein 271-like [Zootermopsis nevadensis]/oocyte zinc finger protein XlCOF6-like isoform X5 [Zootermopsis nevadensis]	Zinc finger C2H2-type/integrase DNA-binding domain,Zinc finger, C2H2-like,Zinc finger, C2H2	zf-C2H2- Zinc finger, C2H2 type;zf-C2H2- Zinc finger, C2H2 type;zf-C2H2- Zinc finger, C2H2 type;zf-C2H2- Zinc finger, C2H2 type;zf-met- Zinc-finger of C2H2 type;zf-met- Zinc-finger of C2H2 type;zf-met- Zinc-finger of C2H2 type;zf-met- Zinc-finger of C2H2 type;zf-met- Zinc-finger of C2H2 type;zf-met- Zinc-finger of C2H2 type;zf-met- Zinc-finger of C2H2 type;zf-met- Zinc-finger of C2H2 type;zf-C2H2…		GO:0046872,GO:0003676
Csec_G15626_T1		peptide transporter	36.5851	-2.97894	0.793867	-3.75244	0.000175119	0.0229997	peptide transporter family 1 isoform X1 [Zootermopsis nevadensis]/peptide transporter family 1 isoform X2 [Zootermopsis nevadensis]	Proton-dependent oligopeptide transporter family,PTR2 family proton/oligopeptide symporter, conserved site,Major facilitator superfamily domain, general substrate transporter	PTR2-POT family,PTR2-POT family	GO:0005215,GO:0006857,GO:0016020,GO:0005215,GO:0006810,GO:0016020	Reactome: REACT_15518|Reactome: REACT_19419
Csec_G17828_T1		NA	33.9135	-2.37041	0.541108	-4.38067	1.18317e-05	0.00296543	No hit		No hit
Csec_G04007_T3			33.6466	-4.02513	0.804768	-5.0016	5.68568e-07	0.000252504	putative U5 small nuclear ribonucleoprotein 200 kDa helicase [Zootermopsis nevadensis]/activating signal cointegrator 1 complex subunit 3 isoform X1 [Zootermopsis nevadensis]	C2 domain,Helicase, superfamily 1/2, ATP-binding domain,Sec63 domain,Helicase, C-terminal,Immunoglobulin E-set,DEAD/DEAH box helicase domain,P-loop containing nucleoside triphosphate hydrolase	Sec63-Brl domain,Sec63-Brl domain,DEAD-DEAD/DEAH box helicase,Helicase_C-Helicase conserved C-terminal domain,ResIII-Type III restriction enzyme, res subunit	GO:0003676,GO:0005524,GO:0005515
Csec_G17973_T2		SANTA domain containing protein	32.9218	-4.47813	0.801443	-5.58758	2.30256e-08	1.58578e-05	uncharacterized protein LOC110838496 isoform X3 [Zootermopsis nevadensis]	SANT associated	SANTA- SANTA (SANT Associated);SANTA- SANTA (SANT Associated)
Csec_G10941_T1		NA	30.3119	-3.18004	0.657284	-4.83816	1.31048e-06	0.000526564	No hit		No hit
Csec_G03857_T2		Synaptic vesicular amine transporter like	30.298	-2.93771	0.73265	-4.00971	6.07944e-05	0.0104691	synaptic vesicular amine transporter-like, partial [Zootermopsis nevadensis]/synaptic vesicular amine transporter [Zootermopsis nevadensis]	Major facilitator superfamily,Major facilitator superfamily domain,Major facilitator superfamily domain, general substrate transporter	MFS_1- Major Facilitator Superfamily;MFS_1- Major Facilitator Superfamily		GO:0016021,GO:0055085
Csec_G02620_T3		cell cycle checkpoint protein RAD17	28.0023	-3.22451	0.792227	-4.07019	4.69756e-05	0.00867986	cell cycle checkpoint protein RAD17 isoform X5 [Zootermopsis nevadensis]	Checkpoint protein Rad17/Rad24	Rad17-cell cycle checkpoint protein	GO:0005634,GO:0006281,GO:0007049
Csec_G10086_T1			20.3908	-2.65979	0.749045	-3.55091	0.000383901	0.0417085	pre-mRNA-processing factor 40 homolog B isoform X2 [Zootermopsis nevadensis]/pre-mRNA-processing factor 40 homolog B isoform X1 [Zootermopsis nevadensis]	FF domain,WW domain,Pre-mRNA-processing protein PRP40	FF-FF domain,FF-FF domain,FF-FF domain,WW-WW domain,WW-WW domain	GO:0005515
Csec_G16384_T1		NA	20.2747	-3.08752	0.782567	-3.94537	7.96781e-05	0.0133574	No hit	No hit	No hit
Csec_G03181_T2		tubulin folding cofactor D	17.4355	-3.49113	0.8038	-4.34328	1.40369e-05	0.0033841	tubulin-specific chaperone D-like [Zootermopsis nevadensis]/tubulin-specific chaperone D [Zootermopsis nevadensis]	Armadillo-type fold,Armadillo-like helical,Tubulin-specific chaperone D, C-terminal	TFCD_C-Tubulin folding cofactor D C terminal	GO:0005488
Csec_G13204_T6		NA	17.1688	-3.03968	0.80562	-3.7731	0.000161234	0.022062	activating signal cointegrator 1 complex subunit 1 [Zootermopsis nevadensis]	No hit	AKAP7_NLS-AKAP7 2'5' RNA ligase-like domain,KH_1-KH domain
Csec_G15684_T1		tubulin beta-1 chain like	12.6412	-3.10942	0.791722	-3.92741	8.58647e-05	0.0141141	tubulin beta-1 chain [Zootermopsis nevadensis]/tubulin beta chain-like isoform X1 [Zootermopsis nevadensis]	Tubulin/FtsZ, 2-layer sandwich domain,Tubulin,Beta tubulin,Tubulin, conserved site,Tubulin/FtsZ, C-terminal,Tubulin/FtsZ, GTPase domain,Tubulin, C-terminal	Tubulin- Tubulin/FtsZ family, GTPase domain;Tubulin_C- Tubulin C-terminal domain		GO:0003924,GO:0005525,GO:0006184,GO:0043234,GO:0051258,GO:0005525,GO:0005874,GO:0007017,GO:0005200,GO:0005525,GO:0005874,GO:0005874,GO:0007017
Csec_G07752_T1		NA	10.4971	-2.59206	0.742897	-3.48912	0.000484611	0.0494655	uncharacterized protein LOC110829464 [Zootermopsis nevadensis]/uncharacterized protein LOC110829472 [Zootermopsis nevadensis]	Protein of unknown function DUF1676	DUF1676-Protein of unknown function (DUF1676),DUF1676-Protein of unknown function (DUF1676),DUF1676-Protein of unknown function (DUF1676)
Expression higher in old vs young (HO)			Deseq2 Output
Transcript ID	Label	'Annotation’	baseMean	log2FoldChange	lfcSE	stat	pvalue	padj	Blastx hits versus Zootermopsis nevadensis	InterproScan Annotation	Pfam Annotation	Pathway	GO ID
Csec_G09920_T1	Gene of Interest/ Marker aging	ref(2)P	p62, Ref(2)P and ubiquitinated proteins are conserved markers of neuronal aging, aggregate formation and progressive autophagic defects	7190.48	1.03241	0.23809	4.33624	1.44943e-05	0.0034614	sequestosome-1 [Zootermopsis nevadensis]	Ubiquitin-associated/translation elongation factor EF1B, N-terminal, eukaryote,UBA-like,Phox/Bem1p,Zinc finger, ZZ-type	ZZ-Zinc finger, ZZ type,UBA_5-UBA domain,PB1-PB1 domain		GO:0008270,GO:0005515
Csec_G08241_T1		NA	5196.31	1.79627	0.312462	5.74876	8.99018e-09	7.21367e-06	uncharacterized protein LOC110831960 [Zootermopsis nevadensis]		No hit
Csec_G06068_T2		Sugar transporter	4797.33	1.0581	0.278046	3.80548	0.000141529	0.0201274	solute carrier family 2, facilitated glucose transporter member 3-like isoform X3 [Zootermopsis nevadensis]/solute carrier family 2, facilitated glucose transporter member 3-like isoform X2 [Zootermopsis nevadensis]	Major facilitator superfamily domain, general substrate transporter,Sugar transporter, conserved site,General substrate transporter,Sugar/inositol transporter,Major facilitator superfamily domain	Sugar_tr-Sugar (and other) transporter,MFS_1-Major Facilitator Superfamily	Reactome: REACT_15518	GO:0016020,GO:0022891,GO:0055085,,GO:0005215,GO:0006810,GO:0016020,GO:0055085,GO:0016021,GO:0022857,GO:0055085
Csec_G09026_T2		Glyoxalase/Bleomycin resistance protein/Dioxygenase superfamily	4327.05	1.91025	0.476126	4.01206	6.0191e-05	0.0104361	4-hydroxyphenylpyruvate dioxygenase isoform X3 [Zootermopsis nevadensis]	Glyoxalase/fosfomycin resistance/dioxygenase domain,4-hydroxyphenylpyruvate dioxygenase,Glyoxalase/Bleomycin resistance protein/Dihydroxybiphenyl dioxygenase	Glyoxalase- Glyoxalase/Bleomycin resistance protein/Dioxygenase superfamily;Glyoxalase- Glyoxalase/Bleomycin resistance protein/Dioxygenase superfamily;Glyoxalase_4- Glyoxalase/Bleomycin resistance protein/Dioxygenase superfamily		GO:0003868,GO:0009072,GO:0016701,GO:0055114
Csec_G00643_T1		inositol oxygenase	3164.07	1.82392	0.278166	6.55694	5.49241e-11	1.62176e-07	inositol oxygenase isoform X1 [Zootermopsis nevadensis]/inositol oxygenase isoform X2 [Zootermopsis nevadensis]	Inositol oxygenase	MIOX- Myo-inositol oxygenase	KEGG: 00053+1.13.99.1|KEGG: 00562+1.13.99.1|MetaCyc: PWY-4841|UniPathway: UPA00111	GO:0005506,GO:0005737,GO:0019310,GO:0050113,GO:0055114
Csec_G06471_T9		Aldehyde dehydrogenase like	3110.34	0.545604	0.143319	3.80692	0.000140706	0.0201233	aldehyde dehydrogenase, dimeric NADP-preferring-like isoform X1 [Zootermopsis nevadensis]/aldehyde dehydrogenase, dimeric NADP-preferring-like isoform X2 [Zootermopsis nevadensis]	Aldehyde dehydrogenase, C-terminal,Aldehyde dehydrogenase, N-terminal,Aldehyde dehydrogenase NAD(P)-dependent,Aldehyde/histidinol dehydrogenase,Aldehyde dehydrogenase domain,Aldehyde dehydrogenase, glutamic acid active site	Aldedh-Aldehyde dehydrogenase family		GO:0008152,GO:0016491,GO:0016620,GO:0055114,GO:0004030,GO:0006081,GO:0055114,GO:0008152,GO:0016491,GO:0055114
Csec_G09920_T2		NA	2759.53	1.24285	0.246735	5.03717	4.72462e-07	0.000221889	sequestosome-1 [Zootermopsis nevadensis]	Ubiquitin-associated/translation elongation factor EF1B, N-terminal, eukaryote,UBA-like	UBA_5-UBA domain		GO:0005515
Csec_G12009_T1		AMP-dependent synthetase/ligase like	2309.67	2.57362	0.540791	4.759	1.94558e-06	0.000693667	4-coumarate--CoA ligase-like [Zootermopsis nevadensis]/probable 4-coumarate--CoA ligase 3 isoform X2 [Zootermopsis nevadensis]	AMP-binding, conserved site,AMP-binding enzyme C-terminal domain,AMP-dependent synthetase/ligase	AMP-binding- AMP-binding enzyme;AMP-binding_C- AMP-binding enzyme C-terminal domain		GO:0003824,GO:0008152
Csec_G12281_T2	Transposable element related	Baculovirus F protein/LTR retrotransposon related	2049.59	1.7474	0.381969	4.57471	4.76876e-06	0.00145442	No hit	Protein of unknown function DUF3609	Baculo_F- Baculovirus F protein
Csec_G09526_T1		methyl farnesoate epoxidase-like	1829.44	1.78065	0.355514	5.00865	5.48124e-07	0.000247772	uncharacterized protein LOC110840506 [Zootermopsis nevadensis]/methyl farnesoate epoxidase-like, partial [Zootermopsis nevadensis]	Cytochrome P450,Cytochrome P450, E-class, group I,Cytochrome P450, conserved site	p450-Cytochrome P450	Reactome: REACT_13433	GO:0005506,GO:0016705,GO:0020037,GO:0055114,GO:0016705,GO:0055114
Csec_G00731_T1		Angiotensin converting enzyme	1765.72	1.30843	0.241788	5.41147	6.25098e-08	3.88921e-05	angiotensin-converting enzyme-like isoform X2 [Zootermopsis nevadensis]/angiotensin-converting enzyme-like isoform X1 [Zootermopsis nevadensis]	Peptidase M2, peptidyl-dipeptidase A	Peptidase_M2-Angiotensin-converting enzyme		GO:0006508,GO:0008237,GO:0008241,GO:0016020
Csec_G16614_T1		Putative fatty acyl-CoA reductase	1764.18	2.9134	0.511177	5.6994	1.20232e-08	8.9516e-06	fatty acyl-CoA reductase wat-like isoform X1 [Zootermopsis nevadensis]	Male sterility, NAD-binding,NAD(P)-binding domain,Fatty acyl-CoA reductase	NAD_binding_4- Male sterility protein;Sterile- Male sterility protein;Polysacc_synt_2- Polysaccharide biosynthesis protein;Epimerase- NAD dependent epimerase/dehydratase family	Reactome: REACT_22258	GO:0080019
Csec_G12281_T1	Transposable element related	Baculovirus F protein/LTR retrotransposon related	1652.01	1.65692	0.347447	4.76885	1.85279e-06	0.000679733	No hit	Protein of unknown function DUF3609	Baculo_F- Baculovirus F protein
Csec_G17925_T2		puff-specific protein Bx42-like	1623.82	0.627248	0.136557	4.59329	4.36304e-06	0.0013469	puff-specific protein Bx42-like [Zootermopsis nevadensis]/puff-specific protein Bx42-like isoform X1 [Zootermopsis nevadensis]	SKI-interacting protein SKIP, SNW domain,SKI-interacting protein, SKIP	SKIP_SNW-SKIP/SNW domain		GO:0000398,GO:0005681
Csec_G05615_T1		spermine oxidase like	1332.65	0.784878	0.209204	3.75174	0.000175611	0.0229997	spermine oxidase [Zootermopsis nevadensis]/spermine oxidase-like isoform X2 [Zootermopsis nevadensis]	Amine oxidase	Amino_oxidase-Flavin containing amine oxidoreductase,Amino_oxidase-Flavin containing amine oxidoreductase,NAD_binding_8-NAD(P)-binding Rossmann-like domain		GO:0016491,GO:0055114
Csec_G12208_T3		NA	1332.13	0.868816	0.217571	3.99324	6.51753e-05	0.0111476	SEC14-like protein 2 isoform X2 [Zootermopsis nevadensis]	CRAL-TRIO domain,GOLD	CRAL_TRIO-CRAL/TRIO domain		GO:0006810,GO:0016021
Csec_G14940_T12	Muscles	myosin heavy chain muscle-like	1264.67	0.820143	0.202614	4.0478	5.17006e-05	0.00941545	myosin heavy chain, muscle-like isoform X2 [Zootermopsis nevadensis]/myosin heavy chain, muscle-like isoform X3 [Zootermopsis nevadensis]	Myosin-like IQ motif-containing domain,Myosin head, motor domain,Myosin, N-terminal, SH3-like,P-loop containing nucleoside triphosphate hydrolase,Myosin tail,IQ motif, EF-hand binding site	Myosin_head-Myosin head (motor domain),Myosin_tail_1-Myosin tail,Myosin_N-Myosin N-terminal SH3-like domain		GO:0003774,GO:0016459,GO:0003774,GO:0005524,GO:0016459,GO:0005515
Csec_G02343_T2		epidermal growth factor receptor substrate 15-like	1003.95	1.47851	0.397096	3.72332	0.000196623	0.0246978	epidermal growth factor receptor substrate 15-like 1 isoform X2 [Zootermopsis nevadensis]/epidermal growth factor receptor substrate 15-like 1 isoform X1 [Zootermopsis nevadensis]	EF-Hand 1, calcium-binding site,EF-hand domain pair,EPS15 homology (EH),EF-hand domain	EF-hand_4- Cytoskeletal-regulatory complex EF hand;EF-hand_4- Cytoskeletal-regulatory complex EF hand		GO:0005509,GO:0005515
Csec_G14081_T1	Immunity	SVWC domain containing protein	954.195	2.0268	0.428723	4.72753	2.27269e-06	0.000777443	uncharacterized protein LOC110841072 [Zootermopsis nevadensis]	Single domain Von Willebrand factor type C	SVWC- Single domain von Willebrand factor type C
Csec_G15403_T1		NA	888.933	1.00665	0.238703	4.21716	2.47399e-05	0.00539884	coiled-coil domain-containing protein 102A isoform X3 [Zootermopsis nevadensis]/coiled-coil domain-containing protein 102A isoform X1 [Zootermopsis nevadensis]		Myosin_tail_1- Myosin tail
Csec_G15937_T1		NA	888.542	1.38229	0.34148	4.04793	5.16726e-05	0.00941545	regulator of microtubule dynamics protein 3-like isoform X2 [Zootermopsis nevadensis]/regulator of microtubule dynamics protein 3-like isoform X1 [Zootermopsis nevadensis]	Tetratricopeptide-like helical domain	No hit		GO:0005515
Csec_G07270_T1		NA	878.046	2.14935	0.574888	3.73873	0.00018495	0.0235267	No hit	Tox-ART-HYD1 domain	Tox-ART-HYD1-HYD1 signature containing ADP-ribosyltransferase
Csec_G16416_T2		regucalcin	850.703	1.19218	0.303744	3.92493	8.67549e-05	0.0141685	regucalcin-like isoform X2 [Zootermopsis nevadensis]	Six-bladed beta-propeller, TolB-like,SMP-30/Gluconolactonase/LRE-like region,Senescence marker protein-30 (SMP-30),Regucalcin	SGL-SMP-30/Gluconolaconase/LRE-like region,SGL-SMP-30/Gluconolaconase/LRE-like region	KEGG: 00030+3.1.1.17|KEGG: 00053+3.1.1.17|KEGG: 00930+3.1.1.17|MetaCyc: PWY-2221|MetaCyc: PWY-5530|MetaCyc: PWY-7165	GO:0005509,GO:0030234
Csec_G12009_T2		AMP-dependent synthetase/ligase	841.927	2.49328	0.463409	5.38029	7.43662e-08	4.27842e-05	4-coumarate--CoA ligase-like [Zootermopsis nevadensis]/probable 4-coumarate--CoA ligase 3 isoform X2 [Zootermopsis nevadensis]	AMP-binding enzyme C-terminal domain,AMP-dependent synthetase/ligase	AMP-binding- AMP-binding enzyme;AMP-binding_C- AMP-binding enzyme C-terminal domain		GO:0003824,GO:0008152
Csec_G03426_T1		pancreatic lipase-related protein 2-like	791.86	3.66146	0.680149	5.38332	7.3126e-08	4.27842e-05	pancreatic lipase-related protein 2-like [Zootermopsis nevadensis]	Lipase/lipooxygenase, PLAT/LH2,Pancreatic lipase,Alpha/Beta hydrolase fold,PLAT/LH2 domain,Lipase, N-terminal,Lipase	Lipase- Lipase;Abhydrolase_3- alpha/beta hydrolase fold	KEGG: 00561+3.1.1.3|MetaCyc: PWY-6857	GO:0004806,GO:0006629,GO:0003824,GO:0006629,GO:0005515
Csec_G15737_T1	DNA damage response	DNA/RNA-binding protein KIN17	788.608	0.7386	0.206821	3.5712	0.000355346	0.0387725	LOW QUALITY PROTEIN: DNA/RNA-binding protein KIN17 [Zootermopsis nevadensis]	DNA/RNA-binding protein Kin17, conserved domain	Kin17_mid-curved DNA-binding protein
Csec_G05184_T1		Pudgy-like	568.995	4.34152	0.752314	5.77088	7.88571e-09	6.65396e-06	probable 4-coumarate--CoA ligase 3 isoform X1 [Zootermopsis nevadensis]/probable 4-coumarate--CoA ligase 2, partial [Zootermopsis nevadensis]	AMP-binding, conserved site,AMP-binding enzyme C-terminal domain,AMP-dependent synthetase/ligase	AMP-binding- AMP-binding enzyme;AMP-binding_C- AMP-binding enzyme C-terminal domain		GO:0003824,GO:0008152
Csec_G10171_T2		NA	548.306	4.79649	0.785853	6.10354	1.03745e-09	1.25729e-06	uncharacterized protein LOC110835615 [Zootermopsis nevadensis]		No hit
Csec_G17121_T1		2-oxoisovalerate dehydrogenase subunit alpha, mitochondrial like	508.271	0.731594	0.19312	3.78829	0.00015169	0.0213326	2-oxoisovalerate dehydrogenase subunit alpha, mitochondrial isoform X2 [Zootermopsis nevadensis]/2-oxoisovalerate dehydrogenase subunit alpha, mitochondrial isoform X1 [Zootermopsis nevadensis]	Dehydrogenase, E1 component,Thiamin diphosphate-binding fold	E1_dh-Dehydrogenase E1 component		GO:0008152,GO:0016624
Csec_G16859_T1		Odorant receptor	494.415	1.06553	0.287314	3.70859	0.000208417	0.025513	uncharacterized protein LOC110831712 [Zootermopsis nevadensis]/odorant receptor coreceptor-like [Zootermopsis nevadensis]	Olfactory receptor, Drosophila	7tm_6-7tm Odorant receptor,7tm_7-7tm Chemosensory receptor		GO:0004984,GO:0005549,GO:0007608,GO:0016020
Csec_G07081_T1		Carboxylesterase type B	478.289	0.989121	0.23949	4.13011	3.62594e-05	0.00722149	esterase FE4 [Zootermopsis nevadensis]/venom carboxylesterase-6-like [Zootermopsis nevadensis]	Carboxylesterase, type B,Alpha/Beta hydrolase fold	COesterase-Carboxylesterase family
Csec_G13283_T2		Catalytic subunit 3 (A or B?) of the oligosaccharyltransferase complex	452.451	2.45998	0.544007	4.52196	6.12688e-06	0.00173014	dolichyl-diphosphooligosaccharide--protein glycosyltransferase subunit STT3B [Zootermopsis nevadensis]/dolichyl-diphosphooligosaccharide--protein glycosyltransferase subunit STT3A [Zootermopsis nevadensis]	Oligosaccharyl transferase, STT3 subunit	STT3- Oligosaccharyl transferase STT3 subunit	UniPathway: UPA00378	GO:0004576,GO:0006486,GO:0016020
Csec_G01931_T1	Gene of Interest/Immune defense	Attacin like protein / Diptericin B	451.004	3.81864	0.801495	4.76439	1.89421e-06	0.000685002	attacin-B-like [Zootermopsis nevadensis]/uncharacterized protein LOC110835201 [Zootermopsis nevadensis]	Attacin, C-terminal	Attacin_C- Attacin, C-terminal region		GO:0005576
Csec_G16398_T4		Gem-associated protein 2	439.877	1.44201	0.316833	4.55132	5.33104e-06	0.00158765	gem-associated protein 2 isoform X2 [Zootermopsis nevadensis]/gem-associated protein 2 isoform X1 [Zootermopsis nevadensis]	Gem-associated protein 2	SIP1- Survival motor neuron (SMN) interacting protein 1 (SIP1)		GO:0000387,GO:0000398,GO:0005681
Csec_G12577_T2		Adenylate cyclase type 2 like	412.206	1.22574	0.208027	5.89221	3.81065e-09	3.32631e-06	adenylate cyclase type 2 isoform X3 [Zootermopsis nevadensis]	Adenylyl cyclase class-3/4/guanylyl cyclase, conserved site,Nucleotide cyclase,Adenylyl cyclase class-3/4/guanylyl cyclase	Guanylate_cyc-Adenylate and Guanylate cyclase catalytic domain		GO:0009190,GO:0016849,GO:0035556
Csec_G12567_T1	Transposable element related	LTR retrotransposon related	390.83	1.67091	0.372458	4.48617	7.25159e-06	0.00193626	No hit		No hit
Csec_G13003_T3		Methyltransferase TRM13 like	381.711	0.795171	0.217046	3.66361	0.00024869	0.0289815	tRNA:m(4)X modification enzyme TRM13 homolog [Zootermopsis nevadensis]	Methyltransferase TRM13	TRM13-Methyltransferase TRM13	MetaCyc: PWY-6829	GO:0008033,GO:0008168
Csec_G00775_T3		Glutamate synthase	364.149	2.16336	0.564833	3.83009	0.000128095	0.0187433	glutamate synthase [NADH], amyloplastic isoform X2 [Zootermopsis nevadensis]/glutamate synthase [NADH], amyloplastic isoform X3 [Zootermopsis nevadensis]	Class II glutamine amidotransferase domain,Glutamate synthase domain,Glutamate synthase, central-N,Glutamine amidotransferase type 2 domain,Nucleophile aminohydrolases, N-terminal,Aldolase-type TIM barrel	GATase_2-Glutamine amidotransferases class-II,Glu_synthase-Conserved region in glutamate synthase,Glu_syn_central-Glutamate synthase central domain	UniPathway: UPA00045	GO:0003824,GO:0006807,GO:0015930,GO:0055114,GO:0008152,GO:0006537,GO:0015930,GO:0016638,GO:0055114
Csec_G05184_T2		Pudgy-like	349.449	2.95059	0.807026	3.65612	0.000256061	0.0293299	probable 4-coumarate--CoA ligase 3 isoform X2 [Zootermopsis nevadensis]/probable 4-coumarate--CoA ligase 2, partial [Zootermopsis nevadensis]	AMP-binding, conserved site,AMP-binding enzyme C-terminal domain,AMP-dependent synthetase/ligase	AMP-binding- AMP-binding enzyme;AMP-binding_C- AMP-binding enzyme C-terminal domain		GO:0003824,GO:0008152
Csec_G10336_T1		NA	347.481	2.30977	0.657867	3.511	0.000446418	0.046314	uncharacterized protein LOC110833857 [Zootermopsis nevadensis]	S-adenosyl-L-methionine-dependent methyltransferase-like	No hit
Csec_G16153_T3	Transposable element related	NA	339.483	1.59492	0.354431	4.49996	6.79674e-06	0.00185003	acyloxyacyl hydrolase-like isoform X2 [Zootermopsis nevadensis]/acyloxyacyl hydrolase-like isoform X1 [Zootermopsis nevadensis]	Saposin B,Saposin-like	No hit
Csec_G15422_T2		hydroxyacid-oxoacid transhydrogenase, mitochondrial	337.695	2.14306	0.554836	3.8625	0.000112231	0.0171146	hydroxyacid-oxoacid transhydrogenase, mitochondrial isoform X2 [Zootermopsis nevadensis]/hydroxyacid-oxoacid transhydrogenase, mitochondrial isoform X1 [Zootermopsis nevadensis]	Alcohol dehydrogenase, iron-type	Fe-ADH-Iron-containing alcohol dehydrogenase,Fe-ADH_2-Iron-containing alcohol dehydrogenase		GO:0016491,GO:0046872,GO:0055114
Csec_G11713_T10	Development	protein bric-a-brac 1-like	335.59	1.51253	0.333695	4.53267	5.82427e-06	0.00168048	protein bric-a-brac 1-like [Zootermopsis nevadensis]/longitudinals lacking protein-like [Zootermopsis nevadensis]	BTB/POZ,BTB/POZ fold,BTB/POZ-like,DNA binding HTH domain, Psq-type	BTB- BTB/POZ domain;HTH_psq- helix-turn-helix, Psq domain		GO:0005515,GO:0003677
Csec_G12428_T1		AMP-dependent synthetase/ligase like	333.19	1.8167	0.401824	4.52112	6.15124e-06	0.00173014	acyl-CoA synthetase family member 2, mitochondrial-like isoform X4 [Zootermopsis nevadensis]/acyl-CoA synthetase family member 2, mitochondrial-like isoform X5 [Zootermopsis nevadensis]	AMP-dependent synthetase/ligase	AMP-binding- AMP-binding enzyme		GO:0003824,GO:0008152
Csec_G06490_T1		Zinc finger protein ush-like	330.109	3.92626	0.635512	6.1781	6.48763e-10	9.66046e-07	zinc finger protein ush [Zootermopsis nevadensis]/zinc finger protein 431-like [Zootermopsis nevadensis]	Zinc finger, C2H2,Zinc finger, C2H2-like,Zinc finger C2H2-type/integrase DNA-binding domain	zf-H2C2_5- C2H2-type zinc-finger domain		GO:0046872,GO:0003676
Csec_G11456_T2		Gelsolin	308.815	1.11967	0.289087	3.87313	0.000107446	0.0167399	LOW QUALITY PROTEIN: gelsolin, cytoplasmic-like [Zootermopsis nevadensis]/advillin-like isoform X2 [Zootermopsis nevadensis]	ADF-H/Gelsolin-like domain,Villin/Gelsolin,Gelsolin-like domain	Gelsolin-Gelsolin repeat,Gelsolin-Gelsolin repeat,Gelsolin-Gelsolin repeat,Gelsolin-Gelsolin repeat		GO:0003779
Csec_G10180_T14	Oxidative Stress	Cytochrome p450 cyp4	306.838	1.95709	0.469168	4.1714	3.02735e-05	0.0062815	cytochrome P450 4C1-like isoform X2 [Zootermopsis nevadensis]/cytochrome P450 4C1-like isoform X1 [Zootermopsis nevadensis]	Cytochrome P450, conserved site,Cytochrome P450,Cytochrome P450, E-class, group I	p450- Cytochrome P450	Reactome: REACT_13433	GO:0016705,GO:0055114,GO:0005506,GO:0016705,GO:0020037,GO:0055114
Csec_G14683_T1		Carboxylesterase type B	302.348	2.07327	0.485852	4.26729	1.9786e-05	0.00447199	venom carboxylesterase-6-like isoform X1 [Zootermopsis nevadensis]/esterase FE4-like [Zootermopsis nevadensis]	Carboxylesterase type B, conserved site,Carboxylesterase, type B,Carboxylesterase type B, active site,Alpha/Beta hydrolase fold	COesterase-Carboxylesterase family,Abhydrolase_3-alpha/beta hydrolase fold
Csec_G04854_T6	Gene of Interest/ Aging	ATP-citrate lyase	297.5	4.55676	0.732448	6.22128	4.93118e-10	9.57448e-07	ATP-citrate synthase isoform X2 [Zootermopsis nevadensis]/ATP-citrate synthase isoform X1 [Zootermopsis nevadensis]	Citrate synthase-like, core,ATP-citrate lyase/succinyl-CoA ligase,Succinyl-CoA ligase, alpha subunit,ATP-grasp fold, succinyl-CoA synthetase-type,Citrate synthase-like, large alpha subdomain,NAD(P)-binding domain,Succinyl-CoA synthetase, beta subunit, conserved site,ATP-grasp fold, subdomain 2,ATP-citrate synthase,Succinyl-CoA synthetase-like,Citrate synthase-like, small alpha subdomain,CoA-bindi…	Citrate_bind- ATP citrate lyase citrate-binding;Citrate_synt- Citrate synthase, C-terminal domain;Ligase_CoA- CoA-ligase;CoA_binding- CoA binding domain;ATP-grasp_2- ATP-grasp domain	KEGG: 00020+2.3.3.1|KEGG: 00630+2.3.3.1|MetaCyc: PWY-5690|MetaCyc: PWY-5750|MetaCyc: PWY-5913|MetaCyc: PWY-6549|MetaCyc: PWY-6728|MetaCyc: PWY-6969|MetaCyc: PWY-7124|MetaCyc: PWY-7254|UniPathway: UPA00223,KEGG: 00020+6.2.1.5|KEGG: 00640+6.2.1.5|KEGG: 00660+6.2.1.5|KEGG: 00720+6.2.1.5|MetaCyc: PWY-5392|MetaCyc: PWY-5537|MetaCyc: PWY-5538|MetaCyc: PWY-5690|MetaCyc: PWY-5913|MetaCyc: PWY-6728|MetaCy…	GO:0003824,GO:0008152,GO:0044262,GO:0046912,GO:0003824,GO:0003878,GO:0004775,GO:0008152,GO:0048037,GO:0003878,GO:0005737,GO:0044262,GO:0005524
Csec_G11574_T2		katanin p60 ATPase-containing subunit A-like	287.082		0.722733	3.77529	0.000159823	0.022062	katanin p60 ATPase-containing subunit A-like 1 isoform X1 [Zootermopsis nevadensis]/katanin p60 ATPase-containing subunit A-like 1 [Zootermopsis nevadensis]	ATPase, AAA-type, core,ATPase, AAA-type, conserved site,P-loop containing nucleoside triphosphate hydrolase,AAA+ ATPase domain	AAA-ATPase family associated with various cellular activities (AAA),RuvB_N-Holliday junction DNA helicase ruvB N-terminus		GO:0005524
Csec_G01303_T4	Reproduction/ Transposable elements	vasa	278.779	2.07063	0.502757	4.11854	3.81275e-05	0.00736762	serine/threonine-protein kinase VRK1-like isoform X1 [Zootermopsis nevadensis]	Protein kinase domain,Protein kinase-like domain,Serine/threonine/dual specificity protein kinase, catalytic domain,Serine/threonine-protein kinase, active site	Pkinase- Protein kinase domain;Pkinase_Tyr- Protein tyrosine kinase		GO:0004672,GO:0005524,GO:0006468,GO:0004674,GO:0006468,GO:0016772
Csec_G17519_T8		NA	255.334	1.99721	0.43789	4.56099	5.09122e-06	0.00153428	scaffold attachment factor B2-like isoform X2 [Zootermopsis nevadensis]/scaffold attachment factor B2-like isoform X1 [Zootermopsis nevadensis]	Nucleotide-binding, alpha-beta plait	No hit		GO:0000166
Csec_G08724_T1	Transposable element related	DDE superfamily endonuclease	211.291	1.47944	0.40221	3.67828	0.000234815	0.027647	uncharacterized protein LOC110837702 [Zootermopsis nevadensis]/histone-lysine N-methyltransferase SETMAR-like [Zootermopsis nevadensis]	Transposase, type 1	Transposase_1- Transposase (partial DDE domain);DDE_3- DDE superfamily endonuclease
Csec_G05184_T3		Pudgy-like	210.792	3.1434	0.53155	5.91365	3.3461e-09	3.02512e-06	probable 4-coumarate--CoA ligase 3 isoform X2 [Zootermopsis nevadensis]	AMP-binding enzyme C-terminal domain,AMP-dependent synthetase/ligase	AMP-binding- AMP-binding enzyme;AMP-binding_C- AMP-binding enzyme C-terminal domain		GO:0003824,GO:0008152
Csec_G16646_T3		AMP-dependent synthetase/ligase	200.623	3.22715	0.802814	4.0198	5.82486e-05	0.0101893	acyl-CoA synthetase family member 2, mitochondrial-like isoform X2 [Zootermopsis nevadensis]/acyl-CoA synthetase family member 2, mitochondrial-like isoform X3 [Zootermopsis nevadensis]	AMP-binding enzyme C-terminal domain,AMP-dependent synthetase/ligase	AMP-binding- AMP-binding enzyme;AMP-binding_C- AMP-binding enzyme C-terminal domain		GO:0003824,GO:0008152
Csec_G03249_T1	Muscles	Nedd4	199.955	1.20113	0.320492	3.74777	0.000178413	0.0229997	E3 ubiquitin-protein ligase Nedd-4 isoform X1 [Zootermopsis nevadensis]/E3 ubiquitin-protein ligase Nedd-4 isoform X2 [Zootermopsis nevadensis]	C2 domain,WW domain,HECT,E3 ubiquitin-protein ligase, SMURF1 type	HECT- HECT-domain (ubiquitin-transferase);WW- WW domain;WW- WW domain;WW- WW domain;C2- C2 domain	KEGG: 00300+6.3.2.-|KEGG: 00380+6.3.2.-|UniPathway: UPA00143,	GO:0004842,GO:0005515
Csec_G12007_T1		histone acetyltransferase Tip60	193.202	1.45232	0.390124	3.72273	0.000197083	0.0246978	histone acetyltransferase Tip60 [Zootermopsis nevadensis]/histone acetyltransferase KAT8-like isoform X1 [Zootermopsis nevadensis]	MOZ/SAS-like protein,Chromo domain/shadow,Acyl-CoA N-acyltransferase,RNA binding activity-knot of a chromodomain,Chromo domain-like	MOZ_SAS-MOZ/SAS family,Tudor-knot-RNA binding activity-knot of a chromodomain		GO:0005634,GO:0006355,GO:0016747
Csec_G13681_T1		NA	186.834	2.65873	0.661486	4.01933	5.8365e-05	0.0101893	retinol-binding protein pinta-like [Zootermopsis nevadensis]/retinol-binding protein pinta-like isoform X2 [Zootermopsis nevadensis]	CRAL-TRIO domain,CRAL/TRIO, N-terminal domain	CRAL_TRIO-CRAL/TRIO domain
Csec_G14564_T3		NA	182.246	3.04016	0.807057	3.76697	0.000165244	0.0224891	uncharacterized protein LOC110826763 isoform X1 [Zootermopsis nevadensis]/uncharacterized protein LOC110826763 isoform X2 [Zootermopsis nevadensis]	P-loop containing nucleoside triphosphate hydrolase	UvrD_C_2- UvrD-like helicase C-terminal domain
Csec_G10673_T1	Gene of Interest/ DNA repair	Fancl	178.746	2.33994	0.47556	4.92037	8.63788e-07	0.000358458	E3 ubiquitin-protein ligase FANCL isoform X1 [Zootermopsis nevadensis]/E3 ubiquitin-protein ligase FANCL isoform X2 [Zootermopsis nevadensis]	Fanconi anemia complex, subunit FancL, WD-repeat containing domain,E3 ubiquitin-protein ligase FANCL,Zinc finger, RING/FYVE/PHD-type	WD-3-WD-repeat region,FANCL_C-FANCL C-terminal domain	KEGG: 00300+6.3.2.-|KEGG: 00380+6.3.2.-|UniPathway: UPA00143	GO:0004842,GO:0006281,GO:0043240
Csec_G11713_T3	Development	protein bric-a-brac 1-like	162.236	1.35904	0.349197	3.89191	9.94576e-05	0.0156377	protein tramtrack, alpha isoform isoform X1 [Zootermopsis nevadensis]/protein bric-a-brac 1-like [Zootermopsis nevadensis]	Homeodomain-like,BTB/POZ,BTB/POZ fold,BTB/POZ-like,DNA binding HTH domain, Psq-type	BTB- BTB/POZ domain;HTH_psq- helix-turn-helix, Psq domain		GO:0005515,GO:0003677
Csec_G06931_T2		period	160.879	3.07049	0.762433	4.02723	5.64386e-05	0.0100612	period circadian protein isoform X1 [Zootermopsis nevadensis]/period circadian protein isoform X3 [Zootermopsis nevadensis]	Period circadian-like, C-terminal,PAS fold,PAS domain	Period_C-Period protein 2/3C-terminal region,PAS_11-PAS domain,PAS_3-PAS fold,PAS-PAS fold,PAS-PAS fold		GO:0006355,GO:0004871,GO:0007165
Csec_G03437_T4		NA	158.946	2.09569	0.555332	3.77376	0.000160807	0.022062	uncharacterized protein LOC110834446 isoform X1 [Zootermopsis nevadensis]/uncharacterized protein LOC110834446 isoform X2 [Zootermopsis nevadensis]	No hit	No hit
Csec_G12548_T2		centaurin like	143.748	1.69213	0.391625	4.32079	1.55474e-05	0.00361071	centaurin-gamma-1A isoform X2 [Zootermopsis nevadensis]/arf-GAP with coiled-coil, ANK repeat and PH domain-containing protein 2-like [Zootermopsis nevadensis]	Pleckstrin homology-like domain,Pleckstrin homology domain,Arf GTPase activating protein	ArfGap-Putative GTPase activating protein for Arf,PH-PH domain		GO:0008060,GO:0008270,GO:0032312,
Csec_G02293_T1	Transposable element related	Reverse transcriptase (RNA-dependent DNA polymerase)/LINE retrotranposon related	141.218	1.84197	0.494645	3.72381	0.000196236	0.0246978	uncharacterized protein LOC110840825 [Zootermopsis nevadensis]/uncharacterized protein LOC110840902 [Zootermopsis nevadensis]	Pre-C2HC domain,Endonuclease/exonuclease/phosphatase,Reverse transcriptase domain	RVT_1- Reverse transcriptase (RNA-dependent DNA polymerase);PRE_C2HC- Associated with zinc fingers;Exo_endo_phos_2- Endonuclease-reverse transcriptase
Csec_G07122_T4		pericentrin-like	129.392	1.13511	0.303111	3.74487	0.000180488	0.0230751	pericentrin-like [Zootermopsis nevadensis]	Pericentrin/AKAP-450 centrosomal targeting domain	PACT_coil_coil-domain of centrosomal targeting protein	Reactome: REACT_152
Csec_G05030_T3		Islet cell autoantigen 69 kDa	117.216	3.09279	0.642749	4.81182	1.49564e-06	0.000591572	LOW QUALITY PROTEIN: islet cell autoantigen 1 [Zootermopsis nevadensis]/arfaptin-2 isoform X1 [Zootermopsis nevadensis]	Arfaptin homology (AH) domain,Islet cell autoantigen 1/Ica1-like,Arfaptin homology (AH) domain/BAR domain,Islet cell autoantigen Ica1, C-terminal	Arfaptin- Arfaptin-like domain;ICA69- Islet cell autoantigen ICA69, C-terminal domain		GO:0019904
Csec_G17269_T4		methyltransferase-like	97.1365	1.747	0.393865	4.43553	9.18477e-06	0.00237248	methyltransferase-like protein 13 isoform X2 [Zootermopsis nevadensis]/methyltransferase-like protein 13 isoform X1 [Zootermopsis nevadensis]	S-adenosyl-L-methionine-dependent methyltransferase-like,Spermidine/spermine synthases family	Spermine_synth-Spermine/spermidine synthase	KEGG: 00270+2.5.1.16|KEGG: 00330+2.5.1.16|KEGG: 00410+2.5.1.16|KEGG: 00480+2.5.1.16|UniPathway: UPA00248	GO:0003824
Csec_G14409_T1	Oxidative Stress	Cytochrome p450 cyp4	91.6109	4.41655	0.790585	5.58643	2.31784e-08	1.58578e-05	cytochrome P450 4C1-like [Zootermopsis nevadensis]	Cytochrome P450, conserved site,Cytochrome P450,Cytochrome P450, E-class, group I	p450- Cytochrome P450	Reactome: REACT_13433	GO:0016705,GO:0055114,GO:0005506,GO:0016705,GO:0020037,GO:0055114
Csec_G05062_T2			79.2534	1.9487	0.490279	3.97468	7.04725e-05	0.0119728	FAD synthase-like isoform X2 [Zootermopsis nevadensis]	Rossmann-like alpha/beta/alpha sandwich fold,Molybdopterin binding domain,Phosphoadenosine phosphosulphate reductase	MoCF_biosynth-Probable molybdopterin binding domain,PAPS_reduct-Phosphoadenosine phosphosulfate reductase family		GO:0006777,GO:0003824,GO:0008152
Csec_G03446_T2		WD40 domain containing protein	69.4302	2.7533	0.671922	4.09765	4.17366e-05	0.00782607	fizzy-related protein homolog isoform X2 [Zootermopsis nevadensis]/protein cortex-like [Zootermopsis nevadensis]	WD40/YVTN repeat-like-containing domain,WD40 repeat, conserved site,WD40 repeat,WD40-repeat-containing domain	WD40- WD domain, G-beta repeat;WD40- WD domain, G-beta repeat		GO:0005515
Csec_G10836_T3		Coiled-coil domain containing protein 151	65.4168	2.08299	0.444396	4.68724	2.76919e-06	0.000898708	coiled-coil domain-containing protein 151 [Zootermopsis nevadensis]		No hit
Csec_G12882_T3		Myosin heavy chain 95F	55.9785	3.31554	0.744558	4.45304	8.46644e-06	0.00220948	myosin heavy chain 95F isoform X1 [Zootermopsis nevadensis]/myosin heavy chain 95F isoform X4 [Zootermopsis nevadensis]	P-loop containing nucleoside triphosphate hydrolase,Myosin head, motor domain,Myosin, N-terminal, SH3-like	Myosin_head-Myosin head (motor domain),Myosin-VI_CBD-Myosin VI cargo binding domain,Myosin_N-Myosin N-terminal SH3-like domain		GO:0003774,GO:0005524,GO:0016459
Csec_G01624_T2		Phosphoacetylglucosamine mutase	54.1634	2.65202	0.462485	5.73429	9.7923e-09	7.51158e-06	phosphoacetylglucosamine mutase isoform X4 [Zootermopsis nevadensis]/phosphoacetylglucosamine mutase isoform X2 [Zootermopsis nevadensis]	Alpha-D-phosphohexomutase, alpha/beta/alpha domain I,Alpha-D-phosphohexomutase, alpha/beta/alpha domain II,Alpha-D-phosphohexomutase, alpha/beta/alpha I/II/III,Alpha-D-phosphohexomutase, C-terminal	PGM_PMM_IV-Phosphoglucomutase/phosphomannomutase, C-terminal domain,PGM_PMM_I-Phosphoglucomutase/phosphomannomutase, alpha/beta/alpha domain I	KEGG: 00520+5.4.2.10|MetaCyc: PWY-6749	GO:0005975,GO:0016868
Csec_G05707_T1		Alkaline phosphatase 4	50.1786	3.54681	0.790688	4.48573	7.26651e-06	0.00193626	alkaline phosphatase 4-like isoform X1 [Zootermopsis nevadensis]/alkaline phosphatase 4-like isoform X2 [Zootermopsis nevadensis]	Alkaline-phosphatase-like, core domain,Alkaline phosphatase-like, alpha/beta/alpha,Alkaline phosphatase,Alkaline phosphatase, active site	Alk_phosphatase-Alkaline phosphatase,Metalloenzyme-Metalloenzyme superfamily	KEGG: 00627+3.1.3.1|KEGG: 00790+3.1.3.1|MetaCyc: PWY-5491	GO:0016791,GO:0008152,GO:0016791,GO:0003824,GO:0008152
Csec_G09420_T1		NA	48.0396	2.74135	0.746249	3.67351	0.000239244	0.0280381	uncharacterized protein LOC110841346 isoform X1 [Zootermopsis nevadensis]/uncharacterized protein LOC110838079 [Zootermopsis nevadensis]	Protein of unknown function DUF227,CHK kinase-like,Protein kinase-like domain	EcKinase-Ecdysteroid kinase,DUF1679-Protein of unknown function (DUF1679),APH-Phosphotransferase enzyme family		GO:0016772
Csec_G11613_T4		NA	45.1022	2.13077	0.603686	3.52959	0.000416197	0.044082	little elongation complex subunit 2-like isoform X3 [Zootermopsis nevadensis]/little elongation complex subunit 2-like isoform X2 [Zootermopsis nevadensis]	NMDA receptor-regulated gene protein 2, C-terminal	NARG2_C-NMDA receptor-regulated gene protein 2 C-terminus
Csec_G01372_T2		NA	44.4561	3.46311	0.730176	4.74284	2.10739e-06	0.000730773	HIRA-interacting protein 3-like [Zootermopsis nevadensis]		No hit
Csec_G10904_T2		Protein of unknown function with TPD sequence-motif	44.3174	3.40539	0.749305	4.54474	5.50033e-06	0.00161901	uncharacterized protein C15orf41 homolog isoform X1 [Zootermopsis nevadensis]/uncharacterized protein C15orf41 homolog isoform X2 [Zootermopsis nevadensis]	Protein of unknown function with TPD sequence-motif	TPD- Protein of unknown function TPD sequence-motif
Csec_G15489_T11		RNA binding protein	43.0343	2.86592	0.794116	3.60894	0.000307448	0.0342852	RNA-binding protein 39 [Zootermopsis nevadensis]/inner nuclear membrane protein Man1 isoform X2 [Zootermopsis nevadensis]	Splicing factor RBM39, linker,Splicing factor, RBM39-like,Nucleotide-binding, alpha-beta plait,RNA recognition motif domain	RRM_1-RNA recognition motif. (a.k.a. RRM, RBD, or RNP domain),RRM_1-RNA recognition motif. (a.k.a. RRM, RBD, or RNP domain),RBM39linker-protein		GO:0003723,GO:0005634,GO:0006397,GO:0003676,GO:0000166
Csec_G13090_T6		Translation initiation factor	42.4169	2.94034	0.782756	3.75639	0.000172382	0.0228465	translation initiation factor IF-2, mitochondrial [Zootermopsis nevadensis]	Translation initiation factor IF- 2, domain 3,Translation protein, beta-barrel domain	IF-2-Translation-initiation factor 2
Csec_G12344_T2		eukaryotic translation initiation factor 4B	35.5218	2.2585	0.63925	3.53305	0.000410793	0.0436925	eukaryotic translation initiation factor 4B isoform X3 [Zootermopsis nevadensis]/eukaryotic translation initiation factor 4B isoform X4 [Zootermopsis nevadensis]	Nucleotide-binding, alpha-beta plait,RNA recognition motif domain	RRM_1-RNA recognition motif. (a.k.a. RRM, RBD, or RNP domain)		GO:0003676,GO:0000166
Csec_G00532_T3		NA	33.2855	2.77637	0.784887	3.53728	0.000404267	0.0431798	G2/mitotic-specific cyclin-B3 [Zootermopsis nevadensis]	No hit	No hit
Csec_G08496_T5		Protein with domain of unknown function (DUF4782)	33.268	2.72794	0.664119	4.10761	3.99782e-05	0.00760909	GRAM domain-containing protein 1B-like isoform X2 [Zootermopsis nevadensis]/GRAM domain-containing protein 1B-like isoform X1 [Zootermopsis nevadensis]		DUF4782- Domain of unknown function (DUF4782)
Csec_G11249_T3		Voltage gated calcium channel	31.4103	4.7818	0.796485	6.00363	1.92956e-09	1.9538e-06	muscle calcium channel subunit alpha-1 [Zootermopsis nevadensis]/voltage-dependent calcium channel type A subunit alpha-1 [Zootermopsis nevadensis]	Voltage-dependent calcium channel, alpha-1 subunit,Ion transport domain,Voltage-dependent calcium channel, L-type, alpha-1 subunit,Voltage-dependent calcium channel, alpha-1 subunit, IQ domain,Voltage-dependent channel, four helix bundle domain	Ion_trans- Ion transport protein;Ion_trans- Ion transport protein;Ion_trans- Ion transport protein;Ion_trans- Ion transport protein;GPHH- Voltage-dependent L-type calcium channel, IQ-associated;Ca_chan_IQ- Voltage gated calcium channel IQ domain;CAC1F_C- Voltage-gated calcium channel subunit alpha, C-term	Reactome: REACT_18266	GO:0005216,GO:0006811,GO:0016020,GO:0055085,GO:0005245,GO:0005891,GO:0070588
Csec_G05496_T1		diaphanous like	30.0571	2.89038	0.746416	3.87235	0.000107791	0.0167399	disheveled-associated activator of morphogenesis 1 [Zootermopsis nevadensis]/protein diaphanous [Zootermopsis nevadensis]	Armadillo-type fold,Formin, GTPase-binding and FH3 domain,Formin, GTPase-binding domain,Armadillo-like helical,Formin, FH3 domain,Formin, protein diaphanous,DRF autoregulatory,Formin, diaphanous autoregulatory (DAD) domain,Formin, FH2 domain	FH2-Formin Homology 2 Domain,Drf_FH3-Diaphanous FH3 Domain,Drf_GBD-Diaphanous GTPase-binding Domain,Drf_DAD-DRF Autoregulatory Domain		GO:0003779,GO:0017048,GO:0030036,GO:0003779,GO:0007015,GO:0007049,GO:0005488,GO:0003779,GO:0016043
Csec_G08945_T1		NA	29.9435	4.83237	0.79943	6.04477	1.49624e-09	1.64678e-06	erythroid differentiation-related factor 1-like [Zootermopsis nevadensis]/LOW QUALITY PROTEIN: erythroid differentiation-related factor 1-like [Zootermopsis nevadensis]		No hit
Csec_G05503_T3		cell division cycle and apoptosis regulator protein 1-like	29.7588	3.25273	0.782754	4.15549	3.24592e-05	0.00668027	cell division cycle and apoptosis regulator protein 1-like [Zootermopsis nevadensis]	S1-like RNA binding domain,Nucleic acid-binding, OB-fold,Cell cycle and apoptosis regulator protein,DBC1/CARP1 catalytically inactive NUDIX hydrolase domain,SAP domain	DBC1-DBC1,S1-like-S1-like,SAP-SAP domain		GO:0006355,GO:0003676
Csec_G07235_T3	Transposable element related	zinc finger protein/TE-X-12_DR	28.9739	2.16719	0.604834	3.58312	0.000339514	0.0373672	zinc finger protein 2 homolog isoform X2 [Zootermopsis nevadensis]	Zinc finger, C2H2,Zinc finger, C2H2-like,Zinc finger C2H2-type/integrase DNA-binding domain	zf-C2H2-Zinc finger, C2H2 type,zf-met-Zinc-finger of C2H2 type,zf-met-Zinc-finger of C2H2 type,zf-met-Zinc-finger of C2H2 type,zf-met-Zinc-finger of C2H2 type,zf-met-Zinc-finger of C2H2 type,zf-met-Zinc-finger of C2H2 type,zf-met-Zinc-finger of C2H2 type,zf-C2H2_6-C2H2-type zinc finger,zf-C2H2_6-C2H2-type zinc finger,zf-C2H2_6-C2H2-type zinc finger		GO:0046872,GO:0003676
Csec_G09169_T2		raw	28.4832	2.85445	0.806142	3.54088	0.000398789	0.0427752	uncharacterized protein LOC110835283 isoform X4 [Zootermopsis nevadensis]/uncharacterized protein LOC110835283 isoform X1 [Zootermopsis nevadensis]	EF-hand domain pair,EF-hand domain	Nuc_deoxyri_tr2- Nucleoside 2-deoxyribosyltransferase like;Nuc_deoxyri_tr2- Nucleoside 2-deoxyribosyltransferase like		GO:0005509
Csec_G16965_T1		NA	27.858	2.86411	0.734804	3.89779	9.70749e-05	0.0153585	mucin-5AC-like [Zootermopsis nevadensis]	No hit	No hit
Csec_G14610_T4	Muscles	Titin-like protein	25.9901	3.68379	0.742614	4.96057	7.02867e-07	0.000306765	uncharacterized protein LOC110827701 [Zootermopsis nevadensis]/LOW QUALITY PROTEIN: titin [Zootermopsis nevadensis]	Protein of unknown function DUF1136,Immunoglobulin-like domain,Immunoglobulin-like fold,Immunoglobulin subtype,Immunoglobulin subtype 2,Immunoglobulin I-set	I-set- Immunoglobulin I-set domain;I-set- Immunoglobulin I-set domain;I-set- Immunoglobulin I-set domain;I-set- Immunoglobulin I-set domain;I-set- Immunoglobulin I-set domain;Ig_3- Immunoglobulin domain;Ig_3- Immunoglobulin domain;Ig_3- Immunoglobulin domain;Ig_3- Immunoglobulin domain;Ig_3- Immunoglobulin domain;ig- Immunoglobulin domain;ig- Immunoglobulin domain;ig- Immunoglobulin domain;ig- Im…		GO:0005515
Csec_G09795_T19		trafficking protein particle subunit 12	22.5548	3.34999	0.751417	4.45822	8.26418e-06	0.00217916	trafficking protein particle complex subunit 12 isoform X1 [Zootermopsis nevadensis]	Tetratricopeptide repeat,Tetratricopeptide repeat-containing domain,Tetratricopeptide-like helical domain	TPR_19-Tetratricopeptide repeat		GO:0005515
Csec_G02049_T3		DNA-directed RNA polymerase ?	21.5478	4.02197	0.802389	5.0125	5.37279e-07	0.000247285	DNA-directed RNA polymerase II subunit RPB2 [Zootermopsis nevadensis]/DNA-directed RNA polymerase III subunit RPC2 [Zootermopsis nevadensis]	RNA polymerase, beta subunit, protrusion,RNA polymerase Rpb2, domain 5,RNA polymerase Rpb2, domain 4,DNA-directed RNA polymerase, subunit 2, domain 6,RNA polymerase Rpb2, domain 2,RNA polymerase Rpb2, domain 7,RNA polymerase Rpb2, OB-fold,RNA polymerase, beta subunit, conserved site,RNA polymerase Rpb2, domain 3,DNA-directed RNA polymerase, subunit 2	RNA_pol_Rpb2_6-RNA polymerase Rpb2, domain 6,RNA_pol_Rpb2_1-RNA polymerase beta subunit,RNA_pol_Rpb2_2-RNA polymerase Rpb2, domain 2,RNA_pol_Rpb2_4-RNA polymerase Rpb2, domain 4,RNA_pol_Rpb2_3-RNA polymerase Rpb2, domain 3,RNA_pol_Rpb2_7-RNA polymerase Rpb2, domain 7,RNA_pol_Rpb2_5-RNA polymerase Rpb2, domain 5	KEGG: 00230+2.7.7.6|KEGG: 00240+2.7.7.6|Reactome: REACT_1788	GO:0003899,GO:0003677,GO:0003899,GO:0006351,GO:0003899,GO:0006351,GO:0032549
Csec_G01820_T3		aminopeptidase N-like	11.2181	2.98593	0.788573	3.7865	0.000152783	0.0213677	aminopeptidase N-like [Zootermopsis nevadensis]/puromycin-sensitive aminopeptidase-like protein isoform X1 [Zootermopsis nevadensis]	Peptidase M1, alanine aminopeptidase/leukotriene A4 hydrolase,ERAP1-like C-terminal domain,Peptidase M1, membrane alanine aminopeptidase, N-terminal	Peptidase_M1- Peptidase family M1;ERAP1_C- ERAP1-like C-terminal domain		GO:0006508,GO:0008237,GO:0008270
Csec_G17687_T1		Trehalose-6-phosphate synthase 1	10.3465	2.92334	0.777502	3.75991	0.000169971	0.0228465	alpha,alpha-trehalose-phosphate synthase [UDP-forming]-like [Zootermopsis nevadensis]	HAD-like domain,Trehalose-phosphatase,HAD-superfamily hydrolase, subfamily IIB,Glycosyl transferase, family 20	Glyco_transf_20- Glycosyltransferase family 20;Trehalose_PPase- Trehalose-phosphatase	Reactome: REACT_17015	GO:0003824,GO:0005992,GO:0003824,GO:0008152

## Sheet: Workers
S2 Table. Transcript expression differences between old and young individuals for Cryptotermes secundus queens, kings, and workers
For more information regarding Deseq2 results, refer to the manual. For all the genes of interest (“Label” column), respective COGs were downloaded from OrthoDB v9.1 and gene trees were inferred (see methods).
Workers
Expression higher in young vs old (HY)			Deseq2 Output
Transcript ID	Label	'Annotation’	baseMean	log2FoldChange	lfcSE	stat	pvalue	padj	Blastx hits versus Zootermopsis nevadensis	InterproScan Annotation	Pfam Annotation	Pathway	GO ID
Csec_G03439_T1	Oxidative Stress	Cytochrome P450 Cyp4	121700	-1.4809	0.402425	-3.67994	0.000233289	0.0212428	cytochrome P450 4g15 [Zootermopsis nevadensis]/cytochrome P450 4C1-like [Zootermopsis nevadensis]	Cytochrome P450, E-class, group I,Cytochrome P450,Cytochrome P450, conserved site	p450- Cytochrome P450	Reactome: REACT_13433	GO:0005506,GO:0016705,GO:0020037,GO:0055114,GO:0016705,GO:0055114
Csec_G08161_T2	Gene of Interest / Aging	S-adenosylmethionine Synthetase	22187.2	-1.54346	0.245261	-6.29311	3.1116e-10	2.54087e-07	S-adenosylmethionine synthase isoform X1 [Zootermopsis nevadensis]/S-adenosylmethionine synthase isoform X3 [Zootermopsis nevadensis]	S-adenosylmethionine synthetase superfamily,S-adenosylmethionine synthetase,S-adenosylmethionine synthetase, N-terminal,S-adenosylmethionine synthetase, conserved site,S-adenosylmethionine synthetase, C-terminal,S-adenosylmethionine synthetase, central domain	S-AdoMet_synt_C-S-adenosylmethionine synthetase, C-terminal domain,S-AdoMet_synt_N-S-adenosylmethionine synthetase, N-terminal domain,S-AdoMet_synt_M-S-adenosylmethionine synthetase, central domain	KEGG: 00270+2.5.1.6|MetaCyc: PWY-5041|MetaCyc: PWY-5912|MetaCyc: PWY-7270|Reactome: REACT_13433|UniPathway: UPA00315	GO:0004478,GO:0006556,GO:0004478,GO:0005524,GO:0006556
Csec_G07686_T2		Glucose dehydrogenase [FAD, quinone]-like	19637.5	-2.10961	0.529017	-3.98778	6.66933e-05	0.00807787	glucose dehydrogenase [FAD, quinone]-like [Zootermopsis nevadensis]/glucose dehydrogenase [FAD, quinone]-like, partial [Zootermopsis nevadensis]	Glucose-methanol-choline oxidoreductase, C-terminal,Glucose-methanol-choline oxidoreductase, N-terminal,Glucose-methanol-choline oxidoreductase	GMC_oxred_N- GMC oxidoreductase;GMC_oxred_C- GMC oxidoreductase		GO:0006066,GO:0008812,GO:0016614,GO:0050660,GO:0055114,GO:0016614,GO:0055114,GO:0016614,GO:0050660,GO:0055114
Csec_G16471_T1		dehydrogenase	11719.8	-1.24094	0.366108	-3.38956	0.000700058	0.0477657	retinol dehydrogenase 11-like isoform X2 [Zootermopsis nevadensis]/retinol dehydrogenase 11-like isoform X1 [Zootermopsis nevadensis]	NAD(P)-binding domain,Short-chain dehydrogenase/reductase SDR,Glucose/ribitol dehydrogenase	adh_short-short chain dehydrogenase,adh_short_C2-Enoyl-(Acyl carrier protein) reductase,KR-KR domain		GO:0008152,GO:0016491,
Csec_G01978_T4		RNA-binding protein lark	5021.9	-0.46192	0.125027	-3.69456	0.000220264	0.0205423	RNA-binding protein lark isoform X2 [Zootermopsis nevadensis]/RNA-binding protein lark isoform X1 [Zootermopsis nevadensis]	Zinc finger, CCHC-type,RNA recognition motif domain,Nucleotide-binding, alpha-beta plait	RRM_1-RNA recognition motif. (a.k.a. RRM, RBD, or RNP domain),RRM_1-RNA recognition motif. (a.k.a. RRM, RBD, or RNP domain),zf-CCHC-Zinc knuckle		GO:0003676,GO:0008270,GO:0003676,GO:0000166
Csec_G15332_T2	Gene of Interest/ Telomere Maintenance	Nucleosome assembly protein 1	4777.46	-0.872863	0.141146	-6.18412	6.2449e-10	4.9401e-07	protein SET-like [Zootermopsis nevadensis]/nucleosome assembly protein 1-like 1-B [Zootermopsis nevadensis]	Nucleosome assembly protein (NAP)	NAP-Nucleosome assembly protein (NAP)		GO:0005634,GO:0006334
Csec_G03022_T2		Zinc finger Limdomain containing protein	3747.25	-1.0302	0.235486	-4.37477	1.21558e-05	0.00193675	PDZ and LIM domain protein Zasp isoform X15 [Zootermopsis nevadensis]/PDZ and LIM domain protein Zasp isoform X4 [Zootermopsis nevadensis]	Zinc finger, LIM-type	LIM-LIM domain,LIM-LIM domain,LIM-LIM domain		GO:0008270
Csec_G10781_T1		Mid1-interacting protein 1	2971.54	-1.14417	0.303478	-3.7702	0.000163117	0.0167172	mid1-interacting protein 1-like isoform X1 [Zootermopsis nevadensis]/mid1-interacting protein 1-like isoform X2 [Zootermopsis nevadensis]	Spot 14 family	Spot_14- Thyroid hormone-inducible hepatic protein Spot 14
Csec_G14940_T13	Muscles	myosin heavy chain muscle-like	2852.7	-2.75985	0.78258	-3.52661	0.000420918	0.0330904	myosin heavy chain, muscle-like isoform X1 [Zootermopsis nevadensis]/myosin heavy chain, muscle-like isoform X4 [Zootermopsis nevadensis]	P-loop containing nucleoside triphosphate hydrolase,Myosin tail,Myosin-like IQ motif-containing domain,Myosin head, motor domain,IQ motif, EF-hand binding site	Myosin_head-Myosin head (motor domain),Myosin_tail_1-Myosin tail		GO:0003774,GO:0016459,GO:0003774,GO:0005524,GO:0016459,GO:0005515
Csec_G10171_T1		NA	2636.05	-2.79189	0.585021	-4.77228	1.82153e-06	0.000423029	uncharacterized protein LOC110835615 [Zootermopsis nevadensis]	No hit	No hit
Csec_G07348_T1		Peroxisomal Membrane Protein 70 kDa like	2028.44	-1.17303	0.33121	-3.54165	0.000397634	0.0319297	ATP-binding cassette sub-family D member 2 [Zootermopsis nevadensis]/ATP-binding cassette sub-family D member 3 [Zootermopsis nevadensis]	ABC transporter-like,ABC transporter, conserved site,Peroxisomal fatty acyl CoA transporter, transmembrane domain,ABC transporter type 1, transmembrane domain,P-loop containing nucleoside triphosphate hydrolase,AAA+ ATPase domain	ABC_membrane_2-ABC transporter transmembrane region 2,ABC_tran-ABC transporter		GO:0005524,GO:0016887,GO:0005524,GO:0006810,GO:0016021,GO:0042626,GO:0055085,GO:0006810,GO:0016020
Csec_G07815_T1		GRIP domain containing protein	1898.42	-0.856698	0.209716	-4.08505	4.40682e-05	0.00566265	GRIP and coiled-coil domain-containing protein 2 [Zootermopsis nevadensis]	GRIP	GRIP- GRIP domain		GO:0000042,GO:0005515
Csec_G11862_T2		Acyl CoA binding domain containing protein	1840.06	-1.44243	0.266861	-5.40516	6.47489e-08	2.73176e-05	acyl-CoA-binding domain-containing protein 5 [Zootermopsis nevadensis]/acyl-CoA-binding domain-containing protein 6-like [Zootermopsis nevadensis]	Acyl-CoA-binding protein, ACBP, conserved site,FERM/acyl-CoA-binding protein, 3-helical bundle,Acyl-CoA-binding protein, ACBP	ACBP- Acyl CoA binding protein		GO:0000062
Csec_G11158_T1		NA	1727.7	-2.84686	0.767735	-3.70813	0.000208797	0.0200208	myosin heavy chain, muscle-like isoform X1 [Zootermopsis nevadensis]/uncharacterized protein LOC110836125 [Zootermopsis nevadensis]	No hit	No hit
Csec_G17020_T1	Transposable element related	Baculovirus F protein/LTR retrotransposon related	1681.07	-2.57442	0.524847	-4.90508	9.33886e-07	0.000241229	No hit	Protein of unknown function DUF3610,4Fe-4S ferredoxin, iron-sulphur binding, conserved site,Protein of unknown function DUF3609	Baculo_F- Baculovirus F protein
Csec_G11805_T2		NA	1621.18	-1.10554	0.265971	-4.15661	3.22998e-05	0.00446796	LOW QUALITY PROTEIN: ran-specific GTPase-activating protein-like [Zootermopsis nevadensis]/E3 SUMO-protein ligase RanBP2 [Zootermopsis nevadensis]	Pleckstrin homology-like domain,Zinc finger, RanBP2-type,Ran binding domain,Nup358/RanBP2 E3 ligase domain	Ran_BP1-RanBP1 domain,Ran_BP1-RanBP1 domain,Ran_BP1-RanBP1 domain,Ran_BP1-RanBP1 domain,Ran_BP1-RanBP1 domain,WH1-WH1 domain,zf-RanBP-Zn-finger in Ran binding protein and others	KEGG: 00300+6.3.2.-|KEGG: 00380+6.3.2.-|UniPathway: UPA00886	GO:0008270,GO:0046907
Csec_G15335_T1		NA	1517.14	-2.14751	0.494422	-4.34348	1.40244e-05	0.002178	LOW QUALITY PROTEIN: ADP-sugar pyrophosphatase-like [Zootermopsis nevadensis]	NUDIX hydrolase domain,NUDIX hydrolase domain-like	NUDIX-NUDIX domain		GO:0016787
Csec_G05199_T2	Muscles	muscle wasted like	1480.63	-2.07584	0.4626	-4.48733	7.21226e-06	0.00134239	uncharacterized protein LOC110832158 isoform X2 [Zootermopsis nevadensis]/uncharacterized protein LOC110832158 isoform X1 [Zootermopsis nevadensis]	Homeodomain-like,Paired amphipathic helix,Myb-like domain	PAH- Paired amphipathic helix repeat		GO:0005634,GO:0006355,GO:0003677
Csec_G17568_T2		scramblase	1425.49	-2.25456	0.460965	-4.89096	1.00346e-06	0.000252957	phospholipid scramblase 2 isoform X3 [Zootermopsis nevadensis]/phospholipid scramblase 2 isoform X1 [Zootermopsis nevadensis]	Tubby C-terminal-like domain,Scramblase	Scramblase-Scramblase
Csec_G14310_T1		Ribosomal protein L38	1383.58	-0.949867	0.279378	-3.39994	0.000674007	0.0467602	No hit	Ribosomal protein L38e	Ribosomal_L38e-Ribosomal L38e protein family		GO:0003735,GO:0005622,GO:0005840,GO:0006412
Csec_G15794_T1		Elongase	1271.39	-2.48936	0.59454	-4.18704	2.8262e-05	0.00399678	elongation of very long chain fatty acids protein 1-like [Zootermopsis nevadensis]/elongation of very long chain fatty acids protein 7-like isoform X1 [Zootermopsis nevadensis]	Endonuclease/exonuclease/phosphatase,GNS1/SUR4 membrane protein	ELO- GNS1/SUR4 family;ELO- GNS1/SUR4 family	KEGG: 00062+2.3.1.199|MetaCyc: PWY-5080|MetaCyc: PWY-6433|MetaCyc: PWY-7036|Reactome: REACT_22258	GO:0016021
Csec_G08164_T2		GDSL-like Lipase	1270.76	-1.17003	0.260921	-4.48422	7.31808e-06	0.00134239	phospholipase B1, membrane-associated-like isoform X2 [Zootermopsis nevadensis]/phospholipase B1, membrane-associated-like isoform X1 [Zootermopsis nevadensis]	SGNH hydrolase-type esterase domain,Lipase, GDSL	Lipase_GDSL- GDSL-like Lipase/Acylhydrolase		GO:0006629,GO:0016788,GO:0016787
Csec_G04157_T5	Transposable element related	Reverse transcriptase (RNA-dependent DNA polymerase)/LINE retrotransposon or DNA transposon TcMar-Mariner related	1251.95	-1.57898	0.379375	-4.16207	3.15372e-05	0.00441068	No hit	Reverse transcriptase domain	RVT_1- Reverse transcriptase (RNA-dependent DNA polymerase)
Csec_G04244_T2		glycerol-3-phosphate acyltransferase	1244.07	-1.01723	0.283314	-3.59047	0.000330079	0.0279452	glycerol-3-phosphate acyltransferase 3 isoform X3 [Zootermopsis nevadensis]/glycerol-3-phosphate acyltransferase 4 isoform X2 [Zootermopsis nevadensis]	Phospholipid/glycerol acyltransferase	Acyltransferase- Acyltransferase		GO:0008152,GO:0016746
Csec_G11937_T6	Development	Leukocyte-antigen-related-like	1222.06	-0.858614	0.205208	-4.18411	2.86286e-05	0.00402613	tyrosine-protein phosphatase Lar isoform X4 [Zootermopsis nevadensis]/tyrosine-protein phosphatase Lar isoform X5 [Zootermopsis nevadensis]	Protein-tyrosine phosphatase-like,Protein-tyrosine/Dual specificity phosphatase,Protein-tyrosine phosphatase, catalytic,Protein-tyrosine phosphatase, receptor/non-receptor type,Protein-tyrosine phosphatase, active site	Y_phosphatase-Protein-tyrosine phosphatase,Y_phosphatase-Protein-tyrosine phosphatase		GO:0004725,GO:0016311,GO:0016791,GO:0004725,GO:0006470,GO:0016311,GO:0016791
Csec_G05606_T4	Muscles	Protein hu-li tai shao	1214.85	-4.44613	0.725295	-6.13011	8.78188e-10	6.53837e-07	protein hu-li tai shao isoform X6 [Zootermopsis nevadensis]/protein hu-li tai shao isoform X5 [Zootermopsis nevadensis]	Class II aldolase/adducin N-terminal,Protein hu-li tai shao	Aldolase_II- Class II Aldolase and Adducin N-terminal domain		GO:0005856
Csec_G15922_T1		Protein tyrosine kinase	1162.07	-1.2967	0.313698	-4.13359	3.57143e-05	0.00478345	death-associated protein kinase related-like [Zootermopsis nevadensis]/serine/threonine-protein kinase 17A-like isoform X2 [Zootermopsis nevadensis]	Protein kinase domain,Protein kinase-like domain,Serine/threonine/dual specificity protein kinase, catalytic domain,Serine/threonine-protein kinase, active site	Pkinase- Protein kinase domain;Pkinase_Tyr- Protein tyrosine kinase		GO:0016772,GO:0004674,GO:0006468,GO:0004672,GO:0005524,GO:0006468
Csec_G07969_T2		Peptidase family M1	1107.07	-2.073	0.427891	-4.84469	1.26808e-06	0.000308656	leukotriene A-4 hydrolase [Zootermopsis nevadensis]	Peptidase M1, leukotriene A4 hydrolase, aminopeptidase C-terminal,Peptidase M1, alanine aminopeptidase/leukotriene A4 hydrolase,Armadillo-type fold,Peptidase M1, membrane alanine aminopeptidase, N-terminal	Peptidase_M1- Peptidase family M1;Peptidase_M1- Peptidase family M1;Leuk-A4-hydro_C- Leukotriene A4 hydrolase, C-terminal	KEGG: 00590+3.3.2.6|UniPathway: UPA00878	GO:0006508,GO:0008237,GO:0008270,GO:0008237,GO:0008270,GO:0019370,GO:0005488
Csec_G07210_T1		Transcription factor B4	1043.6	-1.15431	0.234572	-4.9209	8.61473e-07	0.000229551	general transcription factor IIH subunit 3 isoform X1 [Zootermopsis nevadensis]/general transcription factor IIH subunit 3 isoform X2 [Zootermopsis nevadensis]	TFIIH subunit Tfb4/p34	Tfb4- Transcription factor Tfb4		GO:0000439,GO:0006289,GO:0006355
Csec_G11816_T2	Development	serine/threonine-protein kinase PAK mbt like	1033.71	-0.731842	0.166035	-4.40775	1.04452e-05	0.00172816	serine/threonine-protein kinase PAK mbt isoform X2 [Zootermopsis nevadensis]/serine/threonine-protein kinase PAK mbt isoform X1 [Zootermopsis nevadensis]	CRIB domain,Protein kinase-like domain,Protein kinase, ATP binding site,Protein kinase domain	Pkinase- Protein kinase domain;Pkinase_Tyr- Protein tyrosine kinase;PBD- P21-Rho-binding domain;Kinase-like- Kinase-like		GO:0004672,GO:0005524,GO:0006468,GO:0005524,GO:0016772
Csec_G03984_T1		Sensory neuron membrane protein 1 like	1012.2	-2.10053	0.602798	-3.48463	0.000492818	0.0370249	uncharacterized protein LOC110826830 [Zootermopsis nevadensis]/sensory neuron membrane protein 1-like [Zootermopsis nevadensis]	CD36 antigen	CD36-family		GO:0007155,GO:0016020
Csec_G15879_T1		Spermatogenesis-associated protein 7	1007.1	-0.816783	0.236418	-3.45483	0.000550648	0.0395997	spermatogenesis-associated protein 7-like isoform X2 [Zootermopsis nevadensis]/spermatogenesis-associated protein 7-like isoform X1 [Zootermopsis nevadensis]	Spermatogenesis-associated protein 7	HSD3- Spermatogenesis-associated protein 7, or HSD3
Csec_G12890_T1		AMP-dependent synthetase/ligase / "	950.507	-2.20911	0.497091	-4.44408	8.82674e-06	0.00154097	acyl-CoA synthetase short-chain family member 3, mitochondrial isoform X2 [Zootermopsis nevadensis]/acyl-CoA synthetase short-chain family member 3, mitochondrial isoform X1 [Zootermopsis nevadensis]	AMP-binding enzyme C-terminal domain,AMP-dependent synthetase/ligase	AMP-binding- AMP-binding enzyme;ACAS_N- Acetyl-coenzyme A synthetase N-terminus;AMP-binding_C- AMP-binding enzyme C-terminal domain		GO:0003824,GO:0008152
Csec_G06438_T1		NA	880.077	-0.576817	0.168715	-3.41889	0.00062878	0.0443368	uncharacterized protein LOC110831217 [Zootermopsis nevadensis]	No hit	No hit
Csec_G02838_T1		probable tubulin polyglutamylase TTLL2 like	878.028	-0.781225	0.212291	-3.67997	0.000233259	0.0212428	probable tubulin polyglutamylase TTLL2 isoform X1 [Zootermopsis nevadensis]/tubulin--tyrosine ligase-like protein 12 [Zootermopsis nevadensis]	Tubulin--tyrosine ligase-like protein 12,Tubulin-tyrosine ligase/Tubulin polyglutamylase	TTL- Tubulin-tyrosine ligase family		GO:0006464
Csec_G18095_T2	Transposable element related	zinc finger protein/TE-X-12_DR	871.005	-1.5709	0.43401	-3.61949	0.000295182	0.0255567	zinc finger protein OZF-like [Zootermopsis nevadensis]	Zinc finger, C2H2,Zinc finger, C2H2-like,Zinc finger C2H2-type/integrase DNA-binding domain	zf-met- Zinc-finger of C2H2 type;zf-met- Zinc-finger of C2H2 type		GO:0046872,GO:0003676
Csec_G16759_T1		fatty acid synthase-like	867.816	-3.55688	0.507607	-7.00716	2.43211e-12	3.42036e-09	fatty acid synthase-like [Zootermopsis nevadensis]/fatty acid synthase-like isoform X2 [Zootermopsis nevadensis]	Thioesterase,Polyketide synthase, phosphopantetheine-binding domain,Alpha/Beta hydrolase fold,NAD(P)-binding domain,Acyl carrier protein-like,Polyketide synthase, KR	KR- KR domain;Thioesterase- Thioesterase domain;PP-binding- Phosphopantetheine attachment site		GO:0009058,GO:0016788,GO:0031177
Csec_G02199_T1		Fatty acid desaturase, type 1	841.549	-4.3438	0.526333	-8.25294	1.54545e-16	4.89019e-13	(11Z)-hexadec-11-enoyl-CoA conjugase-like isoform X2 [Zootermopsis nevadensis]/(11Z)-hexadec-11-enoyl-CoA conjugase-like isoform X1 [Zootermopsis nevadensis]	Fatty acid desaturase, type 1, core,Fatty acid desaturase, type 1	FA_desaturase- Fatty acid desaturase		GO:0016717,GO:0055114,GO:0006629
Csec_G07831_T2		FERM, RhoGEF and pleckstrin domain-containing protein	822.917	-1.02767	0.242118	-4.24451	2.19076e-05	0.00316897	FERM, RhoGEF and pleckstrin domain-containing protein 2 isoform X1 [Zootermopsis nevadensis]/FERM, RhoGEF and pleckstrin domain-containing protein 1 isoform X2 [Zootermopsis nevadensis]	Pleckstrin homology-like domain,FERM conserved site,Dbl homology (DH) domain,FERM/acyl-CoA-binding protein, 3-helical bundle,Pleckstrin homology domain,Ubiquitin-related domain,Ezrin/radixin/moesin like,FERM central domain,FERM, N-terminal,Band 4.1 family,FERM adjacent (FA),FERM domain,Band 4.1 domain,FERM, C-terminal PH-like domain	RhoGEF-RhoGEF domain,PH-PH domain,PH-PH domain,FERM_C-FERM C-terminal PH-like domain,FERM_M-FERM central domain,FERM_N-FERM N-terminal domain,FA-FERM adjacent (FA)		GO:0005856,GO:0005089,GO:0035023,GO:0005737,GO:0008092,GO:0019898
Csec_G09097_T4		NA	807.787	-0.684963	0.197455	-3.46895	0.000522494	0.0386484	mucin-3A-like isoform X5 [Zootermopsis nevadensis]/mucin-3A-like isoform X4 [Zootermopsis nevadensis]		No hit
Csec_G07759_T1		Guanylyl cyclase at 32E	744.552	-1.33724	0.395182	-3.38387	0.000714715	0.0485048	guanylate cyclase 32E isoform X1 [Zootermopsis nevadensis]/guanylate cyclase 32E isoform X2 [Zootermopsis nevadensis]	Adenylyl cyclase class-3/4/guanylyl cyclase, conserved site,Protein kinase domain,Adenylyl cyclase class-3/4/guanylyl cyclase,Serine-threonine/tyrosine-protein kinase catalytic domain,Nucleotide cyclase,Haem NO binding associated,Protein kinase-like domain	Guanylate_cyc-Adenylate and Guanylate cyclase catalytic domain,Pkinase_Tyr-Protein tyrosine kinase,Pkinase-Protein kinase domain	KEGG: 00230+4.6.1.2	GO:0004672,GO:0005524,GO:0006468,GO:0009190,GO:0016849,GO:0035556,GO:0004672,GO:0006468,GO:0016772,GO:0004383,GO:0006182
Csec_G08125_T1	Transposable element related	Reverse transcriptase (RNA-dependent DNA polymerase)	733.453	-0.784454	0.232252	-3.3776	0.000731226	0.0494927	uncharacterized protein LOC110840902 [Zootermopsis nevadensis]	Reverse transcriptase domain	RVT_1-Reverse transcriptase (RNA-dependent DNA polymerase)
Csec_G15023_T1		ethylmalonyl-CoA decarboxylase-like	731.355	-0.657393	0.184362	-3.56577	0.000362791	0.0299143	ethylmalonyl-CoA decarboxylase-like isoform X1 [Zootermopsis nevadensis]	Crotonase superfamily,ClpP/crotonase-like domain	ECH_1-Enoyl-CoA hydratase/isomerase,ECH_2-Enoyl-CoA hydratase/isomerase		GO:0003824,GO:0008152
Csec_G07410_T1	Transposable element related	PiggyBac transposable element-derived protein	726.627	-0.815458	0.22075	-3.69403	0.000220728	0.0205423	piggyBac transposable element-derived protein 4-like [Zootermopsis nevadensis]	PiggyBac transposable element-derived protein	DDE_Tnp_1_7-Transposase IS4,Tnp_zf-ribbon_2-DDE_Tnp_1-like zinc-ribbon
Csec_G08183_T2		choline/ethanolamine kinase	696.301	-1.49631	0.277446	-5.39314	6.92368e-08	2.82687e-05	choline/ethanolamine kinase isoform X4 [Zootermopsis nevadensis]/choline/ethanolamine kinase isoform X3 [Zootermopsis nevadensis]	Protein kinase-like domain,Choline/Ethanolamine kinase	Choline_kinase- Choline/ethanolamine kinase;APH- Phosphotransferase enzyme family	KEGG: 00564+2.7.1.32|UniPathway: UPA00753	GO:0016772,GO:0016301,GO:0046474
Csec_G13130_T2	Development	humpty dumpty	692.62	-1.54105	0.398832	-3.8639	0.000111589	0.0124439	protein downstream neighbor of son homolog isoform X2 [Zootermopsis nevadensis]/protein downstream neighbor of son homolog isoform X1 [Zootermopsis nevadensis]	Donson	No hit
Csec_G03008_T4		Protein-tyrosine phosphatase	692.144	-2.5458	0.737125	-3.45369	0.000552976	0.0396545	tyrosine-protein phosphatase non-receptor type 5-like isoform X1 [Zootermopsis nevadensis]/tyrosine-protein phosphatase non-receptor type 5-like isoform X2 [Zootermopsis nevadensis]	Protein-tyrosine phosphatase-like,Protein-tyrosine phosphatase, KIM-containing,Protein-tyrosine phosphatase, active site,Protein-tyrosine phosphatase, catalytic,Protein-tyrosine phosphatase, receptor/non-receptor type,Protein-tyrosine/Dual specificity phosphatase	Y_phosphatase-Protein-tyrosine phosphatase		GO:0004725,GO:0016311,GO:0016791,GO:0016311,GO:0016791,GO:0004725,GO:0006470,
Csec_G10040_T1		NA	689.696	-1.30934	0.302129	-4.33372	1.46611e-05	0.00224635	probable C-mannosyltransferase DPY19L1 isoform X1 [Zootermopsis nevadensis]/probable C-mannosyltransferase DPY19L1 isoform X2 [Zootermopsis nevadensis]	Dpy-19	Dpy19-Q-cell neuroblast polarisation	KEGG: 00051+2.4.1.-|KEGG: 00512+2.4.1.-|KEGG: 00513+2.4.1.-|KEGG: 00514+2.4.1.-|KEGG: 00522+2.4.1.-|KEGG: 00533+2.4.1.-|KEGG: 00540+2.4.1.-|KEGG: 00550+2.4.1.-|KEGG: 00561+2.4.1.-|KEGG: 00563+2.4.1.-|KEGG: 00600+2.4.1.-|KEGG: 00601+2.4.1.-|KEGG: 00603+2.4.1.-|KEGG: 00604+2.4.1.-|KEGG: 00906+2.4.1.-|KEGG: 00908+2.4.1.-|KEGG: 00941+2.4.1.-|KEGG: 00942+2.4.1.-|KEGG: 00944+2.4.1.-|KEGG: 00945+2.4.1.-…	GO:0016021
Csec_G06988_T1		CLK4-associating serine/arginine rich protein	668.483	-1.30218	0.376676	-3.45703	0.000546159	0.0395997	CLK4-associating serine/arginine rich protein isoform X2 [Zootermopsis nevadensis]/CLK4-associating serine/arginine rich protein isoform X1 [Zootermopsis nevadensis]	Suppressor of white apricot N-terminal domain	DRY_EERY- Alternative splicing regulator
Csec_G05628_T4		NA	660.341	-0.887108	0.260926	-3.39985	0.00067423	0.0467602	uncharacterized protein LOC110835445 isoform X3 [Zootermopsis nevadensis]/uncharacterized protein LOC110835445 isoform X1 [Zootermopsis nevadensis]	No hit	No hit
Csec_G12011_T2		NA	660.301	-2.86119	0.764766	-3.74127	0.000183096	0.018105	uncharacterized protein LOC110838077 isoform X4 [Zootermopsis nevadensis]/uncharacterized protein LOC110838077 isoform X1 [Zootermopsis nevadensis]	No hit	No hit
Csec_G10826_T11		female sterile (1) homeotic like	656.921	-2.20174	0.595864	-3.69504	0.000219848	0.0205423	homeotic protein female sterile-like isoform X22 [Zootermopsis nevadensis]/homeotic protein female sterile-like isoform X18 [Zootermopsis nevadensis]	Bromodomain, conserved site,Bromodomain,NET domain	Bromodomain-Bromodomain,Bromodomain-Bromodomain,BET-Bromodomain extra-terminal - transcription regulation,BRD4_CDT-C-terminal domain of bromodomain protein 4		GO:0005515
Csec_G12674_T2		Arfaptin-like protein	651.895	-1.13714	0.30605	-3.71554	0.000202769	0.0196663	PRKCA-binding protein, partial [Zootermopsis nevadensis]/arfaptin-2 isoform X1 [Zootermopsis nevadensis]	PDZ domain,Arfaptin homology (AH) domain,Arfaptin homology (AH) domain/BAR domain	Arfaptin- Arfaptin-like domain;PDZ- PDZ domain (Also known as DHR or GLGF);PDZ_2- PDZ domain		GO:0019904,GO:0005515
Csec_G08166_T1		Putative fatty acyl-CoA reductase / "	621.402	-2.23669	0.596487	-3.74977	0.000176995	0.0178001	putative fatty acyl-CoA reductase CG5065 [Zootermopsis nevadensis]	Male sterility, NAD-binding,NAD(P)-binding domain,Fatty acyl-CoA reductase	NAD_binding_4- Male sterility protein;Sterile- Male sterility protein;Epimerase- NAD dependent epimerase/dehydratase family	Reactome: REACT_22258	GO:0080019
Csec_G16100_T2		NA	606.169	-1.85327	0.52587	-3.5242	0.000424764	0.0332894	protein twisted gastrulation-like isoform X2 [Zootermopsis nevadensis]	Twisted gastrulation (Tsg) protein	Tsg-Twisted gastrulation (Tsg) protein conserved region
Csec_G16380_T2		general substrate transporter	600.712	-2.24847	0.473198	-4.75164	2.01769e-06	0.000460143	uncharacterized protein LOC110839018 isoform X2 [Zootermopsis nevadensis]/uncharacterized protein LOC110839018 isoform X1 [Zootermopsis nevadensis]	Major facilitator superfamily domain, general substrate transporter,Major facilitator superfamily	MFS_1-Major Facilitator Superfamily		GO:0016021,GO:0055085
Csec_G13758_T1		Zinc finger, RING-type protein	596.695	-1.49182	0.34613	-4.30998	1.63266e-05	0.00244551	uncharacterized protein LOC110840155 isoform X1 [Zootermopsis nevadensis]	Zinc finger, RING-type,Zinc finger, RING/FYVE/PHD-type	zf-RING_2- Ring finger domain;zf-C3HC4_2- Zinc finger, C3HC4 type (RING finger);zf-C3HC4- Zinc finger, C3HC4 type (RING finger)		GO:0005515,GO:0008270
Csec_G08098_T1		Serpin domain containing protein	576.036	-4.92118	0.654218	-7.52223	5.38495e-14	9.73676e-11	leukocyte elastase inhibitor-like isoform X6 [Zootermopsis nevadensis]/leukocyte elastase inhibitor-like isoform X3 [Zootermopsis nevadensis]	Serpin domain,Serpin, conserved site,Serpin family	Serpin- Serpin (serine protease inhibitor)		GO:0005615
Csec_G12884_T2		Cadherin 99C	562.352	-2.49432	0.685646	-3.63791	0.000274862	0.0241592	cadherin-99C isoform X4 [Zootermopsis nevadensis]/cadherin-99C isoform X3 [Zootermopsis nevadensis]	Cadherin,Cadherin-like,Cadherin conserved site	Cadherin-Cadherin domain,Cadherin-Cadherin domain,Cadherin-Cadherin domain,Cadherin-Cadherin domain		GO:0005886,GO:0007155,GO:0005509,GO:0016020,GO:0005509,GO:0007156,GO:0016020
Csec_G04079_T1		Innexin 3	559.72	-1.54866	0.373668	-4.14448	3.40582e-05	0.00463521	innexin inx3-like [Zootermopsis nevadensis]	Innexin	Innexin-Innexin		GO:0005921
Csec_G00050_T1		Leucine-rich repeat protein	551.172	-1.70293	0.502396	-3.38961	0.000699922	0.0477657	carboxypeptidase N subunit 2-like [Zootermopsis nevadensis]	Leucine-rich repeat,Leucine-rich repeat, typical subtype,Leucine rich repeat 5	LRR_8- Leucine rich repeat;LRR_8- Leucine rich repeat;LRR_8- Leucine rich repeat;LRR_5- Leucine rich repeats (6 copies);LRR_5- Leucine rich repeats (6 copies)		GO:0005515
Csec_G04063_T4		OTU-like cysteine protease	545.222	-1.5839	0.451607	-3.50725	0.000452763	0.0350497	deubiquitinating protein VCIP135-like [Zootermopsis nevadensis]	Ovarian tumour, otubain	OTU-OTU-like cysteine protease
Csec_G18022_T4		WD domain, G-beta repeat containing protein	529.563	-0.882406	0.25302	-3.48749	0.000487583	0.0368438	fizzy-related protein homolog isoform X2 [Zootermopsis nevadensis]/fizzy-related protein homolog isoform X3 [Zootermopsis nevadensis]	WD40/YVTN repeat-like-containing domain,WD40 repeat, conserved site,WD40-repeat-containing domain,WD40 repeat	WD40- WD domain, G-beta repeat;WD40- WD domain, G-beta repeat;WD40- WD domain, G-beta repeat		GO:0005515
Csec_G08642_T4		ERAP1-like C-terminal domain containing protein	526.795	-4.62422	0.649944	-7.11481	1.1207e-12	1.77309e-09	aminopeptidase N-like [Zootermopsis nevadensis]/aminopeptidase N [Zootermopsis nevadensis]	Peptidase M1, alanine aminopeptidase/leukotriene A4 hydrolase,ERAP1-like C-terminal domain	ERAP1_C- ERAP1-like C-terminal domain		GO:0006508
Csec_G04940_T2		NA	524.848	-1.64847	0.477088	-3.45527	0.000549752	0.0395997	No hit		No hit
Csec_G00943_T1		Histone deacetylase 11	509.203	-0.879239	0.259453	-3.38882	0.000701938	0.0477657	histone deacetylase 11 isoform X1 [Zootermopsis nevadensis]	Histone deacetylase superfamily,Histone deacetylase domain	Hist_deacetyl- Histone deacetylase domain
Csec_G03420_T2		Sirtuin 2 family protein	509.13	-1.17995	0.263482	-4.47831	7.52369e-06	0.00137018	NAD-dependent protein deacetylase sirtuin-3, mitochondrial-like [Zootermopsis nevadensis]/NAD-dependent protein deacetylase sirtuin-2 [Zootermopsis nevadensis]	Sirtuin family,Sirtuin family, catalytic core small domain,Sirtuin family, catalytic core domain,DHS-like NAD/FAD-binding domain	SIR2- Sir2 family	KEGG: 00240+3.5.1.-|KEGG: 00260+3.5.1.-|KEGG: 00364+3.5.1.-|KEGG: 00480+3.5.1.-|KEGG: 00600+3.5.1.-|KEGG: 00760+3.5.1.-|KEGG: 00930+3.5.1.-	GO:0070403
Csec_G11235_T3			506.561	-1.61924	0.425726	-3.80347	0.000142682	0.0149869	fibulin-1 isoform X5 [Zootermopsis nevadensis]/fibrillin-1 isoform X1 [Zootermopsis nevadensis]	EGF-like, conserved site,EGF-like calcium-binding domain,Epidermal growth factor-like domain,EGF-like calcium-binding, conserved site,Complement Clr-like EGF domain,EGF-type aspartate/asparagine hydroxylation site,Insulin-like growth factor binding protein, N-terminal	EGF_CA-Calcium-binding EGF domain,EGF_CA-Calcium-binding EGF domain,EGF_CA-Calcium-binding EGF domain,EGF_CA-Calcium-binding EGF domain,EGF_CA-Calcium-binding EGF domain,EGF_CA-Calcium-binding EGF domain,EGF_CA-Calcium-binding EGF domain,EGF_CA-Calcium-binding EGF domain,EGF_CA-Calcium-binding EGF domain,EGF_CA-Calcium-binding EGF domain,EGF_CA-Calcium-binding EGF domain,EGF_CA-Calcium-binding EG…		GO:0005509,GO:0005515
Csec_G12104_T2	Transposable element related	tigger transposable element-derived protein	504.327	-2.74166	0.690294	-3.97173	7.13517e-05	0.0085198	tigger transposable element-derived protein 1-like [Zootermopsis nevadensis]	Homeodomain-like,DNA binding HTH domain, Psq-type,DDE superfamily endonuclease, CENP-B-like,HTH CenpB-type DNA-binding domain	DDE_1-DDE superfamily endonuclease,HTH_Tnp_Tc5-Tc5 transposase DNA-binding domain,CENP-B_N-CENP-B N-terminal DNA-binding domain		GO:0003676,GO:0003677
Csec_G06237_T1		Rlb1	502.424	-1.11286	0.271487	-4.09912	4.14725e-05	0.00543956	serum response factor-binding protein 1 isoform X1 [Zootermopsis nevadensis]/serum response factor-binding protein 1 isoform X2 [Zootermopsis nevadensis]	Bud-site selection protein, BUD22	BUD22-BUD22
Csec_G08439_T2		NADPH oxidase 5 partial/like	495.957	-1.75039	0.381659	-4.58627	4.51243e-06	0.000899431	NADPH oxidase 5 isoform X1 [Zootermopsis nevadensis]	FAD-binding 8,Riboflavin synthase-like beta-barrel,Ferric reductase transmembrane component-like domain,NADPH oxidase 5,Ferric reductase, NAD binding,Ferredoxin reductase-type FAD-binding domain	NAD_binding_6- Ferric reductase NAD binding domain;Ferric_reduct- Ferric reductase like transmembrane component;FAD_binding_8- FAD-binding domain		GO:0016491,GO:0055114,GO:0016175,GO:0042554
Csec_G12890_T3		AMP-dependent synthetase/ligase like	494.648	-2.0099	0.484439	-4.14893	3.34029e-05	0.0045706	acyl-CoA synthetase short-chain family member 3, mitochondrial isoform X2 [Zootermopsis nevadensis]/acyl-CoA synthetase short-chain family member 3, mitochondrial isoform X1 [Zootermopsis nevadensis]	AMP-dependent synthetase/ligase	AMP-binding- AMP-binding enzyme;ACAS_N- Acetyl-coenzyme A synthetase N-terminus		GO:0003824,GO:0008152
Csec_G08713_T1		NA	489.057	-1.51862	0.422562	-3.59385	0.000325829	0.027678	serine/threonine-protein phosphatase 4 regulatory subunit 1-like isoform X4 [Zootermopsis nevadensis]/serine/threonine-protein phosphatase 4 regulatory subunit 1-like isoform X1 [Zootermopsis nevadensis]	Armadillo-type fold,Armadillo-like helical	No hit		GO:0005488
Csec_G03446_T9		General substrate transporter	477.186	-2.23698	0.568383	-3.9357	8.29556e-05	0.00963274	uncharacterized protein LOC110827023 isoform X1 [Zootermopsis nevadensis]/uncharacterized protein LOC110827023 isoform X2 [Zootermopsis nevadensis]	Major facilitator superfamily,Major facilitator superfamily domain, general substrate transporter	MFS_1- Major Facilitator Superfamily		GO:0016021,GO:0055085
Csec_G16969_T1		NA	474.554	-1.08325	0.316923	-3.41803	0.000630753	0.0443524	No hit	No hit	No hit
Csec_G16759_T4		fatty acid synthase-like	459.973	-2.78131	0.605812	-4.59104	4.41039e-06	0.000886068	fatty acid synthase-like isoform X1 [Zootermopsis nevadensis]/fatty acid synthase-like isoform X2 [Zootermopsis nevadensis]	Polyketide synthase, enoylreductase,Alcohol dehydrogenase, C-terminal,NAD(P)-binding domain,Polyketide synthase, KR,Polyketide synthase/Fatty acid synthase, KR,GroES (chaperonin 10)-like	KR- KR domain;ADH_zinc_N- Zinc-binding dehydrogenase;ADH_zinc_N_2- Zinc-binding dehydrogenase		GO:0008270,GO:0016491,GO:0055114,GO:0016491,GO:0016747
Csec_G10213_T4		NA	459.441	-5.38486	0.630616	-8.53904	1.35345e-17	4.89445e-14	No hit		No hit
Csec_G13092_T1		KICSTOR complex protein C12orf66-like	449.265	-1.53035	0.34454	-4.44171	8.92471e-06	0.0015474	KICSTOR complex protein C12orf66-like isoform X1 [Zootermopsis nevadensis]/KICSTOR complex protein C12orf66-like isoform X2 [Zootermopsis nevadensis]	Protein of unknown function DUF2003	DUF2003- Eukaryotic protein of unknown function (DUF2003)
Csec_G08350_T1		NA	427.643	-2.28771	0.407093	-5.61962	1.91379e-08	8.80831e-06	No hit		No hit
Csec_G05031_T6		NA	416.882	-2.12712	0.365742	-5.81591	6.03032e-09	3.2479e-06	No hit		No hit
Csec_G02988_T5		Protein with Fragile site-associated protein C-terminus domain	400.988	-0.899361	0.238088	-3.77743	0.000158456	0.0163721	uncharacterized protein KIAA1109 [Zootermopsis nevadensis]	Fragile site-associated protein, C-terminal	FSA_C- Fragile site-associated protein C-terminus;FSA_C- Fragile site-associated protein C-terminus
Csec_G15780_T1	Transposable element related	PiggyBac transposable element-derived protein	390.568	-1.32959	0.362554	-3.66729	0.000245136	0.0222415	piggyBac transposable element-derived protein 4-like [Zootermopsis nevadensis]	PiggyBac transposable element-derived protein	DDE_Tnp_1_7-Transposase IS4,Tnp_zf-ribbon_2-DDE_Tnp_1-like zinc-ribbon
Csec_G09381_T6		Zing finger protein	384.805	-2.02419	0.452298	-4.47535	7.62861e-06	0.00137936	uncharacterized protein LOC110830988 isoform X3 [Zootermopsis nevadensis]/uncharacterized protein LOC110830988 isoform X1 [Zootermopsis nevadensis]	Zinc finger, RING-type,Zinc finger, RING/FYVE/PHD-type	zf-RING_2-Ring finger domain,zf-C3HC4_2-Zinc finger, C3HC4 type (RING finger),zf-rbx1-RING-H2 zinc finger domain,zf-C3HC4-Zinc finger, C3HC4 type (RING finger)		GO:0005515,GO:0008270
Csec_G17451_T1		MADF domain containing protein	380.568	-1.08781	0.304716	-3.5699	0.000357121	0.0297374	uncharacterized protein LOC110837888 [Zootermopsis nevadensis]/uncharacterized protein LOC110835002 isoform X3 [Zootermopsis nevadensis]	MADF domain	MADF_DNA_bdg-Alcohol dehydrogenase transcription factor Myb/SANT-like
Csec_G17520_T1		Nucleotidyl transferase	378.345	-2.42987	0.430389	-5.64576	1.64456e-08	8.00584e-06	mannose-1-phosphate guanyltransferase beta [Zootermopsis nevadensis]	Nucleotide-diphospho-sugar transferases,Nucleotidyl transferase	NTP_transferase- Nucleotidyl transferase;NTP_transf_3- MobA-like NTP transferase domain	Reactome: REACT_17015	GO:0009058,GO:0016779
Csec_G03458_T3		monocarboxylate transporter	372.639	-2.14047	0.350651	-6.10429	1.0326e-09	6.87874e-07	monocarboxylate transporter 7-like [Zootermopsis nevadensis]/uncharacterized protein LOC110827025 [Zootermopsis nevadensis]	Major facilitator superfamily domain, general substrate transporter,Major facilitator superfamily	MFS_1-Major Facilitator Superfamily		GO:0016021,GO:0055085
Csec_G02420_T1		NA	364.677	-0.974662	0.252941	-3.85332	0.000116525	0.0128809	matrix-remodeling-associated protein 7 isoform X1 [Zootermopsis nevadensis]/matrix-remodeling-associated protein 7 isoform X2 [Zootermopsis nevadensis]		No hit
Csec_G09629_T1		Protein of unknown function DUF3609/	346.097	-2.8046	0.570908	-4.91254	8.99058e-07	0.000234626	No hit	Protein of unknown function DUF3609	No hit
Csec_G05687_T2		ubiquitin carboxyl-terminal hydrolase	345	-4.0372	0.605676	-6.66561	2.63574e-11	2.78004e-08	ubiquitin carboxyl-terminal hydrolase 32 isoform X3 [Zootermopsis nevadensis]/ubiquitin carboxyl-terminal hydrolase 15-like [Zootermopsis nevadensis]	Peptidase C19, ubiquitin carboxyl-terminal hydrolase,Peptidase C19, ubiquitin carboxyl-terminal hydrolase, conserved site,Ubiquitin-like domain, USP-type,Peptidase C19, ubiquitin-specific peptidase, DUSP domain,Ubiquitin carboxyl-terminal hydrolase-like domain	UCH- Ubiquitin carboxyl-terminal hydrolase;DUSP- DUSP domain;Ubiquitin_3- Ubiquitin-like domain;UCH_1- Ubiquitin carboxyl-terminal hydrolase;UCH_1- Ubiquitin carboxyl-terminal hydrolase		GO:0006511,GO:0036459,GO:0004843
Csec_G01204_T2		ATP-binding cassette sub-family G member 4 like	337.638	-1.33069	0.349557	-3.80679	0.000140784	0.0148492	ATP-binding cassette sub-family G member 4 isoform X2 [Zootermopsis nevadensis]/ATP-binding cassette sub-family G member 4-like [Zootermopsis nevadensis]	AAA+ ATPase domain,P-loop containing nucleoside triphosphate hydrolase,ABC transporter, conserved site,ABC transporter-like,ABC-2 type transporter	ABC2_membrane- ABC-2 type transporter;ABC_tran- ABC transporter;SMC_N- RecF/RecN/SMC N terminal domain		GO:0005524,GO:0016887,GO:0016020
Csec_G08526_T4		NA	336.575	-2.58588	0.626742	-4.12591	3.69268e-05	0.00491982	CD109 antigen-like isoform X1 [Zootermopsis nevadensis]/CD109 antigen-like isoform X2 [Zootermopsis nevadensis]	Alpha-2-macroglobulin, N-terminal 2,Alpha-2-macroglobulin, N-terminal,Alpha-2-macroglobulin	A2M_N_2-Alpha-2-macroglobulin family N-terminal region,A2M_N-MG2 domain,A2M-Alpha-2-macroglobulin family		GO:0004866
Csec_G05431_T3		Rho GTPase activating protein p190	335.573	-1.5773	0.437662	-3.60393	0.000313443	0.0268966	rho GTPase-activating protein 190 isoform X1 [Zootermopsis nevadensis]	FF domain,P-loop containing nucleoside triphosphate hydrolase,Small GTPase superfamily	RhoGAP-FF1-p190-A and -B Rho GAPs FF domain,Ras-Ras family		GO:0005525,GO:0007264
Csec_G07108_T1		guanylyl cyclase	326.907	-1.93562	0.448473	-4.31603	1.58862e-05	0.00239371	guanylate cyclase 32E isoform X1 [Zootermopsis nevadensis]	Adenylyl cyclase class-3/4/guanylyl cyclase, conserved site,Protein kinase domain,Periplasmic binding protein-like I,Serine/threonine/dual specificity protein kinase, catalytic domain,Adenylyl cyclase class-3/4/guanylyl cyclase,Serine-threonine/tyrosine-protein kinase catalytic domain,Nucleotide cyclase,GPCR, family 3,Extracellular ligand-binding receptor,Protein kinase-like domain	Guanylate_cyc-Adenylate and Guanylate cyclase catalytic domain,ANF_receptor-Receptor family ligand binding region,Pkinase_Tyr-Protein tyrosine kinase,Pkinase-Protein kinase domain	Reactome: REACT_14797	GO:0004672,GO:0005524,GO:0006468,GO:0009190,GO:0016849,GO:0035556,GO:0004672,GO:0006468,GO:0016772,GO:0004930,GO:0007186,GO:0016021
Csec_G09788_T2		Alpha-tocopherol transfer protein-like	321.051	-2.15359	0.526918	-4.08714	4.36717e-05	0.00564033	alpha-tocopherol transfer protein-like [Zootermopsis nevadensis]	Cellular retinaldehyde binding/alpha-tocopherol transport,CRAL-TRIO domain,CRAL/TRIO, N-terminal domain	CRAL_TRIO- CRAL/TRIO domain		GO:0005215,GO:0005622,GO:0006810
Csec_G12255_T5	Transposable element related	zinc finger protein/TE-X-12_DR	307.935	-1.95585	0.548764	-3.56409	0.000365115	0.0300082	zinc finger protein 665-like isoform X2 [Zootermopsis nevadensis]/zinc finger protein 665-like isoform X1 [Zootermopsis nevadensis]	Zinc finger, C2H2,Zinc finger, C2H2-like,Zinc finger C2H2-type/integrase DNA-binding domain	zf-C2H2_4- C2H2-type zinc finger		GO:0046872,GO:0003676
Csec_G10960_T2		NA	300.902	-1.10228	0.297133	-3.70971	0.000207494	0.0199715	acidic repeat-containing protein-like [Zootermopsis nevadensis]	Domain of unknown function SprT-like	SprT-like-SprT-like family
Csec_G08169_T1		Putative Fatty acyl-CoA reductase, partial	298.423	-3.85272	0.565399	-6.81416	9.48183e-12	1.20011e-08	putative fatty acyl-CoA reductase CG5065 [Zootermopsis nevadensis]	Male sterility, NAD-binding,NAD(P)-binding domain,Fatty acyl-CoA reductase	NAD_binding_4- Male sterility protein;Sterile- Male sterility protein;Epimerase- NAD dependent epimerase/dehydratase family;Polysacc_synt_2- Polysaccharide biosynthesis protein	Reactome: REACT_22258	GO:0080019
Csec_G08920_T1	Transposable element related	NA	284.547	-1.25016	0.356253	-3.50918	0.000449487	0.0349028	craniofacial development protein 2-like [Zootermopsis nevadensis]/uncharacterized protein LOC110838457 [Zootermopsis nevadensis]	Endonuclease/exonuclease/phosphatase,SWR1-complex protein 5/Craniofacial development protein	Exo_endo_phos-Endonuclease/Exonuclease/phosphatase family
Csec_G05255_T19		E3 ubiquitin-protein ligase RNF31 like	283.753	-1.3607	0.343444	-3.96193	7.4345e-05	0.00879424	uncharacterized protein LOC110830898 [Zootermopsis nevadensis]/E3 ubiquitin-protein ligase RNF19B-like [Zootermopsis nevadensis]	Zinc finger, C6HC-type,Zinc finger, RING-type,Zinc finger, RING/FYVE/PHD-type,E3 ubiquitin-protein ligase RNF31	HOIP-UBA-UB-associated-like domain of HOIP or E3 ubiquitin-protein ligase,IBR-IBR domain, a half RING-finger domain	KEGG: 00300+6.3.2.-|KEGG: 00380+6.3.2.-	GO:0005515,GO:0008270,GO:0004842,GO:0071797,GO:0008270
Csec_G11159_T4	Brain and nervous system	astray-like/ phosphoserine phosphatase like	275.137	-5.55723	0.593114	-9.36958	7.28196e-21	4.60839e-17	phosphoserine phosphatase [Zootermopsis nevadensis]	HAD-like domain,HAD-superfamily hydrolase, subfamily IB, PSPase-like,Phosphoserine phosphatase, domain 2,Phosphoserine phosphatase SerB	HAD- haloacid dehalogenase-like hydrolase;Hydrolase- haloacid dehalogenase-like hydrolase;UMPH-1- Pyrimidine 5'-nucleotidase (UMPH-1)	KEGG: 00260+3.1.3.3|KEGG: 00680+3.1.3.3|UniPathway: UPA00135	GO:0008152,GO:0016791,GO:0004647,GO:0006564
Csec_G12979_T1			264.047	-2.54984	0.538794	-4.73249	2.21788e-06	0.000496844	tonsoku-like protein [Zootermopsis nevadensis]/BRCA1-associated RING domain protein 1-like isoform X3 [Zootermopsis nevadensis]	Leucine-rich repeat, cysteine-containing subtype,Tetratricopeptide repeat,Leucine-rich repeat, ribonuclease inhibitor subtype,Leucine-rich repeat,Tetratricopeptide repeat-containing domain,Tetratricopeptide-like helical domain,Ankyrin repeat-containing domain,Ankyrin repeat	Ank_2-Ankyrin repeats (3 copies),Ank_2-Ankyrin repeats (3 copies),TPR_12-Tetratricopeptide repeat,Ank_5-Ankyrin repeats (many copies),Ank_4-Ankyrin repeats (many copies),Ank_3-Ankyrin repeat,Ank-Ankyrin repeat,Ank-Ankyrin repeat,LRR_6-Leucine Rich repeat,LRR_6-Leucine Rich repeat,LRR_6-Leucine Rich repeat		GO:0005515
Csec_G02634_T34	Muscles	Titin-like	254.447	-2.44793	0.708413	-3.45551	0.000549248	0.0395997	LOW QUALITY PROTEIN: titin [Zootermopsis nevadensis]/twitchin [Zootermopsis nevadensis]	Immunoglobulin subtype,Immunoglobulin-like domain,Immunoglobulin-like fold,Immunoglobulin I-set,Immunoglobulin subtype 2	I-set-Immunoglobulin I-set domain,I-set-Immunoglobulin I-set domain,I-set-Immunoglobulin I-set domain,I-set-Immunoglobulin I-set domain,I-set-Immunoglobulin I-set domain,I-set-Immunoglobulin I-set domain,I-set-Immunoglobulin I-set domain,Ig_3-Immunoglobulin domain,Ig_3-Immunoglobulin domain,Ig_3-Immunoglobulin domain,Ig_3-Immunoglobulin domain,Ig_3-Immunoglobulin domain,Ig_3-Immunoglobulin domain…		GO:0005515
Csec_G00734_T1	DNA damage response	regulator of telomere elongation helicase 1	253.256	-2.14226	0.428221	-5.0027	5.65332e-07	0.000160796	regulator of telomere elongation helicase 1 homolog isoform X2 [Zootermopsis nevadensis]/regulator of telomere elongation helicase 1 homolog [Zootermopsis nevadensis]	Helicase-like, DEXD box c2 type,DEAD2,P-loop containing nucleoside triphosphate hydrolase,ATP-dependent helicase, C-terminal,Helicase, superfamily 1/2, ATP-binding domain, DinG/Rad3-type,DNA helicase (DNA repair), Rad3 type	Helicase_C_2- Helicase C-terminal domain;DEAD_2- DEAD_2		GO:0003677,GO:0004003,GO:0005524,GO:0004003,GO:0016818,GO:0003676,GO:0005524,GO:0006139,GO:0008026,GO:0016818,GO:0005524
Csec_G03767_T2		death ligand signal enhancer-like	241.426	-1.97526	0.509928	-3.87361	0.000107233	0.0122275	death ligand signal enhancer-like isoform X1 [Zootermopsis nevadensis]/uncharacterized protein LOC110833402 isoform X2 [Zootermopsis nevadensis]	Sel1-like,Tetratricopeptide-like helical domain	Sel1- Sel1 repeat;Sel1- Sel1 repeat;Sel1- Sel1 repeat		GO:0005515
Csec_G12882_T9	Muscles	Myosin heavy chain 95F	235.138	-2.48288	0.613048	-4.05005	5.12067e-05	0.00644899	myosin heavy chain 95F isoform X1 [Zootermopsis nevadensis]/myosin heavy chain 95F isoform X4 [Zootermopsis nevadensis]	No hit	Myosin-VI_CBD-Myosin VI cargo binding domain
Csec_G01275_T5		Transcription repressor CTCF	232.062	-1.70886	0.461283	-3.70458	0.000211739	0.0201502	transcriptional repressor CTCF-like isoform X1 [Zootermopsis nevadensis]	Zinc finger, C2H2,Zinc finger, C2H2-like,Zinc finger C2H2-type/integrase DNA-binding domain	zf-C2H2-Zinc finger, C2H2 type,zf-C2H2_4-C2H2-type zinc finger,zf-H2C2_5-C2H2-type zinc-finger domain,zf-met-Zinc-finger of C2H2 type		GO:0046872,GO:0003676
Csec_G05801_T1		F-box domain containing protein	202.543	-2.89499	0.643626	-4.49794	6.86138e-06	0.00131583	No hit	F-box domain	F-box-like- F-box-like;F-box- F-box domain		GO:0005515
Csec_G02083_T4		U4/U6 small nuclear ribonucleoprotein Prp4	194.965	-1.64778	0.438023	-3.76187	0.000168651	0.0170769	U4/U6 small nuclear ribonucleoprotein Prp4 [Zootermopsis nevadensis]	Splicing factor motif,WD40-repeat-containing domain,WD40 repeat, conserved site,WD40/YVTN repeat-like-containing domain,G-protein beta WD-40 repeat,Pre-mRNA processing factor 4 (PRP4)-like,U4/U6 small nuclear ribonucleoprotein Prp4,WD40 repeat	WD40- WD domain, G-beta repeat;WD40- WD domain, G-beta repeat;WD40- WD domain, G-beta repeat;WD40- WD domain, G-beta repeat;WD40- WD domain, G-beta repeat;WD40- WD domain, G-beta repeat;PRP4- pre-mRNA processing factor 4 (PRP4) like		GO:0008380,GO:0005515
Csec_G11006_T1		NA	194.015	-2.00974	0.529793	-3.79345	0.000148572	0.0154771	uncharacterized protein LOC110830569 isoform X3 [Zootermopsis nevadensis]/uncharacterized protein LOC110839521 [Zootermopsis nevadensis]	No hit	DUF4817-Domain of unknown function (DUF4817)
Csec_G02845_T3		NA	192.589	-2.72115	0.679128	-4.00683	6.1538e-05	0.00756201	small subunit processome component 20 homolog [Zootermopsis nevadensis]	Armadillo-type fold,Armadillo-like helical	DRIM-Down-regulated in metastasis		GO:0005488
Csec_G16637_T21	Development	Aspartyl β-hydroxylase like	190.963	-3.91428	0.730173	-5.36076	8.28711e-08	3.27781e-05	aspartyl/asparaginyl beta-hydroxylase [Zootermopsis nevadensis]	Arginine/Asparagine/Proline hydroxylase,Isopenicillin N synthase-like,Tetratricopeptide-like helical domain	Asp_Arg_Hydrox- Aspartyl/Asparaginyl beta-hydroxylase		GO:0005515,GO:0018193
Csec_G09139_T3		NA	184.245	-2.06575	0.594352	-3.47564	0.000509643	0.0379444	uncharacterized protein LOC110833187 [Zootermopsis nevadensis]	No hit	No hit
Csec_G09486_T2		Nose resistant to fluoxetine protein	182.463	-3.69209	0.68645	-5.37853	7.5095e-08	3.01739e-05	nose resistant to fluoxetine protein 6-like isoform X1 [Zootermopsis nevadensis]/nose resistant to fluoxetine protein 6-like isoform X2 [Zootermopsis nevadensis]	Nose resistant-to-fluoxetine protein, N-terminal,Acyltransferase 3	Acyl_transf_3- Acyltransferase family		GO:0016747
Csec_G02832_T3		FERM central domain containing protein	181.557	-1.90141	0.377383	-5.0384	4.69451e-07	0.000139679	unc-112-related protein-like isoform X2 [Zootermopsis nevadensis]/unc-112-related protein-like isoform X1 [Zootermopsis nevadensis]	Pleckstrin homology-like domain,Pleckstrin homology domain,FERM central domain	FERM_M- FERM central domain
Csec_G17062_T1		deoxyhypusine synthase	180.029	-4.02247	0.700369	-5.74335	9.28197e-09	4.60713e-06	probable deoxyhypusine synthase isoform X1 [Zootermopsis nevadensis]/probable deoxyhypusine synthase isoform X2 [Zootermopsis nevadensis]	DHS-like NAD/FAD-binding domain,Deoxyhypusine synthase	DS- Deoxyhypusine synthase	UniPathway: UPA00354	GO:0008612
Csec_G02228_T3		probable chitinase 2	177.368	-4.1783	0.684149	-6.1073	1.01331e-09	6.87874e-07	probable chitinase 2 [Zootermopsis nevadensis]	Glycoside hydrolase, superfamily,Immunoglobulin-like fold,Glycoside hydrolase, catalytic domain,Immunoglobulin I-set,Glycoside hydrolase, family 18, catalytic domain,Chitinase II,Chitinase insertion domain	Glyco_hydro_18- Glycosyl hydrolases family 18;I-set- Immunoglobulin I-set domain		GO:0005975,GO:0004553,GO:0005975,GO:0004568,GO:0006032
Csec_G08248_T4		rho GTPase-activating protein	176.188	-2.7508	0.526511	-5.22459	1.74543e-07	6.05258e-05	rho GTPase-activating protein 45-like isoform X1 [Zootermopsis nevadensis]/rho GTPase-activating protein 45-like isoform X2 [Zootermopsis nevadensis]	Rho GTPase activation protein,Protein kinase C-like, phorbol ester/diacylglycerol-binding domain,Rho GTPase-activating protein domain	RhoGAP- RhoGAP domain;C1_1- Phorbol esters/diacylglycerol binding domain (C1 domain)	Reactome: REACT_11044	GO:0005622,GO:0007165,GO:0035556,GO:0007165
Csec_G05211_T2		NA	171.863	-2.02235	0.521846	-3.87537	0.000106461	0.0121943	nuclear cap-binding protein subunit 3-like isoform X1 [Zootermopsis nevadensis]/nuclear cap-binding protein subunit 3-like isoform X2 [Zootermopsis nevadensis]		No hit
Csec_G08164_T4		GDSL-like Lipase	170.876	-3.53701	0.765924	-4.61797	3.87514e-06	0.000791091	phospholipase B1, membrane-associated-like isoform X2 [Zootermopsis nevadensis]/phospholipase B1, membrane-associated-like isoform X1 [Zootermopsis nevadensis]	SGNH hydrolase-type esterase domain,Lipase, GDSL	Lipase_GDSL- GDSL-like Lipase/Acylhydrolase		GO:0006629,GO:0016788,GO:0016787
Csec_G08459_T7		Optineurin like	169.232	-2.74884	0.695763	-3.95083	7.78822e-05	0.00912737	optineurin isoform X1 [Zootermopsis nevadensis]/optineurin isoform X2 [Zootermopsis nevadensis]	NF-kappa-B essential modulator NEMO, N-terminal	CC2-LZ-Leucine zipper of domain CC2 of NEMO, NF-kappa-B essential modulator,NEMO-NF-kappa-B essential modulator NEMO
Csec_G11570_T13	Development	SWI/SNF-like complex subunit BAF250/Osa / "	168.1	-1.51765	0.414046	-3.6654	0.000246948	0.0222464	uncharacterized protein LOC110839815 [Zootermopsis nevadensis]	Armadillo-type fold,Protein of unknown function DUF3518	BAF250_C- SWI/SNF-like complex subunit BAF250/Osa		GO:0005488
Csec_G00541_T1	Development	NA / Chromosome transmission fidelity 4	166.748	-1.55476	0.424558	-3.66206	0.000250199	0.0224594	WD repeat and HMG-box DNA-binding protein 1 isoform X1 [Zootermopsis nevadensis]/WD repeat and HMG-box DNA-binding protein 1 isoform X2 [Zootermopsis nevadensis]		No hit
Csec_G04148_T3		kinase suppressor of ras like	163.006	-4.92246	0.625483	-7.86986	3.55046e-15	8.17057e-12	kinase suppressor of Ras 2 isoform X2 [Zootermopsis nevadensis]/kinase suppressor of Ras 2 isoform X1 [Zootermopsis nevadensis]	Serine/threonine/dual specificity protein kinase, catalytic domain,Protein kinase domain,Serine/threonine-protein kinase, active site,Serine-threonine/tyrosine-protein kinase catalytic domain,Protein kinase-like domain,Protein kinase C-like, phorbol ester/diacylglycerol-binding domain	Pkinase_Tyr- Protein tyrosine kinase;Pkinase- Protein kinase domain;C1_1- Phorbol esters/diacylglycerol binding domain (C1 domain)		GO:0016772,GO:0035556,GO:0004674,GO:0006468,GO:0004672,GO:0006468,GO:0004672,GO:0005524,GO:0006468
Csec_G01639_T4		ABC transporter	160.8	-1.66664	0.475821	-3.50267	0.000460624	0.0354414	ATP-binding cassette sub-family D member 2 [Zootermopsis nevadensis]/ATP-binding cassette sub-family D member 3 [Zootermopsis nevadensis]	ABC transporter-like,P-loop containing nucleoside triphosphate hydrolase	ABC_tran-ABC transporter		GO:0005524,GO:0016887
Csec_G16695_T3		vacuolar protein sorting-associated protein 4	158.112	-2.13092	0.529353	-4.02552	5.68504e-05	0.00702005	vacuolar protein sorting-associated protein 4A [Zootermopsis nevadensis]	ATPase, AAA-type, core,ATPase, AAA-type, conserved site,Vps4 oligomerisation, C-terminal,P-loop containing nucleoside triphosphate hydrolase,AAA+ ATPase domain,MIT	AAA- ATPase family associated with various cellular activities (AAA);Vps4_C- Vps4 C terminal oligomerisation domain;MIT- MIT (microtubule interacting and transport) domain;TIP49- TIP49 C-terminus;IstB_IS21- IstB-like ATP binding protein;AAA_5- AAA domain (dynein-related subfamily)		GO:0005524
Csec_G17791_T2		NA	155.217	-2.31595	0.531935	-4.35382	1.33787e-05	0.00209055	nitric oxide-associated protein 1 [Zootermopsis nevadensis]	GTP binding domain,P-loop containing nucleoside triphosphate hydrolase	MMR_HSR1-50S ribosome-binding GTPase		GO:0005525
Csec_G15919_T1	Transposable element related	Reverse transcriptase (RNA-dependent DNA polymerase)	153.6	-1.72822	0.485714	-3.55809	0.000373556	0.0304998	uncharacterized protein LOC110828330 [Zootermopsis nevadensis]	Reverse transcriptase domain	RVT_1- Reverse transcriptase (RNA-dependent DNA polymerase)
Csec_G16277_T2		kinesin-like protein	153.505	-3.28297	0.646923	-5.07475	3.87999e-07	0.000122773	kinesin-like protein KIF23 isoform X5 [Zootermopsis nevadensis]/kinesin-like protein KIF23 isoform X3 [Zootermopsis nevadensis]	Kinesin-like protein,P-loop containing nucleoside triphosphate hydrolase,Kinesin, motor domain	Kinesin- Kinesin motor domain;Microtub_bd- Microtubule binding		GO:0003777,GO:0005871,GO:0007018,GO:0003777,GO:0005524,GO:0007018,GO:0008017
Csec_G07785_T3		NA	152.42	-2.99333	0.77417	-3.8665	0.00011041	0.0124219	retinol dehydrogenase 12-like [Zootermopsis nevadensis]	NAD(P)-binding domain,Short-chain dehydrogenase/reductase SDR,Glucose/ribitol dehydrogenase	adh_short-short chain dehydrogenase,adh_short_C2-Enoyl-(Acyl carrier protein) reductase,KR-KR domain		GO:0008152,GO:0016491
Csec_G10749_T1		ABC transporter	151.138	-5.46886	0.632619	-8.6448	5.39008e-18	2.27407e-14	probable multidrug resistance-associated protein lethal(2)03659 isoform X1 [Zootermopsis nevadensis]	ABC transporter, transmembrane domain,ABC transporter-like,ABC transporter, conserved site,ABC transporter type 1, transmembrane domain,P-loop containing nucleoside triphosphate hydrolase,AAA+ ATPase domain	ABC_membrane- ABC transporter transmembrane region;ABC_membrane- ABC transporter transmembrane region;ABC_tran- ABC transporter;ABC_tran- ABC transporter		GO:0005524,GO:0016887,GO:0005524,GO:0006810,GO:0016021,GO:0042626,GO:0055085
Csec_G16208_T7	Gene of Interest/ piRNA pathway	eggless like	150.575	-2.48474	0.719048	-3.4556	0.000549067	0.0395997	histone-lysine N-methyltransferase SETDB1 [Zootermopsis nevadensis]/histone-lysine N-methyltransferase SUV39H2-like isoform X1 [Zootermopsis nevadensis]	Methyl-CpG DNA binding,DNA-binding domain,Pre-SET zinc-binding sub-group,SET domain,Pre-SET domain,Post-SET domain,Tudor domain	SET-SET domain,Pre-SET-Pre-SET motif,MBD-Methyl-CpG binding domain	KEGG: 00310+2.1.1.43|MetaCyc: PWY-6424	GO:0005634,GO:0008270,GO:0018024,GO:0034968,GO:0003677,GO:0005634,GO:0005515,GO:0003677
Csec_G16430_T1		Unc-84 like	141.067	-2.05855	0.597365	-3.44605	0.000568846	0.0405628	uncharacterized protein LOC110827610 isoform X1 [Zootermopsis nevadensis]/uncharacterized protein LOC110827610 isoform X2 [Zootermopsis nevadensis]	Sad1/UNC-like, C-terminal	Sad1_UNC- Sad1 / UNC-like C-terminal;Sad1_UNC- Sad1 / UNC-like C-terminal
Csec_G09954_T1	Transposable element related	RVT_1 Reverse transcriptase (RNA-dependent DNA polymerase)	136.829	-2.48705	0.553416	-4.494	6.98977e-06	0.00132367	uncharacterized protein LOC110828330 [Zootermopsis nevadensis]	Reverse transcriptase domain	RVT_1- Reverse transcriptase (RNA-dependent DNA polymerase)
Csec_G02301_T1		NA	133.222	-1.28091	0.346082	-3.70116	0.000214615	0.0203474	UDP-glucuronosyltransferase 2C1-like isoform X1 [Zootermopsis nevadensis]/UDP-glucuronosyltransferase 1-7C-like isoform X4 [Zootermopsis nevadensis]		No hit
Csec_G05910_T3		Peptidase	131.968	-1.32432	0.389958	-3.39605	0.000683655	0.04712	xaa-Pro dipeptidase isoform X2 [Zootermopsis nevadensis]/xaa-Pro dipeptidase isoform X3 [Zootermopsis nevadensis]	Peptidase M24, structural domain	Peptidase_M24-Metallopeptidase family M24
Csec_G01967_T2		NA	129.201	-3.41683	0.511937	-6.67432	2.4838e-11	2.7337e-08	uncharacterized protein LOC110828852 isoform X2 [Zootermopsis nevadensis]/uncharacterized protein LOC110828852 isoform X1 [Zootermopsis nevadensis]	Alkaline-phosphatase-like, core domain,Alkaline phosphatase-like, alpha/beta/alpha,Protein of unknown function DUF229	DUF229-Protein of unknown function (DUF229)		GO:0003824,GO:0008152
Csec_G16879_T2		Dynein heavy chain domain containing protein	120.606	-3.4301	0.677657	-5.0617	4.15535e-07	0.000127814	dynein beta chain, ciliary isoform X3 [Zootermopsis nevadensis]/dynein beta chain, ciliary isoform X2 [Zootermopsis nevadensis]	Dynein heavy chain,Dynein heavy chain domain	Dynein_heavy- Dynein heavy chain and region D6 of dynein motor		GO:0003777,GO:0007018,GO:0030286,GO:0003777,GO:0007018
Csec_G02005_T2	Transposable element related	zinc finger protein/TE-X-12_DR	119.257	-1.35256	0.396034	-3.41526	0.000637215	0.0446827	zinc finger protein 658B-like isoform X3 [Zootermopsis nevadensis]/zinc finger protein 2-like isoform X1 [Zootermopsis nevadensis]	Zinc finger, AD-type,Zinc finger, C2H2,Zinc finger, C2H2-like,Zinc finger C2H2-type/integrase DNA-binding domain	zf-AD-Zinc-finger associated domain (zf-AD),zf-met-Zinc-finger of C2H2 type,zf-met-Zinc-finger of C2H2 type,zf-met-Zinc-finger of C2H2 type		GO:0046872,GO:0003676,GO:0005634,GO:0008270
Csec_G09795_T20		trafficking protein particle complex subunit 12	117.682	-1.9232	0.435874	-4.41228	1.02288e-05	0.0017035	trafficking protein particle complex subunit 12 isoform X1 [Zootermopsis nevadensis]	Tetratricopeptide repeat,Tetratricopeptide repeat-containing domain,Tetratricopeptide-like helical domain	TPR_19- Tetratricopeptide repeat		GO:0005515
Csec_G17627_T5		polynucleotide 5'-hydroxyl-kinase NOL9 like	111.608	-4.11053	0.672747	-6.11006	9.95919e-10	6.87874e-07	LOW QUALITY PROTEIN: zinc finger protein 585A-like [Zootermopsis nevadensis]/polynucleotide 5'-hydroxyl-kinase NOL9 isoform X3 [Zootermopsis nevadensis]	MobB-type P-loop domain,P-loop containing nucleoside triphosphate hydrolase,Pre-mRNA cleavage complex II Clp1	CLP1_P- mRNA cleavage and polyadenylation factor CLP1 P-loop
Csec_G15339_T4		L-galactose dehydrogenase-like	111.235	-3.39263	0.566176	-5.99218	2.07041e-09	1.28522e-06	L-galactose dehydrogenase-like isoform X2 [Zootermopsis nevadensis]/L-galactose dehydrogenase-like isoform X1 [Zootermopsis nevadensis]	NADP-dependent oxidoreductase domain,Aldo/keto reductase	Aldo_ket_red- Aldo/keto reductase family
Csec_G00778_T1		Origin recognition complex subunit 3	110.891	-1.74308	0.453145	-3.84662	0.000119757	0.0130109	origin recognition complex subunit 3-like [Zootermopsis nevadensis]	Origin recognition complex, subunit 3	No hit		GO:0003677,GO:0005664,GO:0006260
Csec_G18035_T1	DNA damage response	DNA mismatch repair protein Mlh1	105.539	-2.03298	0.439445	-4.62624	3.72358e-06	0.000766331	DNA mismatch repair protein Mlh1 isoform X1 [Zootermopsis nevadensis]/DNA mismatch repair protein Mlh1 isoform X2 [Zootermopsis nevadensis]	DNA mismatch repair protein Mlh1/HexB,Ribosomal protein S5 domain 2-type fold,Ribosomal protein S5 domain 2-type fold, subgroup,DNA mismatch repair protein, C-terminal,Histidine kinase-like ATPase, C-terminal domain	DNA_mis_repair- DNA mismatch repair protein, C-terminal domain		GO:0005524,GO:0006298,GO:0030983,GO:0006298,GO:0032300
Csec_G12442_T1	Transposable element related	Transposase_1- Transposase (partial DDE domain)/DNA transposon TcMar-Mariner related	99.0598	-3.42438	0.735748	-4.65429	3.25101e-06	0.000697425	putative uncharacterized protein FLJ37770 [Zootermopsis nevadensis]/histone-lysine N-methyltransferase SETMAR-like [Zootermopsis nevadensis]	Transposase, Tc1-like,Transposase, type 1	Transposase_1- Transposase (partial DDE domain);DDE_3- DDE superfamily endonuclease		GO:0003677,GO:0004803,GO:0006313,GO:0015074
Csec_G03274_T3		Taurine catabolism dioxygenase TauD, TfdA family	97.1881	-1.88322	0.486793	-3.86862	0.000109453	0.0123692	trimethyllysine dioxygenase, mitochondrial isoform X1 [Zootermopsis nevadensis]/trimethyllysine dioxygenase, mitochondrial isoform X2 [Zootermopsis nevadensis]	Trimethyllysine dioxygenase,Taurine catabolism dioxygenase TauD/TfdA	TauD- Taurine catabolism dioxygenase TauD, TfdA family	KEGG: 00310+1.14.11.8|MetaCyc: PWY-6100|UniPathway: UPA00118,Reactome: REACT_13	GO:0005506,GO:0031418,GO:0045329,GO:0050353,GO:0055114,GO:0016491,GO:0055114
Csec_G09129_T1	Transposable element related	Reverse transcriptase (RNA-dependent DNA polymerase)/LINE retrotranposon related	96.5897	-3.66668	0.702701	-5.21798	1.80887e-07	6.18779e-05	uncharacterized protein LOC110840902 [Zootermopsis nevadensis]	Reverse transcriptase domain	RVT_1- Reverse transcriptase (RNA-dependent DNA polymerase)
Csec_G04979_T2	Transposable element related	zinc finger protein/TE-X-12_DR	92.113	-3.29045	0.732272	-4.49348	7.00685e-06	0.00132367	zinc finger protein 316-like [Zootermopsis nevadensis]	C2H2- zinc finger protein family,Zinc finger, C2H2,Zinc finger, C2H2-like,Zinc finger C2H2-type/integrase DNA-binding domain	zf-C2H2_6- C2H2-type zinc finger		GO:0003700,GO:0005634,GO:0006351,GO:0046872,GO:0003676
Csec_G06441_T2		NA	90.6294	-3.46909	0.695675	-4.98665	6.1436e-07	0.000169042	transcription initiation factor TFIID subunit 2 [Zootermopsis nevadensis]		No hit
Csec_G14677_T8		NA	89.1231	-3.04582	0.545913	-5.57932	2.41464e-08	1.07235e-05	calcium-independent phospholipase A2-gamma-like [Zootermopsis nevadensis]	Patatin/Phospholipase A2-related,Acyl transferase/acyl hydrolase/lysophospholipase	Patatin-Patatin-like phospholipase		GO:0006629,GO:0008152
Csec_G15000_T1	Transposable element related	Reverse transcriptase (RNA-dependent DNA polymerase)/LINE retrotransposon related	88.9704	-5.08569	0.636442	-7.99082	1.34045e-15	3.77025e-12	uncharacterized protein LOC110840902 [Zootermopsis nevadensis]	Reverse transcriptase domain	RVT_1- Reverse transcriptase (RNA-dependent DNA polymerase)
Csec_G09896_T2		cationic amino acid transporter	84.4134	-3.89962	0.691609	-5.63847	1.71563e-08	8.19425e-06	cationic amino acid transporter 4 isoform X1 [Zootermopsis nevadensis]	Cationic amino acid transporter, C-terminal,Amino acid/polyamine transporter I	AA_permease_C- C-terminus of AA_permease;AA_permease_2- Amino acid permease;AA_permease- Amino acid permease		GO:0003333,GO:0015171,GO:0016020
Csec_G17385_T10		probable multidrug resistance-associated protein lethal(2)03659	80.7776	-3.68623	0.694093	-5.31087	1.09105e-07	4.12615e-05	probable multidrug resistance-associated protein lethal(2)03659 isoform X3 [Zootermopsis nevadensis]/LOW QUALITY PROTEIN: probable multidrug resistance-associated protein lethal(2)03659 [Zootermopsis nevadensis]	ABC transporter, transmembrane domain,ABC transporter-like,ABC transporter, conserved site,ABC transporter type 1, transmembrane domain,P-loop containing nucleoside triphosphate hydrolase,AAA+ ATPase domain	ABC_tran- ABC transporter;ABC_membrane- ABC transporter transmembrane region		GO:0005524,GO:0016887,GO:0005524,GO:0006810,GO:0016021,GO:0042626,GO:0055085
Csec_G00317_T3		NA	77.3969	-2.64371	0.630775	-4.19121	2.77473e-05	0.00394604	ninein-like protein [Zootermopsis nevadensis]	EF-Hand 1, calcium-binding site,EF-hand domain pair,S100/Calbindin-D9k, conserved site,EF-hand domain	EF-hand_7-EF-hand domain pair,EF-hand_8-EF-hand domain pair,EF-hand_5-EF hand		GO:0005509
Csec_G09988_T1		NA	76.9146	-2.49559	0.547789	-4.55575	5.21982e-06	0.0010243	No hit		No hit
Csec_G00026_T1		Copper homeostasis protein cutC-like protein	73.8434	-3.61987	0.659697	-5.48717	4.08417e-08	1.78253e-05	copper homeostasis protein cutC homolog isoform X1 [Zootermopsis nevadensis]/copper homeostasis protein cutC homolog isoform X2 [Zootermopsis nevadensis]	Copper homeostasis CutC domain,Copper homeostasis protein CutC	CutC- CutC family		GO:0005507,GO:0055070
Csec_G17290_T1		fatty acid synthase-like	68.8702	-2.48012	0.636375	-3.89726	9.7286e-05	0.0112452	fatty acid synthase-like isoform X2 [Zootermopsis nevadensis]	Thiolase-like, subgroup,Thiolase-like,Beta-ketoacyl synthase, active site,Beta-ketoacyl synthase, N-terminal,Beta-ketoacyl synthase, C-terminal,Polyketide synthase, beta-ketoacyl synthase domain	KAsynt_C_assoc-Ketoacyl-synthetase C-terminal extension,Ketoacyl-synt_C-Beta-ketoacyl synthase, C-terminal domain,ketoacyl-synt-Beta-ketoacyl synthase, N-terminal domain		GO:0003824,GO:0008152
Csec_G02619_T1		solute carrier family 41	68.8098	-1.9822	0.548314	-3.61509	0.000300246	0.0258518	solute carrier family 41 member 1-like isoform X3 [Zootermopsis nevadensis]/solute carrier family 41 member 1-like isoform X2 [Zootermopsis nevadensis]	SLC41 divalent cation transporters, integral membrane domain	MgtE-Divalent cation transporter		GO:0006812,GO:0008324
Csec_G08713_T7		NA	64.7137	-4.1345	0.673834	-6.13578	8.47404e-10	6.50036e-07	serine/threonine-protein phosphatase 4 regulatory subunit 1-like isoform X4 [Zootermopsis nevadensis]/serine/threonine-protein phosphatase 4 regulatory subunit 1-like isoform X9 [Zootermopsis nevadensis]	Armadillo-type fold,Armadillo-like helical	HEAT- HEAT repeat		GO:0005488
Csec_G16996_T3		NA	59.0934	-2.68259	0.767065	-3.49722	0.000470137	0.0359951	uncharacterized protein LOC110834558 [Zootermopsis nevadensis]	No hit	No hit
Csec_G15826_T13		Protein kinase	57.8859	-3.71826	0.680261	-5.46593	4.60491e-08	1.97574e-05	receptor-type guanylate cyclase gcy-4-like isoform X1 [Zootermopsis nevadensis]/receptor-type guanylate cyclase gcy-4-like isoform X2 [Zootermopsis nevadensis]	Protein kinase, ATP binding site,Tyrosine-protein kinase, active site,Protein kinase domain,Periplasmic binding protein-like I,Serine-threonine/tyrosine-protein kinase catalytic domain,Extracellular ligand-binding receptor,Protein kinase-like domain,Tyrosine-protein kinase, catalytic domain	Pkinase_Tyr- Protein tyrosine kinase;Pkinase- Protein kinase domain;ANF_receptor- Receptor family ligand binding region;Peripla_BP_6- Periplasmic binding protein		GO:0004672,GO:0005524,GO:0006468,GO:0004672,GO:0006468,GO:0016772,GO:0004713,GO:0006468,GO:0005524
Csec_G17069_T2		NA	57.879	-2.97279	0.728869	-4.07864	4.53008e-05	0.00579164	No hit		No hit
Csec_G16192_T1		NA	57.7348	-3.57924	0.683049	-5.24009	1.60499e-07	5.72236e-05	No hit		No hit
Csec_G07187_T2		Copper homeostasis protein cutC-like protein	54.5947	-3.03539	0.708908	-4.28178	1.85401e-05	0.00272863	copper homeostasis protein cutC homolog isoform X2 [Zootermopsis nevadensis]	Copper homeostasis CutC domain,Copper homeostasis protein CutC	CutC- CutC family		GO:0005507,GO:0055070
Csec_G14163_T1		NA	54.0427	-2.67721	0.731688	-3.65896	0.000253243	0.0226523	No hit		No hit
Csec_G14299_T2		UBX domain-containing protein	51.1719	-3.55078	0.699615	-5.07533	3.86815e-07	0.000122773	UBX domain-containing protein 1 isoform X1 [Zootermopsis nevadensis]/UBX domain-containing protein 1 isoform X2 [Zootermopsis nevadensis]	UBX domain,Ubiquitin-related domain,Zinc finger, C2H2	UBX- UBX domain		GO:0046872,GO:0005515
Csec_G11034_T16		NA	47.0357	-4.51127	0.662826	-6.80611	1.00272e-11	1.20871e-08	uncharacterized protein LOC110832248 [Zootermopsis nevadensis]		No hit
Csec_G07187_T1		Copper homeostasis protein cutC-like protein	46.6274	-2.7479	0.73536	-3.7368	0.000186374	0.0183574	copper homeostasis protein cutC homolog isoform X2 [Zootermopsis nevadensis]	Copper homeostasis CutC domain,Copper homeostasis protein CutC	CutC- CutC family		GO:0005507,GO:0055070
Csec_G01757_T4	Transposable element related	zinc finger protein/TE-X-12_DR	39.496	-3.40119	0.721366	-4.71493	2.41795e-06	0.000536913	zinc finger protein 271-like [Zootermopsis nevadensis]/oocyte zinc finger protein XlCOF6-like isoform X5 [Zootermopsis nevadensis]	Zinc finger C2H2-type/integrase DNA-binding domain,Zinc finger, C2H2-like,Zinc finger, C2H2	zf-C2H2- Zinc finger, C2H2 type;zf-C2H2- Zinc finger, C2H2 type;zf-C2H2- Zinc finger, C2H2 type;zf-C2H2- Zinc finger, C2H2 type;zf-met- Zinc-finger of C2H2 type;zf-met- Zinc-finger of C2H2 type;zf-met- Zinc-finger of C2H2 type;zf-met- Zinc-finger of C2H2 type;zf-met- Zinc-finger of C2H2 type;zf-met- Zinc-finger of C2H2 type;zf-met- Zinc-finger of C2H2 type;zf-met- Zinc-finger of C2H2 type;zf-C2H2…		GO:0046872,GO:0003676
Csec_G16759_T2		NA	39.4061	-3.72479	0.736765	-5.0556	4.29039e-07	0.000129294	fatty acid synthase-like [Zootermopsis nevadensis]/fatty acid synthase-like isoform X2 [Zootermopsis nevadensis]	Thioesterase,Acyl carrier protein-like,Alpha/Beta hydrolase fold	Thioesterase- Thioesterase domain;PP-binding- Phosphopantetheine attachment site		GO:0009058,GO:0016788
Csec_G16829_T1		protein lingerer like	38.6761	-2.97916	0.783842	-3.80071	0.000144283	0.0150925	protein lingerer isoform X3 [Zootermopsis nevadensis]/protein lingerer isoform X5 [Zootermopsis nevadensis]	Protein of unknown function DUF3697, ubiquitin-associated protein 2,UBA-like	DUF3697-Ubiquitin-associated protein 2		GO:0005515
Csec_G08164_T5		GDSL-like Lipase	37.9907	-2.76648	0.758629	-3.64669	0.000265644	0.0235948	phospholipase B1, membrane-associated-like isoform X2 [Zootermopsis nevadensis]/phospholipase B1, membrane-associated-like isoform X1 [Zootermopsis nevadensis]	SGNH hydrolase-type esterase domain,Lipase, GDSL	Lipase_GDSL-GDSL-like Lipase/Acylhydrolase		GO:0016787,GO:0006629,GO:0016788
Csec_G02371_T7		NA	37.3224	-3.39161	0.727313	-4.6632	3.11335e-06	0.0006736	geranylgeranyl transferase type-2 subunit alpha isoform X2 [Zootermopsis nevadensis]/geranylgeranyl transferase type-2 subunit alpha isoform X1 [Zootermopsis nevadensis]		No hit
Csec_G04201_T4		NA	35.0432	-3.05947	0.697359	-4.38723	1.14803e-05	0.0018629	uncharacterized protein LOC110834938 isoform X2 [Zootermopsis nevadensis]/DNA-(apurinic or apyrimidinic site) lyase 2-like isoform X1 [Zootermopsis nevadensis]	Zinc finger, GRF-type,Endonuclease/exonuclease/phosphatase,AP endonuclease 1	zf-GRF- GRF zinc finger		GO:0008270,GO:0004518,GO:0006281
Csec_G09381_T4		zinc finger protein	34.7848	-2.721	0.781943	-3.47979	0.000501801	0.0375816	uncharacterized protein LOC110830988 isoform X3 [Zootermopsis nevadensis]/uncharacterized protein LOC110830988 isoform X2 [Zootermopsis nevadensis]	Zinc finger, RING-type,Tetratricopeptide repeat,Zinc finger, RING/FYVE/PHD-type,Tetratricopeptide repeat-containing domain,Tetratricopeptide-like helical domain,Tetratricopeptide TPR2	zf-RING_2-Ring finger domain,zf-C3HC4_2-Zinc finger, C3HC4 type (RING finger),zf-rbx1-RING-H2 zinc finger domain,zf-C3HC4-Zinc finger, C3HC4 type (RING finger),TPR_8-Tetratricopeptide repeat,TPR_8-Tetratricopeptide repeat		GO:0005515,GO:0008270,GO:0005515
Csec_G01265_T4		mediator of RNA polymerase II transcription subunit 15	33.615	-3.91901	0.753453	-5.2014	1.9779e-07	6.67581e-05	mediator of RNA polymerase II transcription subunit 15 [Zootermopsis nevadensis]	Mediator complex, subunit Med15, metazoa	Med15- ARC105 or Med15 subunit of Mediator complex non-fungal;Med15- ARC105 or Med15 subunit of Mediator complex non-fungal		GO:0001104,GO:0006357,GO:0016592
Csec_G17973_T2		SANTA domain containing protein	32.9218	-3.33621	0.781732	-4.26772	1.97483e-05	0.00288965	uncharacterized protein LOC110838496 isoform X3 [Zootermopsis nevadensis]	SANT associated	SANTA- SANTA (SANT Associated);SANTA- SANTA (SANT Associated)
Csec_G12631_T2		meltrin	32.0592	-3.36973	0.698821	-4.82202	1.42114e-06	0.000342616	disintegrin and metalloproteinase domain-containing protein 19 isoform X3 [Zootermopsis nevadensis]/mucin-5AC [Zootermopsis nevadensis]	EGF-like, conserved site,Metallopeptidase, catalytic domain,Blood coagulation inhibitor, Disintegrin,ADAM, cysteine-rich,Peptidase M12B, ADAM/reprolysin,Epidermal growth factor-like domain,Peptidase M12B, propeptide	Reprolysin- Reprolysin (M12B) family zinc metalloprotease;ADAM_CR- ADAM cysteine-rich;Reprolysin_5- Metallo-peptidase family M12;Disintegrin- Disintegrin;Pep_M12B_propep- Reprolysin family propeptide;Reprolysin_3- Metallo-peptidase family M12B Reprolysin-like;Reprolysin_2- Metallo-peptidase family M12B Reprolysin-like;Reprolysin_4- Metallo-peptidase family M12B Reprolysin-like		GO:0004222,GO:0006508,GO:0008270,GO:0004222,GO:0006508,GO:0008237,GO:0005515
Csec_G02228_T2		probable chitinase	30.848	-3.06297	0.696146	-4.39989	1.08306e-05	0.0017803	probable chitinase 2 [Zootermopsis nevadensis]	Glycoside hydrolase, superfamily,Immunoglobulin-like fold,Glycoside hydrolase, catalytic domain,Immunoglobulin I-set,Glycoside hydrolase, family 18, catalytic domain,Chitinase II,Chitinase insertion domain	Glyco_hydro_18-Glycosyl hydrolases family 18,I-set-Immunoglobulin I-set domain		GO:0004568,GO:0006032,GO:0005975,GO:0004553,GO:0005975
Csec_G13546_T1		NA	28.2923	-3.27672	0.717009	-4.56999	4.87751e-06	0.000964605	protein brambleberry-like [Zootermopsis nevadensis]		No hit
Csec_G11065_T3		NA	28.0526	-2.94647	0.724181	-4.06869	4.72781e-05	0.00601406	uncharacterized protein LOC110840190 isoform X2 [Zootermopsis nevadensis]		No hit
Csec_G12657_T1	Transposable element related	Reverse transcriptase (RNA-dependent DNA polymerase)/LINE retrotranposon related	27.7737	-2.72863	0.748661	-3.64468	0.000267727	0.023614	uncharacterized protein LOC110840902 [Zootermopsis nevadensis]	Reverse transcriptase domain	RVT_1- Reverse transcriptase (RNA-dependent DNA polymerase)
Csec_G02957_T1		NA	26.0492	-3.11887	0.704332	-4.42813	9.50535e-06	0.00162413	uncharacterized protein LOC110832954 [Zootermopsis nevadensis]	Immunoglobulin subtype	No hit
Csec_G07722_T2		Glycosyl hydrolases family 39	24.4862	-2.99476	0.770008	-3.88926	0.000100549	0.0115695	alpha-L-iduronidase isoform X2 [Zootermopsis nevadensis]/alpha-L-iduronidase isoform X1 [Zootermopsis nevadensis]	Glycoside hydrolase, family 39,Glycoside hydrolase, superfamily,Glycoside hydrolase, catalytic domain	Glyco_hydro_39-Glycosyl hydrolases family 39		GO:0005975,GO:0004553,GO:0005975
Csec_G04314_T2	Development	Mediator complex subunit 14	21.5786	-2.69908	0.675651	-3.99478	6.47547e-05	0.00791884	mediator of RNA polymerase II transcription subunit 14 isoform X5 [Zootermopsis nevadensis]/mediator of RNA polymerase II transcription subunit 14 isoform X2 [Zootermopsis nevadensis]	Mediator complex, subunit Med14	Med14- Mediator complex subunit MED14		GO:0001104,GO:0006357,GO:0016592
Csec_G12758_T3		multiple PDZ domain protein	21.2015	-2.91163	0.776572	-3.74934	0.000177301	0.0178001	partitioning defective 3 homolog isoform X1 [Zootermopsis nevadensis]/multiple PDZ domain protein-like [Zootermopsis nevadensis]	PDZ domain	PDZ- PDZ domain (Also known as DHR or GLGF);PDZ- PDZ domain (Also known as DHR or GLGF);PDZ- PDZ domain (Also known as DHR or GLGF);PDZ- PDZ domain (Also known as DHR or GLGF)		GO:0005515
Csec_G04751_T2		tan	20.7805	-3.1649	0.709359	-4.46163	8.13379e-06	0.00144793	uncharacterized protein LOC110829000 [Zootermopsis nevadensis]	Peptidase C45	AAT- Acyl-coenzyme A:6-aminopenicillanic acid acyl-transferase
Csec_G11713_T7	Development	protein bric-a-brac 1 like	14.7875	-3.15596	0.759679	-4.15434	3.26227e-05	0.00448811	protein tramtrack, alpha isoform isoform X1 [Zootermopsis nevadensis]/protein bric-a-brac 1-like [Zootermopsis nevadensis]	Homeodomain-like,BTB/POZ,BTB/POZ fold,BTB/POZ-like,DNA binding HTH domain, Psq-type	BTB- BTB/POZ domain;HTH_psq- helix-turn-helix, Psq domain		GO:0005515,GO:0003677
Csec_G01820_T3		aminopeptidase N-like	11.2181	-2.68127	0.773908	-3.46459	0.000531048	0.0389651	aminopeptidase N-like [Zootermopsis nevadensis]/puromycin-sensitive aminopeptidase-like protein isoform X1 [Zootermopsis nevadensis]	Peptidase M1, alanine aminopeptidase/leukotriene A4 hydrolase,ERAP1-like C-terminal domain,Peptidase M1, membrane alanine aminopeptidase, N-terminal	Peptidase_M1- Peptidase family M1;ERAP1_C- ERAP1-like C-terminal domain		GO:0006508,GO:0008237,GO:0008270
Expression higher in old vs young (HO)			Deseq2 Output
Transcript ID	Label	'Annotation’	baseMean	log2FoldChange	lfcSE	stat	pvalue	padj	Blastx hits versus Zootermopsis nevadensis	InterproScan Annotation	Pfam Annotation	Pathway	GO ID
Csec_G15041_T1		NA	177355	4.09147	0.757512	5.40119	6.61992e-08	2.74716e-05	LOW QUALITY PROTEIN: uncharacterized protein LOC110827478 [Zootermopsis nevadensis]/biorientation of chromosomes in cell division protein 1-like 1 isoform X2 [Zootermopsis nevadensis]	PT repeat	No hit
Csec_G15042_T1		NA	92825.8	5.03455	0.721447	6.9784	2.98555e-12	3.9777e-09	LOW QUALITY PROTEIN: uncharacterized protein LOC110827478 [Zootermopsis nevadensis]	PT repeat	No hit
Csec_G09044_T1		Laccase protein	64721.3	3.21047	0.748591	4.28868	1.7974e-05	0.00266078	laccase-2-like isoform X1 [Zootermopsis nevadensis]/laccase-2-like isoform X2 [Zootermopsis nevadensis]	Multicopper oxidase, copper-binding site,Multicopper oxidase, type 3,Multicopper oxidase, type 1,Multicopper oxidase, type 2,Cupredoxin	Cu-oxidase_2- Multicopper oxidase;Cu-oxidase_3- Multicopper oxidase;Cu-oxidase- Multicopper oxidase		GO:0016491,GO:0055114,GO:0005507,GO:0005507,GO:0016491,GO:0055114
Csec_G15043_T1		NA	53571.5	4.65471	0.783777	5.93882	2.87078e-09	1.61491e-06	No hit		No hit
Csec_G18014_T1	Immunity	Termicin family protein	23289.6	2.19867	0.46733	4.70476	2.54168e-06	0.000559478	No hit	Knottin, scorpion toxin-like,Termicin	Toxin_37-Antifungal peptide termicin		GO:0006952
Csec_G02874_T1		Lipase 3-like	16762.2	3.35119	0.687959	4.87121	1.10918e-06	0.000272599	lipase 3-like [Zootermopsis nevadensis]/lipase 3-like isoform X1 [Zootermopsis nevadensis]	Partial AB-hydrolase lipase domain,Alpha/beta hydrolase fold-1,Alpha/Beta hydrolase fold	Abhydro_lipase- Partial alpha/beta-hydrolase lipase region;Abhydrolase_1- alpha/beta hydrolase fold;Hydrolase_4- Serine aminopeptidase, S33		GO:0006629
Csec_G00936_T1		NA	12503	1.92236	0.413598	4.6479	3.35326e-06	0.000713315	No hit	No hit	No hit
Csec_G14352_T1		Moesin	12009.1	0.613042	0.138481	4.4269	9.55973e-06	0.00162413	moesin/ezrin/radixin homolog 1 [Zootermopsis nevadensis]/merlin [Zootermopsis nevadensis]	Ezrin/radixin/moesin, C-terminal,Ezrin/radixin/moesin like,Moesin tail domain	ERM-Ezrin/radixin/moesin family		GO:0005737,GO:0008092,GO:0019898,GO:0003779
Csec_G12434_T1		venom allergen 5 like	7460.82	2.32985	0.438709	5.31069	1.09209e-07	4.12615e-05	venom allergen 3-like isoform X1 [Zootermopsis nevadensis]/venom allergen 5-like isoform X2 [Zootermopsis nevadensis]	Ves allergen,Allergen V5/Tpx-1-related, conserved site,CAP domain,Cysteine-rich secretory protein, allergen V5/Tpx-1-related	CAP-Cysteine-rich secretory protein family		GO:0005576
Csec_G03210_T1	Gene of Interest/Immunity	Thaumatin-like protein	6773.24	2.29518	0.395439	5.80415	6.4695e-09	3.34222e-06	No hit	Thaumatin	Thaumatin- Thaumatin family
Csec_G08425_T1		legumain-like	6480.59	1.02441	0.302114	3.39082	0.000696839	0.0477657	legumain-like [Zootermopsis nevadensis]/putative GPI-anchor transamidase [Zootermopsis nevadensis]	Peptidase C13, legumain	Peptidase_C13-family		GO:0004197,GO:0006508
Csec_G03979_T1		V-type proton ATP synthase alpha/beta family	5257.67	0.543027	0.118141	4.59642	4.29815e-06	0.000870427	V-type proton ATPase catalytic subunit A isoform X2 [Zootermopsis nevadensis]/V-type proton ATPase catalytic subunit A isoform X1 [Zootermopsis nevadensis]	ATPase, F1 complex beta subunit/V1 complex, C-terminal,ATPase, F1 complex alpha/beta subunit, N-terminal domain,P-loop containing nucleoside triphosphate hydrolase,V-type ATP synthase catalytic alpha chain,ATPase, F1/V1/A1 complex, alpha/beta subunit, C-terminal,ATPase, F1/V1/A1 complex, alpha/beta subunit, nucleotide-binding domain,ATPase, alpha/beta subunit, nucleotide-binding domain, active si…	ATP-synt_ab-ATP synthase alpha/beta family, nucleotide-binding domain,ATP-synt_ab_Xtn-ATPsynthase alpha/beta subunit N-term extension,ATP-synt_ab_N-ATP synthase alpha/beta family, beta-barrel domain	KEGG: 00190+3.6.3.14|KEGG: 00195+3.6.3.14|MetaCyc: PWY-7219,	GO:0015992,GO:0046034,,GO:0015991,GO:0033180,GO:0046961,GO:0046034,GO:0015991,GO:0016820,GO:0033178,GO:0005524
Csec_G15842_T1		peptidyl-prolyl cis-trans isomerase B-like	4926.2	1.05393	0.220398	4.78194	1.73609e-06	0.00040761	peptidyl-prolyl cis-trans isomerase B-like isoform X1 [Zootermopsis nevadensis]/peptidyl-prolyl cis-trans isomerase B [Zootermopsis nevadensis]	Cyclophilin-like domain,Cyclophilin-type peptidyl-prolyl cis-trans isomerase domain,Cyclophilin-type peptidyl-prolyl cis-trans isomerase,Cyclophilin-type peptidyl-prolyl cis-trans isomerase, conserved site	Pro_isomerase-Cyclophilin type peptidyl-prolyl cis-trans isomerase/CLD		GO:0000413,GO:0003755,GO:0006457,GO:0003755,GO:0006457
Csec_G00937_T1		NA	4401.34	2.8871	0.551573	5.2343	1.65608e-07	5.8225e-05	No hit	No hit	No hit
Csec_G07931_T1	Gene of Interest/Oxidative Stress	Isocitrate dehydrogenase	4051.09	0.613135	0.151694	4.04192	5.3016e-05	0.00661107	isocitrate dehydrogenase [NADP] cytoplasmic-like [Zootermopsis nevadensis]/isocitrate dehydrogenase [NADP] cytoplasmic [Zootermopsis nevadensis]	Isocitrate dehydrogenase NADP-dependent,Isopropylmalate dehydrogenase-like domain,Isocitrate/isopropylmalate dehydrogenase, conserved site	Iso_dh-Isocitrate/isopropylmalate dehydrogenase	KEGG: 00020+1.1.1.42|KEGG: 00480+1.1.1.42|KEGG: 00720+1.1.1.42|MetaCyc: PWY-5913|MetaCyc: PWY-6549|MetaCyc: PWY-6728|MetaCyc: PWY-6969|MetaCyc: PWY-7124|MetaCyc: PWY-7254|MetaCyc: PWY-7268,,Reactome: REACT_1046	GO:0004450,GO:0006102,GO:0055114,GO:0016616,GO:0055114,GO:0000287,GO:0016616,GO:0051287,GO:0055114
Csec_G06906_T1		NA	3851.2	2.79271	0.588195	4.74793	2.05511e-06	0.000464492	uncharacterized protein LOC110833168 [Zootermopsis nevadensis]		No hit
Csec_G08863_T2		Sarco/endoplasmic reticulum Ca(2+)-ATPase	3759.94	2.83562	0.631927	4.48726	7.21463e-06	0.00134239	calcium-transporting ATPase sarcoplasmic/endoplasmic reticulum type isoform X2 [Zootermopsis nevadensis]/calcium-transporting ATPase sarcoplasmic/endoplasmic reticulum type isoform X3 [Zootermopsis nevadensis]	P-type ATPase, transmembrane domain,Calcium-transporting P-type ATPase, subfamily IIA, SERCA-type,P-type ATPase, phosphorylation site,P-type ATPase, cytoplasmic domain N,Cation-transporting P-type ATPase,Cation-transporting P-type ATPase, C-terminal,HAD-like domain,Cation-transporting P-type ATPase, N-terminal,P-type ATPase, A domain	E1-E2_ATPase- E1-E2 ATPase;Cation_ATPase_C- Cation transporting ATPase, C-terminus;Cation_ATPase_N- Cation transporter/ATPase, N-terminus;Hydrolase- haloacid dehalogenase-like hydrolase;Cation_ATPase- Cation transport ATPase (P-type);HAD- haloacid dehalogenase-like hydrolase;Hydrolase_3- haloacid dehalogenase-like hydrolase		GO:0005388,GO:0006816,GO:0016021,GO:0000166,GO:0046872,GO:0006812,GO:0016021,GO:0019829,GO:0000166
Csec_G00389_T1		venom carboxylesterase-6-like	3712.71	2.52945	0.508371	4.9756	6.50474e-07	0.000177055	venom carboxylesterase-6-like [Zootermopsis nevadensis]	Carboxylesterase type B, conserved site,Carboxylesterase, type B,Carboxylesterase type B, active site,Alpha/Beta hydrolase fold	COesterase- Carboxylesterase family;Abhydrolase_3- alpha/beta hydrolase fold
Csec_G18155_T1		Kazal-type serine protease inhibitor domain containing protein	3183.07	2.62101	0.440823	5.94573	2.75222e-09	1.5834e-06	PI-actitoxin-Avd5a-like [Zootermopsis nevadensis]/LOW QUALITY PROTEIN: agrin-like [Zootermopsis nevadensis]	Kazal domain	Kazal_2- Kazal-type serine protease inhibitor domain;Kazal_1- Kazal-type serine protease inhibitor domain		GO:0005515
Csec_G00643_T1		Inositol oxygenase	3164.07	1.22955	0.309754	3.96945	7.20375e-05	0.0085613	inositol oxygenase isoform X1 [Zootermopsis nevadensis]/inositol oxygenase isoform X2 [Zootermopsis nevadensis]	Inositol oxygenase	MIOX-Myo-inositol oxygenase	KEGG: 00053+1.13.99.1|KEGG: 00562+1.13.99.1|MetaCyc: PWY-4841|UniPathway: UPA00111	GO:0005506,GO:0005737,GO:0019310,GO:0050113,GO:0055114
Csec_G02642_T1	Gene of Interest/Oxidative Stress	Catalase-like	2896.59	2.79308	0.62619	4.46043	8.17944e-06	0.00144793	catalase [Zootermopsis nevadensis]/catalase-like [Zootermopsis nevadensis]	Catalase-like domain,Catalase, mono-functional, haem-containing,Catalase, mono-functional, haem-containing, clades 1 and 3,Catalase core domain,Catalase haem-binding site,Catalase immune-responsive domain,Catalase active site	Catalase- Catalase;Catalase-rel- Catalase-related immune-responsive	KEGG: 00380+1.11.1.6|KEGG: 00630+1.11.1.6|MetaCyc: PWY-5506	GO:0020037,GO:0004096,GO:0006979,GO:0020037,GO:0055114,GO:0004096,GO:0020037,GO:0055114,GO:0004096,GO:0020037,GO:0055114
Csec_G09797_T1		Chitinase	2886.28	1.80073	0.487958	3.69033	0.000223964	0.0206913	chitinase-3-like protein 1 isoform X2 [Zootermopsis nevadensis]	Glycoside hydrolase, superfamily,Glycoside hydrolase, catalytic domain,Chitin binding domain,Glycoside hydrolase, family 18, catalytic domain,Chitinase II,Chitinase insertion domain	Glyco_hydro_18- Glycosyl hydrolases family 18;CBM_14- Chitin binding Peritrophin-A domain		GO:0004568,GO:0006032,GO:0004553,GO:0005975,GO:0005975,GO:0005576,GO:0006030,GO:0008061
Csec_G04664_T1		Gamma-glutamyltranspeptidase	2596.96	1.53982	0.425488	3.61894	0.000295809	0.0255567	gamma-glutamyltranspeptidase 1-like isoform X1 [Zootermopsis nevadensis]/gamma-glutamyltranspeptidase 1-like isoform X2 [Zootermopsis nevadensis]	Nucleophile aminohydrolases, N-terminal,Gamma-glutamyltranspeptidase	G_glu_transpept- Gamma-glutamyltranspeptidase	KEGG: 00430+2.3.2.2|KEGG: 00460+2.3.2.2|KEGG: 00480+2.3.2.2|KEGG: 00590+2.3.2.2|MetaCyc: PWY-4041|MetaCyc: PWY-5826	GO:0003840,GO:0006749
Csec_G03509_T1		calnexin-like	2486.4	0.76219	0.187521	4.06456	4.81222e-05	0.00609082	calnexin-like isoform X2 [Zootermopsis nevadensis]	Concanavalin A-like lectin/glucanase, subgroup,Calreticulin/calnexin, conserved site,Concanavalin A-like lectin/glucanases superfamily,Calreticulin/calnexin, P domain,Calreticulin/calnexin	Calreticulin- Calreticulin family		GO:0005509,GO:0005783,GO:0006457,GO:0051082,GO:0005509,GO:0005515,GO:0005509
Csec_G16248_T1		probable cytochrome P450 304a1	2386.82	1.9374	0.456327	4.24563	2.1798e-05	0.00316897	probable cytochrome P450 304a1 [Zootermopsis nevadensis]/methyl farnesoate epoxidase-like, partial [Zootermopsis nevadensis]	Cytochrome P450, conserved site,Cytochrome P450,Cytochrome P450, E-class, group I	p450-Cytochrome P450	Reactome: REACT_13433	GO:0016705,GO:0055114,GO:0005506,GO:0016705,GO:0020037,GO:0055114
Csec_G15574_T1	Gene of Interest/RNAi	Vacuolar H+ ATPase 16kD subunit 1	2330.96	0.489968	0.127068	3.85594	0.000115284	0.0127996	V-type proton ATPase 21 kDa proteolipid subunit-like [Zootermopsis nevadensis]/V-type proton ATPase 16 kDa proteolipid subunit [Zootermopsis nevadensis]	V-ATPase proteolipid subunit C, eukaryotic,V-ATPase proteolipid subunit,V-ATPase proteolipid subunit C-like domain	ATP-synt_C-ATP synthase subunit C,ATP-synt_C-ATP synthase subunit C		GO:0015078,GO:0015991,GO:0033177,GO:0015078,GO:0015991,GO:0033179
Csec_G17367_T1		Fringe-like domain containing protein	2329.88	0.820595	0.145928	5.62327	1.87376e-08	8.78377e-06	glycoprotein-N-acetylgalactosamine 3-beta-galactosyltransferase 1 isoform X5 [Zootermopsis nevadensis]/glycoprotein-N-acetylgalactosamine 3-beta-galactosyltransferase 1 isoform X4 [Zootermopsis nevadensis]	Fringe-like	Fringe- Fringe-like		GO:0016020,GO:0016757
Csec_G01263_T1		protein catecholamines up	2077.88	0.674516	0.138277	4.878	1.07165e-06	0.000265959	zinc transporter ZIP13 homolog [Zootermopsis nevadensis]/protein catecholamines up [Zootermopsis nevadensis]	Zinc/iron permease	Zip-ZIP Zinc transporter		GO:0016020,GO:0030001,GO:0046873,GO:0055085
Csec_G09526_T1		Juvenile Hormone Epoxidase	1829.44	5.03493	0.39269	12.8216	1.24068e-37	1.57033e-33	uncharacterized protein LOC110840506 [Zootermopsis nevadensis]/methyl farnesoate epoxidase-like, partial [Zootermopsis nevadensis]	Cytochrome P450,Cytochrome P450, E-class, group I,Cytochrome P450, conserved site	p450- Cytochrome P450	Reactome: REACT_13433	GO:0005506,GO:0016705,GO:0020037,GO:0055114,GO:0016705,GO:0055114
Csec_G09334_T1		serpin	1813.93	1.98041	0.556719	3.55728	0.000374711	0.0304998	putative serpin-Z6A isoform X3 [Zootermopsis nevadensis]/putative serpin-Z6A isoform X1 [Zootermopsis nevadensis]	Serpin domain,Serpin, conserved site,Serpin family	Serpin- Serpin (serine protease inhibitor)		GO:0005615
Csec_G16190_T2		NA	1775.15	2.53992	0.476036	5.33556	9.52491e-08	3.70944e-05	uncharacterized protein LOC110834614 [Zootermopsis nevadensis]		No hit
Csec_G15138_T3		Ricin-type beta-trefoil lectin domain containing protein	1687.53	1.01742	0.265628	3.83025	0.000128013	0.013731	putative polypeptide N-acetylgalactosaminyltransferase 9 isoform X3 [Zootermopsis nevadensis]/putative polypeptide N-acetylgalactosaminyltransferase 9 isoform X1 [Zootermopsis nevadensis]	Nucleotide-diphospho-sugar transferases,Galactosyltransferase, C-terminal,Ricin B lectin domain	Ricin_B_lectin- Ricin-type beta-trefoil lectin domain	UniPathway: UPA00378
Csec_G03716_T1		Influenza RNA-dependent RNA polymerase subunit PB1	1663.96	0.947454	0.21379	4.4317	9.34926e-06	0.00160998	No hit	RNA-directed RNA polymerase, negative-strand RNA virus,RNA-dependent RNA polymerase, PB1 subunit, Influenza-type	Flu_PB1- Influenza RNA-dependent RNA polymerase subunit PB1	KEGG: 00230+2.7.7.48	GO:0003968,GO:0006351,GO:0003968,GO:0039694
Csec_G16416_T1		regucalcin like	1515.91	2.14734	0.559383	3.83877	0.000123653	0.0133767	regucalcin-like isoform X1 [Zootermopsis nevadensis]	SMP-30/Gluconolactonase/LRE-like region,Senescence marker protein-30 (SMP-30),Regucalcin,Six-bladed beta-propeller, TolB-like	SGL-SMP-30/Gluconolaconase/LRE-like region	KEGG: 00030+3.1.1.17|KEGG: 00053+3.1.1.17|KEGG: 00930+3.1.1.17|MetaCyc: PWY-2221|MetaCyc: PWY-5530|MetaCyc: PWY-7165	GO:0005509,GO:0030234
Csec_G03790_T1		NA	1476.41	0.932423	0.269744	3.45669	0.000546848	0.0395997	No hit	No hit	COX8-Cytochrome oxidase c subunit VIII
Csec_G02360_T5		β Spectrin	1438.37	0.933654	0.249162	3.74717	0.000178838	0.0178001	spectrin beta chain isoform X8 [Zootermopsis nevadensis]/spectrin beta chain isoform X1 [Zootermopsis nevadensis]	Spectrin repeat,Spectrin, beta subunit,Calponin homology domain,Spectrin/alpha-actinin,Pleckstrin homology domain,Actinin-type actin-binding domain, conserved site,Pleckstrin homology domain, spectrin-type,Pleckstrin homology-like domain	Spectrin-Spectrin repeat,Spectrin-Spectrin repeat,Spectrin-Spectrin repeat,Spectrin-Spectrin repeat,Spectrin-Spectrin repeat,Spectrin-Spectrin repeat,Spectrin-Spectrin repeat,Spectrin-Spectrin repeat,Spectrin-Spectrin repeat,Spectrin-Spectrin repeat,Spectrin-Spectrin repeat,Spectrin-Spectrin repeat,Spectrin-Spectrin repeat,Spectrin-Spectrin repeat,Spectrin-Spectrin repeat,Spectrin-Spectrin repeat…	Reactome: REACT_18266	GO:0003779,GO:0005200,GO:0008091,GO:0005515,GO:0005543,GO:0005515
Csec_G05307_T1		TRAM like	1388.44	1.01178	0.231348	4.37341	1.22321e-05	0.00193675	translocating chain-associated membrane protein 1-like 1 [Zootermopsis nevadensis]	TRAM/LAG1/CLN8 homology domain,TRAM1-like protein	TRAM_LAG1_CLN8-TLC domain,TRAM1-TRAM1-like protein		GO:0016021
Csec_G03484_T4		Cytochrome p450 Cyp4	1340.76	0.875343	0.21364	4.09728	4.18027e-05	0.0054546	cytochrome P450 4C1-like [Zootermopsis nevadensis]	Cytochrome P450	p450-Cytochrome P450	Reactome: REACT_13433	GO:0005506,GO:0016705,GO:0020037,GO:0055114
Csec_G07355_T1		TraB family domain containing protein	1275.28	0.726504	0.20894	3.4771	0.000506869	0.0378492	traB domain-containing protein isoform X1 [Zootermopsis nevadensis]	Pheromone shutdown, TraB	TraB- TraB family
Csec_G14739_T1		Glycyl-tRNA synthetase	1270.86	0.799634	0.226449	3.53119	0.000413693	0.0327257	glycine--tRNA ligase [Zootermopsis nevadensis]	Aminoacyl-tRNA synthetase, class II (G/ H/ P/ S), conserved domain,Glycyl-tRNA synthetase,Anticodon-binding,Glycyl-tRNA synthetase/DNA polymerase subunit gamma-2	HGTP_anticodon-Anticodon binding domain	KEGG: 00970+6.1.1.14,Reactome: REACT_71	GO:0000166,GO:0004812,GO:0005524,GO:0006418,GO:0000166,GO:0004820,GO:0005524,GO:0005737,GO:0006426
Csec_G09852_T1		NA	1252.88	2.64711	0.687526	3.85019	0.000118024	0.0129381	uncharacterized protein LOC110831869, partial [Zootermopsis nevadensis]/uncharacterized protein LOC110840172 [Zootermopsis nevadensis]		No hit
Csec_G17209_T1	Gene of Interest/Oxidative Stress	Catalase	1248.19	1.68134	0.481576	3.49133	0.000480631	0.0364272	catalase [Zootermopsis nevadensis]/catalase-like [Zootermopsis nevadensis]	Catalase-like domain,Catalase, mono-functional, haem-containing,Catalase, mono-functional, haem-containing, clades 1 and 3,Catalase core domain,Catalase haem-binding site,Catalase immune-responsive domain,Catalase active site	Catalase- Catalase;Catalase-rel- Catalase-related immune-responsive	KEGG: 00380+1.11.1.6|KEGG: 00630+1.11.1.6|MetaCyc: PWY-5506	GO:0020037,GO:0004096,GO:0006979,GO:0020037,GO:0055114,GO:0004096,GO:0020037,GO:0055114,GO:0004096,GO:0020037,GO:0055114
Csec_G15843_T2		threonine—tRNA synthetase like	1213.78	0.884953	0.23975	3.69115	0.000223244	0.0206913	threonine--tRNA ligase, cytoplasmic isoform X5 [Zootermopsis nevadensis]/threonine--tRNA ligase, cytoplasmic isoform X9 [Zootermopsis nevadensis]	Anticodon-binding,Aminoacyl-tRNA synthetase, class II,Aminoacyl-tRNA synthetase, class II (G/ H/ P/ S), conserved domain,Threonine-tRNA ligase, class IIa	tRNA-synt_2b-tRNA synthetase class II core domain (G, H, P, S and T),HGTP_anticodon-Anticodon binding domain	KEGG: 00970+6.1.1.3,Reactome: REACT_71	GO:0000166,GO:0004812,GO:0005524,GO:0006418,,GO:0004812,GO:0006418,GO:0004829,GO:0005524,GO:0005737,GO:0006435
Csec_G07953_T1		Ras-related protein Rab-32	1127.74	2.59637	0.559171	4.64324	3.42981e-06	0.000723518	ras-related protein Rab-32 isoform X3 [Zootermopsis nevadensis]/ras-related protein Rab-44 isoform X1 [Zootermopsis nevadensis]	Small GTPase superfamily, Rab type,Small GTPase superfamily, Ras type,Small GTPase superfamily, Rho type,P-loop containing nucleoside triphosphate hydrolase,Ran GTPase,Small GTP-binding protein domain,Small GTPase superfamily	Ras- Ras family;Roc- Ras of Complex, Roc, domain of DAPkinase;Arf- ADP-ribosylation factor family;Gtr1_RagA- Gtr1/RagA G protein conserved region	Reactome: REACT_11044	GO:0005525,GO:0005622,GO:0007264,GO:0005525,GO:0007264,GO:0015031,GO:0003924,GO:0005525,GO:0006184,GO:0006886,GO:0006913,GO:0007165,GO:0005525,GO:0006184,GO:0007165,GO:0016020,GO:0005525,GO:0007264,GO:0005525
Csec_G16263_T1		Major Facilitator Superfamily / Sugar (and other) transporter	1126.95	2.09512	0.428306	4.89164	9.99971e-07	0.000252957	facilitated trehalose transporter Tret1-2 homolog isoform X2 [Zootermopsis nevadensis]/facilitated trehalose transporter Tret1-2 homolog isoform X1 [Zootermopsis nevadensis]	Sugar transporter, conserved site,Major facilitator superfamily domain, general substrate transporter,General substrate transporter,Sugar/inositol transporter,Major facilitator superfamily domain	Sugar_tr- Sugar (and other) transporter;MFS_1- Major Facilitator Superfamily	Reactome: REACT_15518	GO:0016020,GO:0022891,GO:0055085,GO:0016021,GO:0022857,GO:0055085,GO:0005215,GO:0006810,GO:0016020,GO:0055085
Csec_G17854_T2	DNA damage response	Serine/threonine-protein kinase ATR like	1073.53	4.08132	0.295321	13.8199	1.93292e-43	4.89299e-39	serine/threonine-protein kinase ATR-like isoform X1 [Zootermopsis nevadensis]/serine/threonine-protein kinase ATR-like isoform X2 [Zootermopsis nevadensis]	Protein kinase-like domain,PIK-related kinase,PIK-related kinase, FAT,Phosphatidylinositol 3-/4-kinase, catalytic domain	PI3_PI4_kinase- Phosphatidylinositol 3- and 4-kinase;FAT- FAT domain		GO:0016773,GO:0005515,GO:0016772
Csec_G12299_T1		Spase25	1072.28	0.94282	0.237295	3.9732	7.09149e-05	0.00850778	probable signal peptidase complex subunit 2 [Zootermopsis nevadensis]	Signal peptidase complex subunit 2	SPC25-kDa subunit (SPC25)	KEGG: 00310+3.4.-.-|KEGG: 00550+3.4.-.-|KEGG: 00780+3.4.-.-	GO:0005787,GO:0006465,GO:0008233,GO:0016021
Csec_G02297_T1		multidrug resistance-associated protein 4-like	1069.26	1.95041	0.548167	3.55806	0.0003736	0.0304998	multidrug resistance-associated protein 4-like isoform X3 [Zootermopsis nevadensis]/multidrug resistance-associated protein 4-like isoform X1 [Zootermopsis nevadensis]	ABC transporter, transmembrane domain,ABC transporter-like,ABC transporter, conserved site,ABC transporter type 1, transmembrane domain,P-loop containing nucleoside triphosphate hydrolase,AAA+ ATPase domain	ABC_membrane- ABC transporter transmembrane region;ABC_membrane- ABC transporter transmembrane region;ABC_tran- ABC transporter;ABC_tran- ABC transporter		GO:0005524,GO:0016887,GO:0005524,GO:0006810,GO:0016021,GO:0042626,GO:0055085
Csec_G14667_T1		UDP-glucose 4-epimerase like	1060.06	1.51526	0.436218	3.47363	0.000513477	0.0381178	UDP-glucose 4-epimerase isoform X3 [Zootermopsis nevadensis]/UDP-glucose 4-epimerase isoform X1 [Zootermopsis nevadensis]	NAD(P)-binding domain,UDP-glucose 4-epimerase GalE,Nucleotide sugar epimerase,NAD-dependent epimerase/dehydratase, N-terminal domain,UDP-glucose 4-epimerase C-terminal domain	GDP_Man_Dehyd- GDP-mannose 4,6 dehydratase;Epimerase- NAD dependent epimerase/dehydratase family;3Beta_HSD- 3-beta hydroxysteroid dehydrogenase/isomerase family;Polysacc_synt_2- Polysaccharide biosynthesis protein;RmlD_sub_bind- RmlD substrate binding domain;adh_short- short chain dehydrogenase;NAD_binding_10- NAD(P)H-binding;KR- KR domain	KEGG: 00052+5.1.3.2|KEGG: 00520+5.1.3.2|MetaCyc: PWY-3821|MetaCyc: PWY-6317|MetaCyc: PWY-6397|MetaCyc: PWY-6527|MetaCyc: PWY-7328|MetaCyc: PWY-7344|UniPathway: UPA00214	GO:0005975,GO:0016857,GO:0003824,GO:0050662,GO:0003978,GO:0006012
Csec_G04407_T2		sarcosine dehydrogenase, mitochondrial-like	1050.21	2.13574	0.476162	4.48532	7.28033e-06	0.00134239	sarcosine dehydrogenase, mitochondrial-like isoform X1 [Zootermopsis nevadensis]/sarcosine dehydrogenase, mitochondrial-like isoform X2 [Zootermopsis nevadensis]	GTP-binding protein TrmE/Glycine cleavage system T protein, domain 1,Glycine cleavage T-protein/YgfZ, C-terminal domain,Glycine cleavage T-protein, N-terminal,Glycine cleavage T-protein, C-terminal barrel domain	GCV_T- Aminomethyltransferase folate-binding domain;GCV_T_C- Glycine cleavage T-protein C-terminal barrel domain;FAO_M- FAD dependent oxidoreductase central domain	KEGG: 00260+2.1.2.10|KEGG: 00670+2.1.2.10	GO:0004047,GO:0005737,GO:0006546,GO:0005515
Csec_G09429_T2		UDP-glucuronosyltransferase	990.712	1.80856	0.512576	3.52838	0.000418116	0.0329726	UDP-glucuronosyltransferase 1-7C-like [Zootermopsis nevadensis]	UDP-glucuronosyl/UDP-glucosyltransferase	UDPGT- UDP-glucoronosyl and UDP-glucosyl transferase;Glyco_tran_28_C- Glycosyltransferase family 28 C-terminal domain		GO:0008152,GO:0016758
Csec_G02440_T1		Glucose dehydrogenase [acceptor], partial ?	927.246	2.90924	0.776173	3.74818	0.00017812	0.0178001	glucose dehydrogenase [FAD, quinone]-like isoform X3 [Zootermopsis nevadensis]/glucose dehydrogenase [FAD, quinone]-like [Zootermopsis nevadensis]	Glucose-methanol-choline oxidoreductase, C-terminal,Glucose-methanol-choline oxidoreductase, N-terminal,Glucose-methanol-choline oxidoreductase	GMC_oxred_N- GMC oxidoreductase;GMC_oxred_C- GMC oxidoreductase		GO:0006066,GO:0008812,GO:0016614,GO:0050660,GO:0055114,GO:0016614,GO:0055114,GO:0016614,GO:0050660,GO:0055114
Csec_G16189_T1		NA	868.637	1.97249	0.556077	3.54714	0.000389433	0.0315965	uncharacterized protein LOC110834614 [Zootermopsis nevadensis]		No hit
Csec_G16416_T2		regucalcin like/senescence marker protein-30 like	850.703	3.12843	0.349219	8.95835	3.29569e-19	1.66854e-15	regucalcin-like isoform X2 [Zootermopsis nevadensis]	Six-bladed beta-propeller, TolB-like,SMP-30/Gluconolactonase/LRE-like region,Senescence marker protein-30 (SMP-30),Regucalcin	SGL-SMP-30/Gluconolaconase/LRE-like region,SGL-SMP-30/Gluconolaconase/LRE-like region	KEGG: 00030+3.1.1.17|KEGG: 00053+3.1.1.17|KEGG: 00930+3.1.1.17|MetaCyc: PWY-2221|MetaCyc: PWY-5530|MetaCyc: PWY-7165	GO:0005509,GO:0030234
Csec_G04353_T1		Pheromone/general odorant binding protein	832.955	2.93055	0.678119	4.32159	1.54909e-05	0.00234813	AP-4 complex subunit beta-1-like isoform X2 [Zootermopsis nevadensis]/AP-4 complex subunit beta-1-like isoform X1 [Zootermopsis nevadensis]	Pheromone/general odorant binding protein,Pheromone/general odorant binding protein, PBP/GOBP, domain	PBP_GOBP- PBP/GOBP family		GO:0005549
Csec_G16728_T1		Cullin 1	815.694	1.62456	0.267515	6.07278	1.25711e-09	8.15963e-07	cullin-1 [Zootermopsis nevadensis]	Cullin, N-terminal,Cullin, conserved site,Cullin repeat-like-containing domain,Cullin homology,Cullin protein, neddylation domain,Winged helix-turn-helix DNA-binding domain	Cullin-Cullin family,Cullin_Nedd8-Cullin protein neddylation domain	UniPathway: UPA00143	GO:0006511,GO:0031461,GO:0031625
Csec_G03435_T1		Domain of unknown function (DUF4781)	805.14	2.02486	0.463011	4.37324	1.22415e-05	0.00193675	uncharacterized protein LOC110834436 [Zootermopsis nevadensis]		DUF4781- Domain of unknown function (DUF4781)
Csec_G03426_T1		lipase	791.86	4.52858	0.689377	6.5691	5.06214e-11	4.57654e-08	pancreatic lipase-related protein 2-like [Zootermopsis nevadensis]	Lipase/lipooxygenase, PLAT/LH2,Pancreatic lipase,Alpha/Beta hydrolase fold,PLAT/LH2 domain,Lipase, N-terminal,Lipase	Lipase- Lipase;Abhydrolase_3- alpha/beta hydrolase fold	KEGG: 00561+3.1.1.3|MetaCyc: PWY-6857	GO:0004806,GO:0006629,GO:0003824,GO:0006629,GO:0005515
Csec_G09731_T1		Multidrug resistance-associated protein 5	780.23	1.32526	0.336597	3.93722	8.24294e-05	0.00961575	multidrug resistance-associated protein 5-like [Zootermopsis nevadensis]/multidrug resistance-associated protein 5-like isoform X2 [Zootermopsis nevadensis]	ABC transporter, transmembrane domain,ABC transporter-like,ABC transporter, conserved site,ABC transporter type 1, transmembrane domain,P-loop containing nucleoside triphosphate hydrolase,AAA+ ATPase domain	ABC_tran- ABC transporter;ABC_tran- ABC transporter;ABC_membrane- ABC transporter transmembrane region;ABC_membrane- ABC transporter transmembrane region		GO:0005524,GO:0016887,GO:0005524,GO:0006810,GO:0016021,GO:0042626,GO:0055085
Csec_G09044_T2		Laccase protein	771.436	4.60929	0.780457	5.90589	3.50746e-09	1.93017e-06	laccase-2-like isoform X1 [Zootermopsis nevadensis]/laccase-2-like isoform X2 [Zootermopsis nevadensis]	Multicopper oxidase, type 3,Multicopper oxidase, type 2,Cupredoxin,Multicopper oxidase, type 1,Multicopper oxidase, copper-binding site	Cu-oxidase_2- Multicopper oxidase;Cu-oxidase_3- Multicopper oxidase;Cu-oxidase- Multicopper oxidase		GO:0016491,GO:0055114,GO:0005507,GO:0005507,GO:0016491,GO:0055114
Csec_G11038_T1		Glycosyltransferase 2 family	767.59	0.756219	0.21356	3.54102	0.000398585	0.0319297	polypeptide N-acetylgalactosaminyltransferase 5 isoform X1 [Zootermopsis nevadensis]/polypeptide N-acetylgalactosaminyltransferase 1 [Zootermopsis nevadensis]	Nucleotide-diphospho-sugar transferases,Glycosyltransferase 2-like,Ricin B lectin domain	Glycos_transf_2- Glycosyl transferase family 2;Ricin_B_lectin- Ricin-type beta-trefoil lectin domain;Glyco_transf_7C- N-terminal domain of galactosyltransferase
Csec_G04987_T2		Pyridoxal-dependent decarboxylase conserved domain containing protein	732.641	0.746308	0.213503	3.49553	0.00047312	0.036074	putative pyridoxal-dependent decarboxylase domain-containing protein 2 [Zootermopsis nevadensis]/cysteine sulfinic acid decarboxylase isoform X2 [Zootermopsis nevadensis]	Pyridoxal phosphate-dependent transferase, major region, subdomain 1,Pyridoxal phosphate-dependent transferase,Pyridoxal phosphate-dependent decarboxylase	Pyridoxal_deC- Pyridoxal-dependent decarboxylase conserved domain		GO:0003824,GO:0030170,GO:0016831,GO:0019752,GO:0030170
Csec_G17064_T1		UDP-glucose 6-dehydrogenase	727.255	1.39494	0.370522	3.7648	0.000166685	0.0169457	UDP-glucose 6-dehydrogenase isoform X1 [Zootermopsis nevadensis]	UDP-glucose/GDP-mannose dehydrogenase, dimerisation,UDP-glucose 6-dehydrogenase, bacterial type,UDP-glucose/GDP-mannose dehydrogenase,UDP-glucose 6-dehydrogenase, eukaryotic type,UDP-glucose/GDP-mannose dehydrogenase, C-terminal,NAD(P)-binding domain,UDP-glucose/GDP-mannose dehydrogenase, N-terminal,6-phosphogluconate dehydrogenase, C-terminal-like	UDPG_MGDP_dh_N- UDP-glucose/GDP-mannose dehydrogenase family, NAD binding domain;UDPG_MGDP_dh- UDP-glucose/GDP-mannose dehydrogenase family, central domain;UDPG_MGDP_dh_C- UDP-glucose/GDP-mannose dehydrogenase family, UDP binding domain	KEGG: 00040+1.1.1.22|KEGG: 00053+1.1.1.22|KEGG: 00500+1.1.1.22|KEGG: 00520+1.1.1.22|MetaCyc: PWY-7346|UniPathway: UPA00038	GO:0000271,GO:0003979,GO:0016616,GO:0051287,GO:0055114,GO:0016616,GO:0055114,GO:0003979,GO:0055114
Csec_G14037_T1		fatty acid synthase-like	701.808	1.04632	0.290786	3.59825	0.000320363	0.0273975	fatty acid synthase-like isoform X3 [Zootermopsis nevadensis]/fatty acid synthase-like [Zootermopsis nevadensis]	Thioesterase,Polyketide synthase, phosphopantetheine-binding domain,Alpha/Beta hydrolase fold,NAD(P)-binding domain,Acyl carrier protein-like,Polyketide synthase, KR	Thioesterase- Thioesterase domain;KR- KR domain;PP-binding- Phosphopantetheine attachment site		GO:0031177,GO:0009058,GO:0016788
Csec_G03767_T3		death ligand signal enhancer-like	696.161	1.20468	0.257192	4.68397	2.81375e-06	0.000614029	death ligand signal enhancer-like isoform X1 [Zootermopsis nevadensis]/uncharacterized protein LOC110833402 isoform X2 [Zootermopsis nevadensis]	Sel1-like,Tetratricopeptide-like helical domain	Sel1-Sel1 repeat,Sel1-Sel1 repeat,Sel1-Sel1 repeat		GO:0005515
Csec_G08789_T9	Muscles	ensconsin	650.437	2.1482	0.351088	6.11867	9.43568e-10	6.82442e-07	ensconsin [Zootermopsis nevadensis]	Microtubule-associated protein 7	MAP7-MAP7 (E-MAP-115) family		GO:0000226,GO:0005874
Csec_G16939_T2		CSC1-like protein 2 like	629.049	1.89143	0.462403	4.09044	4.30557e-05	0.00558929	CSC1-like protein 2 [Zootermopsis nevadensis]	4Fe-4S ferredoxin-type, iron-sulphur binding domain,Domain of unknown function DUF4463,Domain of unknown function DUF221	RSN1_7TM- Calcium-dependent channel, 7TM region, putative phosphate;PHM7_cyt- Cytosolic domain of 10TM putative phosphate transporter;RSN1_TM- Late exocytosis, associated with Golgi transport		GO:0051536,GO:0016020
Csec_G17000_T1		putative E3 ubiquitin-protein ligase UBR7	623.719	1.03696	0.250461	4.14021	3.46982e-05	0.00467208	putative E3 ubiquitin-protein ligase UBR7 [Zootermopsis nevadensis]	Zinc finger, FYVE/PHD-type,Zinc finger, N-recognin, metazoa,Zinc finger, N-recognin,Zinc finger, RING/FYVE/PHD-type	zf-UBR-Putative zinc finger in N-recognin (UBR box)	KEGG: 00300+6.3.2.-|KEGG: 00380+6.3.2.-	GO:0004842,GO:0008270
Csec_G06382_T2	Development	Acyl-CoA synthetase long-chain	605.501	1.89736	0.492807	3.85011	0.000118065	0.0129381	long-chain-fatty-acid--CoA ligase 4 isoform X3 [Zootermopsis nevadensis]/long-chain-fatty-acid--CoA ligase 4 isoform X1 [Zootermopsis nevadensis]	AMP-binding, conserved site,AMP-dependent synthetase/ligase	AMP-binding- AMP-binding enzyme		GO:0003824,GO:0008152
Csec_G13743_T1	Reproduction	Apc13p and AN1-like Zinc finger domain containing protein/ homolog Dmel CG33981	573.008	1.56807	0.213148	7.35672	1.88484e-13	3.18085e-10	AN1-type zinc finger protein 2A-like [Zootermopsis nevadensis]/AN1-type zinc finger protein 1-like [Zootermopsis nevadensis]	Apc13p,Zinc finger, AN1-type	Apc13p- Apc13p protein;zf-AN1- AN1-like Zinc finger	UniPathway: UPA00143	GO:0008270
Csec_G03880_T2		Multiple coagulation factor deficiency protein 2-like protein	564.473	2.63118	0.632643	4.15902	3.19609e-05	0.00444538	nuclear transcription factor Y subunit beta-like isoform X1 [Zootermopsis nevadensis]/hybrid signal transduction histidine kinase L-like isoform X2 [Zootermopsis nevadensis]	EF-Hand 1, calcium-binding site,EF-hand domain pair,EF-hand domain	EF-hand_7- EF-hand domain pair		GO:0005509
Csec_G10171_T2		NA	548.306	5.40887	0.771478	7.01106	2.36521e-12	3.42036e-09	uncharacterized protein LOC110835615 [Zootermopsis nevadensis]		No hit
Csec_G14623_T1		Glycosyl hydrolases family 16 protein	523.572	1.39444	0.384751	3.62426	0.000289787	0.0252955	beta-1,3-glucan-binding protein-like [Zootermopsis nevadensis]	Concanavalin A-like lectin/glucanase, subgroup,Concanavalin A-like lectin/glucanases superfamily,Glycoside hydrolase, family 16	Glyco_hydro_16- Glycosyl hydrolases family 16;Glyco_hydro_16- Glycosyl hydrolases family 16		GO:0004553,GO:0005975
Csec_G10357_T5		glucosamine-6-phosphate isomerase / Oscillin like	521.476	2.21501	0.351712	6.2978	3.019e-10	2.54087e-07	LOW QUALITY PROTEIN: glucosamine-6-phosphate isomerase [Zootermopsis nevadensis]	Glucosamine-6-phosphate isomerase, conserved site,Glucosamine-6-phosphate isomerase,Glucosamine/galactosamine-6-phosphate isomerase	Glucosamine_iso-Glucosamine-6-phosphate isomerases/6-phosphogluconolactonase	KEGG: 00520+3.5.99.6|MetaCyc: PWY-5514|MetaCyc: PWY-6855|MetaCyc: PWY-6906|UniPathway: UPA00629,KEGG: 00520+3.5.99.6|MetaCyc: PWY-5514|MetaCyc: PWY-6855|MetaCyc: PWY-6906	GO:0005975,GO:0004342,GO:0006044
Csec_G13624_T1		NA	506.182	0.999452	0.226018	4.42199	9.77951e-06	0.00165039	COP9 signalosome complex subunit 9 isoform X2 [Zootermopsis nevadensis]/COP9 signalosome complex subunit 9 homolog isoform X1 [Zootermopsis nevadensis]	Myeloma-overexpressed 2-like	MYEOV2-Myeloma-overexpressed-like
Csec_G16859_T1		Odorant receptor	494.415	1.78173	0.338126	5.26944	1.36841e-07	4.94856e-05	uncharacterized protein LOC110831712 [Zootermopsis nevadensis]/odorant receptor coreceptor-like [Zootermopsis nevadensis]	Olfactory receptor, Drosophila	7tm_6-7tm Odorant receptor,7tm_7-7tm Chemosensory receptor		GO:0004984,GO:0005549,GO:0007608,GO:0016020
Csec_G13156_T2		phosphatidylinositol 4,5-bisphosphate 5-phosphatase A??	480.642	1.79142	0.410913	4.35961	1.30294e-05	0.0020486	phosphatidylinositol 4,5-bisphosphate 5-phosphatase A-like isoform X2 [Zootermopsis nevadensis]/phosphatidylinositol 4,5-bisphosphate 5-phosphatase A-like isoform X1 [Zootermopsis nevadensis]		Exo_endo_phos- Endonuclease/Exonuclease/phosphatase family
Csec_G07081_T1		Carboxylesterase type B	478.289	1.18125	0.331088	3.56779	0.00036001	0.0298276	esterase FE4 [Zootermopsis nevadensis]/venom carboxylesterase-6-like [Zootermopsis nevadensis]	Carboxylesterase, type B,Alpha/Beta hydrolase fold	COesterase-Carboxylesterase family
Csec_G14674_T2		Biorientation Defective 1	472.631	1.34635	0.295655	4.55378	5.26912e-06	0.00102602	biorientation of chromosomes in cell division protein 1-like 1 isoform X1 [Zootermopsis nevadensis]/biorientation of chromosomes in cell division protein 1-like 1 isoform X2 [Zootermopsis nevadensis]	Biorientation of chromosomes in cell division protein 1-like	No hit
Csec_G16190_T1		NA	458.432	1.87884	0.529891	3.54571	0.00039155	0.0316667	uncharacterized protein LOC110834614 [Zootermopsis nevadensis]	No hit	No hit
Csec_G07734_T1	Immunity	Transglutaminase	457.95	1.93767	0.564672	3.4315	0.000600245	0.042443	hemocyte protein-glutamine gamma-glutamyltransferase-like [Zootermopsis nevadensis]/LOW QUALITY PROTEIN: hemocyte protein-glutamine gamma-glutamyltransferase-like [Zootermopsis nevadensis]	Transglutaminase, C-terminal,Transglutaminase-like,Immunoglobulin E-set,Immunoglobulin-like fold,Protein-glutamine gamma-glutamyltransferase, eukaryota,Transglutaminase, N-terminal,Transglutaminase, conserved site	Transglut_C-Transglutaminase family, C-terminal ig like domain,Transglut_C-Transglutaminase family, C-terminal ig like domain,Transglut_N-Transglutaminase family,Transglut_core-Transglutaminase-like superfamily		GO:0003810,GO:0018149,GO:0018149
Csec_G11098_T1		NA	455.59	0.947658	0.256269	3.6979	0.000217392	0.0205338	zinc finger protein 271-like isoform X1 [Zootermopsis nevadensis]		No hit
Csec_G17500_T1		NA	442.372	3.38001	0.771289	4.38229	1.17437e-05	0.00189351	No hit		No hit
Csec_G17687_T3		Trehalose-6-phosphate synthase 1	412.578	1.67804	0.387299	4.33268	1.47307e-05	0.00224635	alpha,alpha-trehalose-phosphate synthase [UDP-forming]-like [Zootermopsis nevadensis]	HAD-like domain,Trehalose-phosphatase,HAD-superfamily hydrolase, subfamily IIB,Glycosyl transferase, family 20	Glyco_transf_20- Glycosyltransferase family 20;Trehalose_PPase- Trehalose-phosphatase	Reactome: REACT_17015	GO:0003824,GO:0005992,GO:0003824,GO:0008152
Csec_G18278_T1		Leishmanolysin-like peptidase	405.137	1.80141	0.403742	4.46179	8.12768e-06	0.00144793	leishmanolysin-like peptidase [Zootermopsis nevadensis]	Peptidase M8, leishmanolysin	Peptidase_M8- Leishmanolysin		GO:0004222,GO:0006508,GO:0007155,GO:0016020
Csec_G11911_T1	Immunity	PGRP-LB/ PGRPSB1?	397.853	2.60013	0.492765	5.27661	1.31595e-07	4.82782e-05	peptidoglycan-recognition protein SB1-like [Zootermopsis nevadensis]/peptidoglycan-recognition protein LB-like [Zootermopsis nevadensis]	N-acetylmuramoyl-L-alanine amidase domain,Peptidoglycan recognition protein family domain, metazoa/bacteria,Peptidoglycan recognition protein,Peptidoglycan recognition protein, PGRP-S	Amidase_2-N-acetylmuramoyl-L-alanine amidase		GO:0008270,GO:0008745,GO:0009253,,GO:0008745,GO:0009253
Csec_G13730_T4		U3 small nucleolar RNA-associated protein 14	386.037	2.59454	0.510505	5.0823	3.72901e-07	0.000121021	U3 small nucleolar RNA-associated protein 14 homolog A [Zootermopsis nevadensis]	Small-subunit processome, Utp14	Utp14-protein,Utp14-protein		GO:0006364,GO:0032040
Csec_G04294_T1		ILP	383.466	2.2549	0.644824	3.49692	0.000470663	0.0359951	LIRP-like [Zootermopsis nevadensis]	Insulin-like	Insulin- Insulin/IGF/Relaxin family		GO:0005179,GO:0005576
Csec_G09849_T1		NA	380.373	3.60204	0.721506	4.9924	5.96343e-07	0.000165888	uncharacterized protein LOC110831869, partial [Zootermopsis nevadensis]/uncharacterized protein LOC110840172 [Zootermopsis nevadensis]		No hit
Csec_G04156_T2		Cleavage and polyadenylation specificity factor	378.497	1.17874	0.341505	3.4516	0.000557278	0.0398501	probable cleavage and polyadenylation specificity factor subunit 2 isoform X2 [Zootermopsis nevadensis]	Cleavage and polyadenylation specificity factor 2, C-terminal,RNA-metabolising metallo-beta-lactamase,Cleavage and polyadenylation specificity factor subunit 2,Beta-Casp domain,Beta-lactamase-like	Lactamase_B_6-Metallo-beta-lactamase superfamily domain,CPSF100_C-Cleavage and polyadenylation factor 2 C-terminal,Beta-Casp-Beta-Casp domain,RMMBL-Zn-dependent metallo-hydrolase RNA specificity domain,Lactamase_B-Metallo-beta-lactamase superfamily		GO:0005847,GO:0006378,GO:0006379
Csec_G18271_T1	Reproduction	Apc13p protein/ homolog Dmel CG33981	368.262	2.40672	0.318928	7.54627	4.47886e-14	8.72138e-11	No hit	Apc13p	Apc13p- Apc13p protein	UniPathway: UPA00143
Csec_G01261_T1		NA	351.584	2.09368	0.558834	3.74651	0.000179309	0.0178001	kinesin-like protein KIF14 [Zootermopsis nevadensis]	No hit	No hit
Csec_G10336_T1		NA	347.481	3.55961	0.693476	5.133	2.85167e-07	9.37496e-05	uncharacterized protein LOC110833857 [Zootermopsis nevadensis]	S-adenosyl-L-methionine-dependent methyltransferase-like	No hit
Csec_G06080_T1		Death-associated inhibitor of apoptosis 1 like	340.263	1.19533	0.333586	3.58326	0.00033933	0.0285375	baculoviral IAP repeat-containing protein 3-like [Zootermopsis nevadensis]/death-associated inhibitor of apoptosis 1-like [Zootermopsis nevadensis]	Baculoviral inhibition of apoptosis protein repeat	BIR- Inhibitor of Apoptosis domain;BIR- Inhibitor of Apoptosis domain
Csec_G14754_T1		E3 ubiquitin-protein ligase siah	336.998	2.47642	0.684105	3.61994	0.000294673	0.0255567	E3 ubiquitin-protein ligase siah-1-like [Zootermopsis nevadensis]	TRAF-like,E3 ubiquitin-protein ligase SINA like,Zinc finger, SIAH-type,SIAH-type domain,Zinc finger, RING/FYVE/PHD-type,Seven-in-absentia protein, TRAF-like domain	Sina- Seven in absentia protein family	KEGG: 00300+6.3.2.-|KEGG: 00380+6.3.2.-|UniPathway: UPA00143	GO:0004842,GO:0008270,GO:0016567,GO:0005634,GO:0006511,GO:0007275,GO:0008270,GO:0005515
Csec_G17627_T1		NA	322.503	1.19544	0.333426	3.58531	0.000336672	0.0284084	polynucleotide 5'-hydroxyl-kinase NOL9 isoform X2 [Zootermopsis nevadensis]/polynucleotide 5'-hydroxyl-kinase NOL9 isoform X1 [Zootermopsis nevadensis]	P-loop containing nucleoside triphosphate hydrolase,MobB-type P-loop domain,Pre-mRNA cleavage complex II Clp1	CLP1_P-mRNA cleavage and polyadenylation factor CLP1 P-loop
Csec_G09850_T1		NA	317.61	4.45176	0.76697	5.80435	6.46171e-09	3.34222e-06	uncharacterized protein LOC110831869, partial [Zootermopsis nevadensis]/uncharacterized protein LOC110840172 [Zootermopsis nevadensis]		No hit
Csec_G11053_T1		Trehalose transporter 1-2	307.871	2.31398	0.564108	4.10202	4.09559e-05	0.00539978	facilitated trehalose transporter Tret1-2 homolog isoform X3 [Zootermopsis nevadensis]/facilitated trehalose transporter Tret1-2 homolog isoform X1 [Zootermopsis nevadensis]	Major facilitator superfamily domain, general substrate transporter,Sugar/inositol transporter,General substrate transporter,Major facilitator superfamily domain,Sugar transporter, conserved site	Sugar_tr-Sugar (and other) transporter,MFS_1-Major Facilitator Superfamily	Reactome: REACT_15518	GO:0016020,GO:0022891,GO:0055085,GO:0005215,GO:0006810,GO:0016020,GO:0055085,GO:0016021,GO:0022857,GO:0055085
Csec_G03868_T1		Swiss cheese	304.373	2.67877	0.51946	5.15683	2.51161e-07	8.36564e-05	neuropathy target esterase sws isoform X3 [Zootermopsis nevadensis]/neuropathy target esterase sws isoform X6 [Zootermopsis nevadensis]	Acyl transferase/acyl hydrolase/lysophospholipase,RmlC-like jelly roll fold,Patatin/Phospholipase A2-related,Cyclic nucleotide-binding-like,Lysophospholipase patatin, conserved site,Cyclic nucleotide-binding domain	cNMP_binding-Cyclic nucleotide-binding domain,cNMP_binding-Cyclic nucleotide-binding domain,cNMP_binding-Cyclic nucleotide-binding domain,Patatin-Patatin-like phospholipase		GO:0004622,GO:0046470,GO:0006629,GO:0008152
Csec_G14683_T1		Esterase FE4 ?	302.348	2.59933	0.513694	5.06008	4.1908e-07	0.000127814	venom carboxylesterase-6-like isoform X1 [Zootermopsis nevadensis]/esterase FE4-like [Zootermopsis nevadensis]	Carboxylesterase type B, conserved site,Carboxylesterase, type B,Carboxylesterase type B, active site,Alpha/Beta hydrolase fold	COesterase- Carboxylesterase family;Abhydrolase_3- alpha/beta hydrolase fold
Csec_G05796_T1		Sema domain containing protein	288.315	2.15961	0.361166	5.97955	2.23753e-09	1.31723e-06	plexin-B [Zootermopsis nevadensis]/plexin-A1-like [Zootermopsis nevadensis]	Sema domain,WD40/YVTN repeat-like-containing domain	Sema- Sema domain		GO:0005515
Csec_G06638_T1		G protein-coupled receptor	288.09	1.64829	0.449588	3.66623	0.000246148	0.0222464	5-hydroxytryptamine receptor 1A-like isoform X1 [Zootermopsis nevadensis]/5-hydroxytryptamine receptor 1A-like isoform X2 [Zootermopsis nevadensis]	G protein-coupled receptor, rhodopsin-like,GPCR, rhodopsin-like, 7TM	7tm_1-7 transmembrane receptor (rhodopsin family),7TM_GPCR_Srv-Serpentine type 7TM GPCR chemoreceptor Srv	Reactome: REACT_14797	GO:0016021,GO:0004930,GO:0007186,GO:0016021
Csec_G11574_T2		ATPase family associated with various cellular activities	287.082	3.64087	0.722921	5.03633	4.74536e-07	0.000139679	katanin p60 ATPase-containing subunit A-like 1 isoform X1 [Zootermopsis nevadensis]/katanin p60 ATPase-containing subunit A-like 1 [Zootermopsis nevadensis]	ATPase, AAA-type, core,ATPase, AAA-type, conserved site,P-loop containing nucleoside triphosphate hydrolase,AAA+ ATPase domain	AAA- ATPase family associated with various cellular activities (AAA);RuvB_N- Holliday junction DNA helicase ruvB N-terminus		GO:0005524
Csec_G04407_T3		Sarcosine dehydrogenase	280.95	2.52773	0.683833	3.69641	0.000218667	0.0205423	sarcosine dehydrogenase, mitochondrial-like [Zootermopsis nevadensis]/sarcosine dehydrogenase, mitochondrial-like isoform X2 [Zootermopsis nevadensis]	FAD dependent oxidoreductase	DAO-FAD dependent oxidoreductase		GO:0016491,GO:0055114
Csec_G13658_T3		tyrosine-protein phosphatase 10D partial/like	279.112	1.82847	0.365435	5.00353	5.6289e-07	0.000160796	tyrosine-protein phosphatase 10D isoform X1 [Zootermopsis nevadensis]/tyrosine-protein phosphatase 10D isoform X2 [Zootermopsis nevadensis]	Protein-tyrosine phosphatase-like,Protein-tyrosine/Dual specificity phosphatase,Protein-tyrosine phosphatase, catalytic,Protein-tyrosine phosphatase, receptor/non-receptor type,Protein-tyrosine phosphatase, active site	Y_phosphatase- Protein-tyrosine phosphatase		GO:0004725,GO:0016311,GO:0016791,GO:0016311,GO:0016791,GO:0004725,GO:0006470,
Csec_G17854_T1	DNA damage response	serine/threonine-protein kinase ATR like	271.427	5.14207	0.778169	6.60791	3.89789e-11	3.79504e-08	serine/threonine-protein kinase ATR-like isoform X1 [Zootermopsis nevadensis]/serine/threonine-protein kinase ATR-like isoform X2 [Zootermopsis nevadensis]	Protein kinase-like domain,PIK-related kinase,PIK-related kinase, FAT,Phosphatidylinositol 3-/4-kinase, catalytic domain	FAT- FAT domain		GO:0016772,GO:0016773,GO:0005515
Csec_G13092_T2		KICSTOR complex protein C12orf66-like	250.802	6.46968	0.591269	10.942	7.25542e-28	6.12212e-24	KICSTOR complex protein C12orf66-like isoform X1 [Zootermopsis nevadensis]/KICSTOR complex protein C12orf66-like isoform X2 [Zootermopsis nevadensis]	Protein of unknown function DUF2003	DUF2003- Eukaryotic protein of unknown function (DUF2003)
Csec_G03386_T1		NA	237.007	2.51956	0.632754	3.9819	6.83674e-05	0.0082412	No hit		No hit
Csec_G10381_T2		neuroendocrine convertase 1-like	234.252	3.53317	0.722556	4.88982	1.00927e-06	0.000252957	neuroendocrine convertase 1-like isoform X2 [Zootermopsis nevadensis]/neuroendocrine convertase 1-like isoform X1 [Zootermopsis nevadensis]	Peptidase S8, subtilisin, Asp-active site,Peptidase S8, subtilisin, Ser-active site,Proprotein convertase, P,Peptidase S8/S53 domain,Proteinase inhibitor, propeptide,Peptidase S8, subtilisin, His-active site,Peptidase S8, subtilisin-related,Galactose-binding domain-like	Peptidase_S8- Subtilase family;P_proprotein- Proprotein convertase P-domain;S8_pro-domain- Peptidase S8 pro-domain		GO:0004252,GO:0006508
Csec_G12054_T1		protein kinase C and casein kinase substrate in neurons protein like	225.491	4.54734	0.677859	6.70839	1.96782e-11	2.26425e-08	protein kinase C and casein kinase substrate in neurons protein 1 isoform X2 [Zootermopsis nevadensis]/protein kinase C and casein kinase substrate in neurons protein 1 isoform X1 [Zootermopsis nevadensis]	SH3 domain,FCH domain	FCH- Fes/CIP4, and EFC/F-BAR homology domain;SH3_9- Variant SH3 domain;SH3_1- SH3 domain;SH3_2- Variant SH3 domain		GO:0005515
Csec_G11608_T3		adenosine 3	222.547	2.20084	0.627956	3.50477	0.000456997	0.0352696	trifunctional purine biosynthetic protein adenosine-3 [Zootermopsis nevadensis]/cytosolic 10-formyltetrahydrofolate dehydrogenase [Zootermopsis nevadensis]	Phosphoribosylglycinamide synthetase, ATP-grasp (A) domain,AIR synthase-related protein, C-terminal domain,Phosphoribosylglycinamide synthetase, N-terminal,Rudiment single hybrid motif,Phosphoribosylglycinamide synthetase, C-domain,PurM, N-terminal-like,Phosphoribosylglycinamide synthetase,ATP-grasp fold, subdomain 1,Pre-ATP-grasp domain,ATP-grasp fold,ATP-grasp fold, subdomain 2,Phosphoribosylfo…	GARS_A- Phosphoribosylglycinamide synthetase, ATP-grasp (A) domain;Formyl_trans_N- Formyl transferase;GARS_N- Phosphoribosylglycinamide synthetase, N domain;AIRS_C- AIR synthase related protein, C-terminal domain;GARS_C- Phosphoribosylglycinamide synthetase, C domain;AIRS- AIR synthase related protein, N-terminal domain;ATP-grasp_3- ATP-grasp domain;CPSase_L_D2- Carbamoyl-phosphate synthase L cha…	KEGG: 00670+2.1.2.9|KEGG: 00970+2.1.2.9,,KEGG: 00230+2.1.2.2|KEGG: 00670+2.1.2.2|MetaCyc: PWY-6121|MetaCyc: PWY-6613|UniPathway: UPA00074,KEGG: 00230+6.3.3.1|MetaCyc: PWY-6121|MetaCyc: PWY-6122|MetaCyc: PWY-6277|UniPathway: UPA00074,KEGG: 00230+6.3.4.13|MetaCyc: PWY-6121|MetaCyc: PWY-6122|MetaCyc: PWY-6277|UniPathway: UPA00074	GO:0003824,GO:0005524,GO:0005524,GO:0046872,GO:0004644,GO:0006189,GO:0004637,GO:0009113,GO:0003824,GO:0009058,GO:0016742,GO:0005524,GO:0004641,GO:0005737,GO:0006189
Csec_G12459_T1		NA	222.54	1.79711	0.47437	3.78841	0.000151616	0.0157295	uncharacterized protein LOC110836983 [Zootermopsis nevadensis]	No hit	No hit
Csec_G17509_T2		NA	219.883	1.83765	0.487376	3.77049	0.000162927	0.0167172	LOW QUALITY PROTEIN: conserved oligomeric Golgi complex subunit 1 [Zootermopsis nevadensis]		Vps51- Vps51/Vps67;Dor1- Dor1-like family
Csec_G12490_T1		golgin	203.632	2.62735	0.622865	4.21818	2.46286e-05	0.00354232	golgin subfamily A member 2 [Zootermopsis nevadensis]	Golgin subfamily A	GOLGA2L5- Putative golgin subfamily A member 2-like protein 5;GOLGA2L5- Putative golgin subfamily A member 2-like protein 5		GO:0005794
Csec_G12893_T2		NA	202.444	2.22656	0.653946	3.40481	0.000662109	0.0461726	uncharacterized protein LOC110841472 isoform X2 [Zootermopsis nevadensis]/uncharacterized protein LOC110841472 isoform X1 [Zootermopsis nevadensis]	No hit	No hit
Csec_G07874_T4		NA	201.268	1.47997	0.433617	3.41307	0.000642346	0.0449181	mediator of DNA damage checkpoint protein 1-like [Zootermopsis nevadensis]/PAX-interacting protein 1-like isoform X1 [Zootermopsis nevadensis]	BRCT domain	No hit
Csec_G17794_T1		SANTA domain containing protein	196.59	1.95382	0.505594	3.8644	0.000111365	0.0124439	uncharacterized protein LOC110840005 isoform X1 [Zootermopsis nevadensis]/uncharacterized protein LOC110840005 isoform X2 [Zootermopsis nevadensis]		SANTA- SANTA (SANT Associated)
Csec_G08027_T17		Major Facilitator Superfamily / Sugar (and other) transporter	190.756	2.86163	0.647861	4.41705	1.00058e-05	0.0016774	glucose transporter type 1 isoform X20 [Zootermopsis nevadensis]/glucose transporter type 1 isoform X19 [Zootermopsis nevadensis]	Major facilitator superfamily domain, general substrate transporter,Major facilitator superfamily domain,General substrate transporter,Sugar/inositol transporter,Sugar transporter, conserved site	Sugar_tr-Sugar (and other) transporter,MFS_1-Major Facilitator Superfamily	Reactome: REACT_15518	GO:0016020,GO:0022891,GO:0055085,,GO:0005215,GO:0006810,GO:0016020,GO:0055085,GO:0016021,GO:0022857,GO:0055085
Csec_G06700_T1	Muscles	multiple ankyrin domains containing protein	189.706	3.15387	0.63167	4.99291	5.94754e-07	0.000165888	ankyrin-3-like [Zootermopsis nevadensis]/LOW QUALITY PROTEIN: ankyrin-3-like [Zootermopsis nevadensis]	Ankyrin repeat-containing domain,Ankyrin repeat	Ank_2- Ankyrin repeats (3 copies);Ank_2- Ankyrin repeats (3 copies);Ank_2- Ankyrin repeats (3 copies);Ank_2- Ankyrin repeats (3 copies);Ank_2- Ankyrin repeats (3 copies);Ank_2- Ankyrin repeats (3 copies);Ank_2- Ankyrin repeats (3 copies);Ank_2- Ankyrin repeats (3 copies);Ank_2- Ankyrin repeats (3 copies);Ank_5- Ankyrin repeats (many copies);Ank_5- Ankyrin repeats (many copies);Ank_5- Ankyrin repe…		GO:0005515
Csec_G17794_T3		SANTA domain containing protein	188.33	2.11807	0.599429	3.53349	0.000410118	0.0326723	uncharacterized protein LOC110840005 isoform X1 [Zootermopsis nevadensis]/uncharacterized protein LOC110840005 isoform X2 [Zootermopsis nevadensis]	SANT associated	SANTA- SANTA (SANT Associated);SANTA- SANTA (SANT Associated)
Csec_G16243_T1		NA	188.073	1.91664	0.553806	3.46084	0.000538488	0.0393968	uncharacterized protein LOC110836932, partial [Zootermopsis nevadensis]/uncharacterized protein LOC110841003 [Zootermopsis nevadensis]	Lipocalin/cytosolic fatty-acid binding domain,Calycin,Calycin-like	Lipocalin_2-Lipocalin-like domain
Csec_G12903_T3		Major Facilitator Superfamily / Sugar (and other) transporter	182.515	2.71404	0.782695	3.46756	0.000525206	0.0386484	organic cation transporter protein-like isoform X2 [Zootermopsis nevadensis]/organic cation transporter protein-like isoform X1 [Zootermopsis nevadensis]	Major facilitator superfamily domain, general substrate transporter,General substrate transporter,Major facilitator superfamily domain	Sugar_tr- Sugar (and other) transporter;MFS_1- Major Facilitator Superfamily		GO:0016021,GO:0022857,GO:0055085
Csec_G09014_T2		NA	182.042	5.32635	0.673832	7.90457	2.68862e-15	6.80598e-12	mucin-17-like isoform X4 [Zootermopsis nevadensis]/mucin-5AC-like isoform X9 [Zootermopsis nevadensis]		No hit
Csec_G15016_T3	Development	dimethyladenosine transferase 2, mitochondrial like	179.539	4.60669	0.604762	7.61736	2.58907e-14	5.46163e-11	dimethyladenosine transferase 2, mitochondrial isoform X1 [Zootermopsis nevadensis]/dimethyladenosine transferase 2, mitochondrial isoform X2 [Zootermopsis nevadensis]	S-adenosyl-L-methionine-dependent methyltransferase-like,Mitochondrial dimethyladenosine transferase 2, mitochondrial precursor,Ribosomal RNA adenine methylase transferase	RrnaAD- Ribosomal RNA adenine dimethylase	KEGG: 00130+2.1.1.-|KEGG: 00253+2.1.1.-|KEGG: 00270+2.1.1.-|KEGG: 00340+2.1.1.-|KEGG: 00350+2.1.1.-|KEGG: 00360+2.1.1.-|KEGG: 00380+2.1.1.-|KEGG: 00450+2.1.1.-|KEGG: 00522+2.1.1.-|KEGG: 00624+2.1.1.-|KEGG: 00627+2.1.1.-|KEGG: 00860+2.1.1.-|KEGG: 00940+2.1.1.-|KEGG: 00941+2.1.1.-|KEGG: 00942+2.1.1.-|KEGG: 00945+2.1.1.-|KEGG: 00950+2.1.1.-|KEGG: 00981+2.1.1.-	GO:0000179,GO:0003712,GO:0005739,GO:0006355,GO:0031167,GO:0000154,GO:0000179,GO:0008649
Csec_G09526_T2		Cytochrome P450	179.376	2.57476	0.692351	3.71887	0.000200117	0.0194837	uncharacterized protein LOC110840506 [Zootermopsis nevadensis]/methyl farnesoate epoxidase-like, partial [Zootermopsis nevadensis]	Cytochrome P450, conserved site,Cytochrome P450,Cytochrome P450, E-class, group I	p450-Cytochrome P450	Reactome: REACT_13433	GO:0016705,GO:0055114,GO:0005506,GO:0016705,GO:0020037,GO:0055114
Csec_G06227_T1		NA	176.302	1.84231	0.514354	3.58179	0.000341249	0.0286039	dolichol kinase isoform X1 [Zootermopsis nevadensis]/dolichol kinase isoform X2 [Zootermopsis nevadensis]	Dolichol kinase	No hit	KEGG: 00510+2.7.1.108|MetaCyc: PWY-6129	GO:0004168,GO:0030176,GO:0043048
Csec_G01793_T5		NA	175.593	2.86198	0.777704	3.68003	0.000233204	0.0212428	heterogeneous nuclear ribonucleoprotein Q isoform X1 [Zootermopsis nevadensis]/heterogeneous nuclear ribonucleoprotein Q isoform X8 [Zootermopsis nevadensis]	HnRNP R/Q splicing factor,Nucleotide-binding, alpha-beta plait,RNA recognition motif domain	RRM_1-RNA recognition motif. (a.k.a. RRM, RBD, or RNP domain),RRM_1-RNA recognition motif. (a.k.a. RRM, RBD, or RNP domain),RRM_1-RNA recognition motif. (a.k.a. RRM, RBD, or RNP domain),RRM_5-RNA recognition motif. (a.k.a. RRM, RBD, or RNP domain)		GO:0003676,GO:0000166
Csec_G08027_T4		Major Facilitator Superfamily / Sugar (and other) transporter	173.013	3.30158	0.712434	4.63423	3.58276e-06	0.000743394	glucose transporter type 1 isoform X14 [Zootermopsis nevadensis]/glucose transporter type 1 isoform X12 [Zootermopsis nevadensis]	Sugar transporter, conserved site,Major facilitator superfamily domain, general substrate transporter,General substrate transporter,Major facilitator superfamily domain,Sugar/inositol transporter	Sugar_tr- Sugar (and other) transporter;MFS_1- Major Facilitator Superfamily	Reactome: REACT_15518	GO:0016020,GO:0022891,GO:0055085,GO:0016021,GO:0022857,GO:0055085,GO:0005215,GO:0006810,GO:0016020,GO:0055085
Csec_G10872_T2		Popeye domain containing protein	163.594	3.17972	0.699175	4.54783	5.42027e-06	0.0010474	popeye domain-containing protein 3-like isoform X1 [Zootermopsis nevadensis]/popeye domain-containing protein 3-like isoform X2 [Zootermopsis nevadensis]	RmlC-like jelly roll fold,Popeye protein	Popeye-Popeye protein conserved region		GO:0016020
Csec_G09040_T1		GABA transporter	156.551	2.59621	0.69962	3.71088	0.000206537	0.0199553	sodium- and chloride-dependent GABA transporter 2-like isoform X1 [Zootermopsis nevadensis]/sodium- and chloride-dependent GABA transporter 2-like isoform X3 [Zootermopsis nevadensis]	Sodium:neurotransmitter symporter	SNF-Sodium:neurotransmitter symporter family		GO:0005328,GO:0006836,GO:0016021
Csec_G13531_T2		NA	155.697	1.91305	0.551635	3.46797	0.000524405	0.0386484	No hit	No hit	No hit
Csec_G10290_T3		prostaglandin reductase 1-like	150.905	3.08835	0.615083	5.02103	5.13943e-07	0.00014954	prostaglandin reductase 1-like [Zootermopsis nevadensis]/prostaglandin reductase 1-like isoform X8 [Zootermopsis nevadensis]	Polyketide synthase, enoylreductase,Alcohol dehydrogenase, C-terminal,NAD(P)-binding domain,Alcohol dehydrogenase superfamily, zinc-type,GroES (chaperonin 10)-like	ADH_N_2- N-terminal domain of oxidoreductase;ADH_zinc_N- Zinc-binding dehydrogenase;ADH_zinc_N_2- Zinc-binding dehydrogenase		GO:0008270,GO:0016491,GO:0055114,,GO:0016491,GO:0016747
Csec_G08545_T1		NA	143.841	4.40343	0.665357	6.61815	3.63722e-11	3.68291e-08	uncharacterized protein LOC110830076 isoform X2 [Zootermopsis nevadensis]/uncharacterized protein LOC110830076 isoform X1 [Zootermopsis nevadensis]		No hit
Csec_G04176_T1		NA	143.511	1.90044	0.509406	3.73069	0.000190955	0.0187358	armadillo repeat-containing protein 6 homolog isoform X1 [Zootermopsis nevadensis]/armadillo repeat-containing protein 6 homolog isoform X2 [Zootermopsis nevadensis]	Armadillo-type fold,Armadillo,Armadillo-like helical	No hit		GO:0005488,GO:0005515
Csec_G17784_T1	DNA damage response	UME (NUC010) domain containing protein (homology to ATR)	143.429	1.80468	0.487054	3.70529	0.000211147	0.0201502	serine/threonine-protein kinase ATR-like isoform X1 [Zootermopsis nevadensis]/serine/threonine-protein kinase ATR-like isoform X2 [Zootermopsis nevadensis]	Armadillo-type fold,UME,Armadillo-like helical	UME- UME (NUC010) domain		GO:0004674,GO:0005488
Csec_G06701_T1		multiple ankyrin domains containing protein	142.531	2.42986	0.715367	3.39667	0.000682118	0.04712	ankyrin-3-like isoform X3 [Zootermopsis nevadensis]/ankyrin-3-like [Zootermopsis nevadensis]	Ankyrin repeat-containing domain,Ankyrin repeat	Ank_2- Ankyrin repeats (3 copies);Ank_2- Ankyrin repeats (3 copies);Ank_2- Ankyrin repeats (3 copies);Ank_2- Ankyrin repeats (3 copies);Ank_2- Ankyrin repeats (3 copies);Ank_4- Ankyrin repeats (many copies);Ank_4- Ankyrin repeats (many copies);Ank_4- Ankyrin repeats (many copies);Ank_4- Ankyrin repeats (many copies);Ank_4- Ankyrin repeats (many copies);Ank_5- Ankyrin repeats (many copies);Ank_5- …		GO:0005515
Csec_G00008_T1		Down syndrome cell adhesion molecule-like protein Dscam2 like	133.95	3.10256	0.75537	4.10734	4.00237e-05	0.00530451	Down syndrome cell adhesion molecule-like protein Dscam2 isoform X4 [Zootermopsis nevadensis]/Down syndrome cell adhesion molecule-like protein Dscam2 isoform X2 [Zootermopsis nevadensis]	Immunoglobulin subtype,Immunoglobulin-like domain,Immunoglobulin-like fold,Immunoglobulin subtype 2	Ig_3- Immunoglobulin domain;ig- Immunoglobulin domain;I-set- Immunoglobulin I-set domain;Ig_2- Immunoglobulin domain		GO:0005515
Csec_G04286_T1		DENN domain-containing protein 2C-like	128.523	3.97895	0.603465	6.5935	4.29563e-11	4.02739e-08	DENN domain-containing protein 1B-like isoform X2 [Zootermopsis nevadensis]/DENN domain-containing protein 2C-like [Zootermopsis nevadensis]	uDENN domain,DENN domain,dDENN domain	DENN- DENN (AEX-3) domain;dDENN- dDENN domain;uDENN- uDENN domain
Csec_G01609_T3		F-box protein	123.934	2.6321	0.748348	3.51722	0.0004361	0.0340723	F-box only protein 30-like [Zootermopsis nevadensis]	SIAH-type domain,Zinc finger, TRAF-type,F-box domain,TRAF-like	F-box_4-F-box,zf-TRAF_2-TRAF-like zinc-finger,F-box-F-box domain,F-box-like-F-box-like		GO:0004842,GO:0008270,GO:0016567,GO:0008270,GO:0005515
Csec_G18353_T1		NA	120.518	1.88284	0.533148	3.53156	0.000413117	0.0327257	No hit	No hit	No hit
Csec_G07985_T1		Uncharacterised protein C3orf38 (DUF4518)	116.542	1.99241	0.481201	4.14049	3.46566e-05	0.00467208	uncharacterized protein C3orf38 homolog isoform X2 [Zootermopsis nevadensis]	Uncharacterised protein C3orf38 (DUF4518)	DUF4518- Domain of unknown function (DUF4518)
Csec_G00503_T1		Lipase	116.068	1.61929	0.476893	3.39551	0.000685002	0.04712	inactive pancreatic lipase-related protein 1 [Zootermopsis nevadensis]/probable phospholipase A1 magnifin [Zootermopsis nevadensis]	Lipase,Alpha/Beta hydrolase fold,Lipase, N-terminal	Lipase-Lipase		GO:0003824,GO:0006629
Csec_G04105_T15		NA	113.941	2.80352	0.77967	3.59578	0.000323419	0.0275657	LOW QUALITY PROTEIN: uncharacterized protein LOC110835085 [Zootermopsis nevadensis]/protein lap4-like [Zootermopsis nevadensis]	Pleckstrin homology-like domain,PDZ domain,PTB/PI domain	PID-Phosphotyrosine interaction domain (PTB/PID),PID-Phosphotyrosine interaction domain (PTB/PID),PDZ-PDZ domain (Also known as DHR or GLGF),PDZ-PDZ domain (Also known as DHR or GLGF)		GO:0005515
Csec_G09473_T3		MADF domain containing protein	110.348	2.05476	0.534066	3.84738	0.000119386	0.0130109	uncharacterized protein LOC110835002 isoform X1 [Zootermopsis nevadensis]/uncharacterized protein LOC110837888 [Zootermopsis nevadensis]	MADF domain	MADF_DNA_bdg-Alcohol dehydrogenase transcription factor Myb/SANT-like
Csec_G15498_T3		Drice like	108.938	2.3093	0.605549	3.81356	0.000136979	0.0145083	caspase-1-like [Zootermopsis nevadensis]	Peptidase C14, ICE, catalytic subunit p20, active site,Peptidase C14A, caspase precursor p45, core,Caspase-like domain,Peptidase C14, caspase non-catalytic subunit p10,Peptidase C14, caspase domain,Peptidase C14, ICE, catalytic subunit p20	Peptidase_C14-Caspase domain		GO:0006915,GO:0008234,GO:0004197,GO:0006508
Csec_G04997_T4		NA	108.847	2.78259	0.703575	3.95492	7.65588e-05	0.009014	uncharacterized protein LOC110834436 [Zootermopsis nevadensis]/uncharacterized protein LOC110830413 [Zootermopsis nevadensis]	No hit	DUF4781-Domain of unknown function (DUF4781)
Csec_G05679_T2		Protein phosphatase 2C	106.968	2.65213	0.73116	3.62729	0.000286411	0.0250872	TGF-beta-activated kinase 1 and MAP3K7-binding protein 1-like isoform X4 [Zootermopsis nevadensis]/TGF-beta-activated kinase 1 and MAP3K7-binding protein 1-like isoform X3 [Zootermopsis nevadensis]	Protein phosphatase 2C (PP2C)-like domain,Protein phosphatase 2C	PP2C- Protein phosphatase 2C		GO:0003824
Csec_G14393_T1		Cytochrome P450 cyp6	95.0166	4.08857	0.729428	5.60518	2.08045e-08	9.40436e-06	probable cytochrome P450 6a14 [Zootermopsis nevadensis]/uncharacterized protein LOC110831538 [Zootermopsis nevadensis]	Cytochrome P450, E-class, group I,Cytochrome P450,Cytochrome P450, conserved site	p450- Cytochrome P450	Reactome: REACT_13433	GO:0016705,GO:0055114,GO:0005506,GO:0016705,GO:0020037,GO:0055114
Csec_G10387_T8		heterogeneous nuclear ribonucleoprotein 27C	92.7261	2.62231	0.742175	3.53328	0.000410436	0.0326723	heterogeneous nuclear ribonucleoprotein 27C isoform X8 [Zootermopsis nevadensis]/heterogeneous nuclear ribonucleoprotein 27C isoform X7 [Zootermopsis nevadensis]	Nucleotide-binding, alpha-beta plait,RNA recognition motif domain	RRM_1-RNA recognition motif. (a.k.a. RRM, RBD, or RNP domain),RRM_1-RNA recognition motif. (a.k.a. RRM, RBD, or RNP domain),RRM_7-RNA recognition motif		GO:0003676,GO:0000166
Csec_G16263_T3		Major Facilitator Superfamily/Sugar (and other) transporter	90.7555	2.9102	0.780864	3.7269	0.000193851	0.0189465	facilitated trehalose transporter Tret1-2 homolog isoform X2 [Zootermopsis nevadensis]/facilitated trehalose transporter Tret1-2 homolog isoform X1 [Zootermopsis nevadensis]	Major facilitator superfamily domain, general substrate transporter,General substrate transporter,Major facilitator superfamily domain	Sugar_tr- Sugar (and other) transporter;MFS_1- Major Facilitator Superfamily;MFS_1- Major Facilitator Superfamily		GO:0016021,GO:0022857,GO:0055085
Csec_G01549_T2		solute carrier family 12	83.4322	2.13366	0.62035	3.43944	0.000582915	0.0413331	solute carrier family 12 member 8 [Zootermopsis nevadensis]	Amino acid permease/ SLC12A domain	AA_permease- Amino acid permease;AA_permease_2- Amino acid permease		GO:0006810,GO:0016020,GO:0055085
Csec_G12882_T6	Muscles	Myosin heavy chain 95F	79.0533	4.44537	0.742455	5.98739	2.13239e-09	1.28522e-06	myosin heavy chain 95F isoform X1 [Zootermopsis nevadensis]	P-loop containing nucleoside triphosphate hydrolase,Myosin head, motor domain	Myosin_head-Myosin head (motor domain),Myosin-VI_CBD-Myosin VI cargo binding domain		GO:0003774,GO:0005524,GO:0016459
Csec_G07072_T10		Calcium-independent receptor for α-latrotoxin like	78.1501	3.32575	0.757677	4.38941	1.13661e-05	0.00185626	latrophilin Cirl isoform X9 [Zootermopsis nevadensis]/latrophilin Cirl isoform X10 [Zootermopsis nevadensis]	Domain of unknown function DUF3497,GPCR, family 2, secretin-like, conserved site,GPCR, family 2-like,GPCR, family 2, secretin-like,GPS motif,D-galactoside/L-rhamnose binding SUEL lectin domain,GPCR, family 2, latrophilin	7tm_2- 7 transmembrane receptor (Secretin family);GAIN- GPCR-Autoproteolysis INducing (GAIN) domain;GPS- GPCR proteolysis site, GPS, motif;Gal_Lectin- Galactose binding lectin domain		GO:0030246,GO:0004930,GO:0016020,GO:0004930,GO:0007186,GO:0016021,GO:0004930,GO:0007186,GO:0016020,GO:0007218,GO:0016020,GO:0004888,GO:0007166,GO:0016020
Csec_G18988_T1		NA	77.6986	2.78846	0.781655	3.56739	0.000360561	0.0298276	uncharacterized protein LOC110835182 [Zootermopsis nevadensis]/uncharacterized protein LOC110835419 [Zootermopsis nevadensis]		No hit
Csec_G01227_T4	Oxidative Stress	Carbonic anhydrase, alpha-class	75.3893	2.82427	0.774803	3.64515	0.000267235	0.023614	carbonic anhydrase 7-like [Zootermopsis nevadensis]/carbonic anhydrase 2-like [Zootermopsis nevadensis]	Alpha carbonic anhydrase,Carbonic anhydrase, alpha-class	Carb_anhydrase-Eukaryotic-type carbonic anhydrase
Csec_G15630_T7		SRm160 like	71.4819	2.77343	0.783209	3.54111	0.000398449	0.0319297	LOW QUALITY PROTEIN: serine/arginine repetitive matrix protein 1-like [Zootermopsis nevadensis]	PWI domain	PWI-PWI domain		GO:0006397
Csec_G18052_T1		NA	66.9673	2.20881	0.586586	3.76554	0.00016619	0.0169457	uncharacterized protein LOC110828310 [Zootermopsis nevadensis]		No hit
Csec_G09263_T1		Odorant/Chemosensory receptor	65.5738	2.84895	0.677402	4.20571	2.6027e-05	0.0037223	odorant receptor 2a-like [Zootermopsis nevadensis]/uncharacterized protein LOC110840919 [Zootermopsis nevadensis]	Olfactory receptor, Drosophila	7tm_6- 7tm Odorant receptor;7tm_6- 7tm Odorant receptor;7tm_7- 7tm Chemosensory receptor		GO:0004984,GO:0005549,GO:0007608,GO:0016020
Csec_G17316_T2	Muscles	Myotubularin-related protein 2-like	65.4804	4.55764	0.70894	6.42881	1.28606e-10	1.12259e-07	myotubularin-related protein 2 isoform X1 [Zootermopsis nevadensis]	Pleckstrin homology-like domain,Protein-tyrosine phosphatase, active site,Protein-tyrosine phosphatase-like,GRAM domain,Protein-tyrosine phosphatase, catalytic,Myotubularin-like phosphatase domain	Myotub-related- Myotubularin-like phosphatase domain;GRAM- GRAM domain		GO:0016311,GO:0016791,GO:0004725,GO:0016311,GO:0016791
Csec_G07343_T2		Domain of unknown function DUF4614	62.8255	2.51314	0.729684	3.44415	0.000572859	0.0407341	uncharacterized protein LOC110828406 isoform X2 [Zootermopsis nevadensis]/uncharacterized protein LOC110828406 isoform X1 [Zootermopsis nevadensis]	Domain of unknown function DUF4614	DUF4614- Domain of unknown function (DUF4614)
Csec_G05781_T1		putative MFS-type transporter	60.4493	2.21512	0.547689	4.04448	5.24393e-05	0.00657153	MFS-type transporter SLC18B1-like isoform X2 [Zootermopsis nevadensis]/MFS-type transporter SLC18B1-like isoform X1 [Zootermopsis nevadensis]	Major facilitator superfamily domain, general substrate transporter,Major facilitator superfamily,Major facilitator superfamily domain	MFS_1- Major Facilitator Superfamily;MFS_1- Major Facilitator Superfamily		GO:0016021,GO:0055085
Csec_G12602_T3		F-box WD repeat-containing protein	59.8252	3.66923	0.694315	5.28467	1.25931e-07	4.68797e-05	F-box/WD repeat-containing protein 2-like [Zootermopsis nevadensis]	WD40/YVTN repeat-like-containing domain,F-box domain,WD40-repeat-containing domain,WD40 repeat	WD40- WD domain, G-beta repeat;F-box-like- F-box-like;F-box- F-box domain		GO:0005515
Csec_G18455_T1	Transposable element related	zinc finger protein/TE-X-12_DR	54.8828	2.43137	0.691526	3.51594	0.000438192	0.0341304	zinc finger protein 271-like isoform X1 [Zootermopsis nevadensis]/zinc finger protein OZF-like [Zootermopsis nevadensis]	Zinc finger, C2H2,Zinc finger, C2H2-like,Zinc finger C2H2-type/integrase DNA-binding domain	zf-C2H2- Zinc finger, C2H2 type;zf-C2H2- Zinc finger, C2H2 type;zf-met- Zinc-finger of C2H2 type;zf-met- Zinc-finger of C2H2 type;zf-met- Zinc-finger of C2H2 type;zf-met- Zinc-finger of C2H2 type;zf-met- Zinc-finger of C2H2 type;zf-met- Zinc-finger of C2H2 type;zf-met- Zinc-finger of C2H2 type;zf-met- Zinc-finger of C2H2 type;zf-C2H2_4- C2H2-type zinc finger;zf-C2H2_6- C2H2-type zinc finger;zf-C2…		GO:0046872,GO:0003676
Csec_G18287_T1		NA	53.6085	3.62841	0.781906	4.64047	3.47619e-06	0.000727243	serine/threonine-protein kinase ATR-like isoform X1 [Zootermopsis nevadensis]/serine/threonine-protein kinase ATR-like isoform X2 [Zootermopsis nevadensis]	Endonuclease/exonuclease/phosphatase,SWR1-complex protein 5/Craniofacial development protein	No hit
Csec_G14997_T12		WD repeat-containing protein	50.4228	3.6759	0.725537	5.06646	4.05287e-07	0.00012666	WD repeat-containing protein 7 isoform X6 [Zootermopsis nevadensis]/WD repeat-containing protein 7 isoform X9 [Zootermopsis nevadensis]	WD40-repeat-containing domain,WD40 repeat, conserved site,Quinonprotein alcohol dehydrogenase-like superfamily,WD40/YVTN repeat-like-containing domain,WD40 repeat	WD40-WD domain, G-beta repeat,WD40-WD domain, G-beta repeat		GO:0005515
Csec_G10196_T1		NA	48.6615	2.43425	0.660901	3.68324	0.000230292	0.0211986	uncharacterized protein LOC110827970 [Zootermopsis nevadensis]/uncharacterized protein LOC110831102 [Zootermopsis nevadensis]	BESS motif,MADF domain	MADF_DNA_bdg-Alcohol dehydrogenase transcription factor Myb/SANT-like,BESS-BESS motif		GO:0003677
Csec_G17080_T2		NA	47.6882	4.50441	0.751973	5.99012	2.09689e-09	1.28522e-06	No hit		No hit
Csec_G13925_T2	Gene of Interest/Overexpression extends lifespan and enhances response to oxidative stress.	inactivation no afterpotential E like	45.3396	2.255	0.631474	3.57101	0.000355602	0.0297086	sn1-specific diacylglycerol lipase alpha isoform X2 [Zootermopsis nevadensis]/sn1-specific diacylglycerol lipase beta-like, partial [Zootermopsis nevadensis]	Fungal lipase-like domain,Alpha/Beta hydrolase fold	Lipase_3-Lipase (class 3)	Reactome: REACT_14797|Reactome: REACT_604	GO:0006629
Csec_G14841_T4		suppressor of hairless protein	44.8996	2.8546	0.74593	3.8269	0.000129766	0.0138603	suppressor of hairless protein [Zootermopsis nevadensis]	p53-like transcription factor, DNA-binding,Immunoglobulin E-set,Immunoglobulin-like fold,LAG1, DNA binding,Beta-trefoil DNA-binding domain	BTD-Beta-trefoil DNA-binding domain,LAG1-DNAbind-LAG1, DNA binding		GO:0003700,GO:0006355,GO:0003677,GO:0003700,GO:0005634,GO:0006355,GO:0000978,GO:0000982,GO:0005634,GO:0006355
Csec_G10904_T2		Protein of unknown function TPD sequence-motif	44.3174	3.5667	0.745922	4.7816	1.73903e-06	0.00040761	uncharacterized protein C15orf41 homolog isoform X1 [Zootermopsis nevadensis]/uncharacterized protein C15orf41 homolog isoform X2 [Zootermopsis nevadensis]	Protein of unknown function with TPD sequence-motif	TPD- Protein of unknown function TPD sequence-motif
Csec_G13156_T3		phosphatidylinositol 4,5-bisphosphate 5-phosphatase A-like	44.1778	2.88646	0.752571	3.83547	0.000125322	0.0134996	phosphatidylinositol 4,5-bisphosphate 5-phosphatase A-like isoform X2 [Zootermopsis nevadensis]/phosphatidylinositol 4,5-bisphosphate 5-phosphatase A-like isoform X1 [Zootermopsis nevadensis]		Exo_endo_phos- Endonuclease/Exonuclease/phosphatase family
Csec_G08942_T6		FAM184 family protein	41.9278	3.86645	0.778331	4.96762	6.77796e-07	0.000182529	protein FAM184A-like [Zootermopsis nevadensis]	FAM184 family	No hit
Csec_G12079_T4		NA	30.1559	3.46138	0.77674	4.45629	8.339e-06	0.00146593	uncharacterized protein LOC110834584 isoform X1 [Zootermopsis nevadensis]/uncharacterized protein LOC110834584 isoform X3 [Zootermopsis nevadensis]	RUN,Domain of unknown function DUF4206	zf-RING_9-Putative zinc-RING and/or ribbon,RUN-RUN domain
Csec_G01108_T3		Trehalose transporter 1	28.9371	2.89332	0.758321	3.81542	0.000135949	0.0144597	uncharacterized protein LOC110838582 [Zootermopsis nevadensis]/facilitated trehalose transporter Tret1-like, partial [Zootermopsis nevadensis]	Major facilitator superfamily domain, general substrate transporter,General substrate transporter,Major facilitator superfamily domain	Sugar_tr-Sugar (and other) transporter		GO:0016021,GO:0022857,GO:0055085
Csec_G04377_T3		Carboxylesterase, type B	28.7042	3.02621	0.781463	3.87249	0.000107727	0.0122287	venom carboxylesterase-6-like [Zootermopsis nevadensis]	Carboxylesterase type B, conserved site,Carboxylesterase, type B,Alpha/Beta hydrolase fold	COesterase- Carboxylesterase family;Abhydrolase_3- alpha/beta hydrolase fold
Csec_G09169_T2		NA	28.4832	3.83533	0.780239	4.91559	8.85176e-07	0.00023341	uncharacterized protein LOC110835283 isoform X4 [Zootermopsis nevadensis]/uncharacterized protein LOC110835283 isoform X1 [Zootermopsis nevadensis]	EF-hand domain pair,EF-hand domain	Nuc_deoxyri_tr2- Nucleoside 2-deoxyribosyltransferase like;Nuc_deoxyri_tr2- Nucleoside 2-deoxyribosyltransferase like		GO:0005509
Csec_G08663_T3		NA	28.413	3.38302	0.779941	4.33753	1.44094e-05	0.00222414	xenotropic and polytropic retrovirus receptor 1 homolog isoform X1 [Zootermopsis nevadensis]/xenotropic and polytropic retrovirus receptor 1-like isoform X2 [Zootermopsis nevadensis]	EXS, C-terminal	EXS- EXS family		GO:0016021
Csec_G02727_T7	Development	lethal(2) giant larvae protein like	28.1403	4.05095	0.703303	5.75989	8.41682e-09	4.26127e-06	lethal(2) giant larvae protein homolog 1 [Zootermopsis nevadensis]/LOW QUALITY PROTEIN: syntaxin-binding protein 5 [Zootermopsis nevadensis]	WD40-repeat-containing domain,WD40 repeat, conserved site,WD40/YVTN repeat-like-containing domain,Lethal giant larvae homologue 2,Lethal(2) giant larvae protein,WD40 repeat	LLGL- LLGL2;ANAPC4_WD40- Anaphase-promoting complex subunit 4 WD40 domain;WD40- WD domain, G-beta repeat		GO:0005515
Csec_G17080_T1		NA	27.4723	3.35791	0.779976	4.30515	1.66874e-05	0.00248485	uncharacterized protein LOC110840005 isoform X1 [Zootermopsis nevadensis]/uncharacterized protein LOC110840005 isoform X2 [Zootermopsis nevadensis]		No hit
Csec_G14140_T1		NA	27.1658	2.6718	0.764899	3.49301	0.00047761	0.036307	uncharacterized protein LOC110828063 [Zootermopsis nevadensis]	Zinc finger, C2H2	No hit		GO:0046872
Csec_G11516_T1		NA	26.3459	3.70833	0.777985	4.76659	1.87374e-06	0.000431198	No hit		No hit
Csec_G01083_T3		KAP family P-loop domain and Ankyrin domains containing protein	22.9659	2.73082	0.783686	3.48458	0.000492904	0.0370249	kinase D-interacting substrate of 220 kDa isoform X3 [Zootermopsis nevadensis]/kinase D-interacting substrate of 220 kDa isoform X6 [Zootermopsis nevadensis]	KAP P-loop,Sterile alpha motif/pointed domain,Ankyrin repeat-containing domain,Ankyrin repeat	KAP_NTPase- KAP family P-loop domain;Ank_2- Ankyrin repeats (3 copies);Ank_2- Ankyrin repeats (3 copies);Ank_2- Ankyrin repeats (3 copies);Ank_2- Ankyrin repeats (3 copies);Ank_2- Ankyrin repeats (3 copies);Ank_4- Ankyrin repeats (many copies);Ank_4- Ankyrin repeats (many copies);Ank- Ankyrin repeat;Ank- Ankyrin repeat;Ank- Ankyrin repeat;Ank_5- Ankyrin repeats (many copies)		GO:0005515
Csec_G05545_T1		glucose dehydrogenase [FAD, quinone] like	18.6905	2.98727	0.748373	3.99168	6.56067e-05	0.00798446	glucose dehydrogenase [FAD, quinone]-like [Zootermopsis nevadensis]	Glucose-methanol-choline oxidoreductase, C-terminal,Glucose-methanol-choline oxidoreductase, N-terminal,Glucose-methanol-choline oxidoreductase	GMC_oxred_N- GMC oxidoreductase;GMC_oxred_C- GMC oxidoreductase		GO:0006066,GO:0008812,GO:0016614,GO:0050660,GO:0055114,GO:0016614,GO:0055114,GO:0016614,GO:0050660,GO:0055114
Csec_G09063_T1		Insect cuticule protein with Odorant receptors	16.8151	3.68808	0.770459	4.78686	1.69407e-06	0.000404563	pro-resilin-like [Zootermopsis nevadensis]	Insect cuticle protein	Chitin_bind_4- Insect cuticle protein		GO:0042302
Csec_G15684_T1		tubulin beta-1	12.6412	2.83064	0.774697	3.65387	0.000258315	0.0230246	tubulin beta-1 chain [Zootermopsis nevadensis]/tubulin beta chain-like isoform X1 [Zootermopsis nevadensis]	Tubulin/FtsZ, 2-layer sandwich domain,Tubulin,Beta tubulin,Tubulin, conserved site,Tubulin/FtsZ, C-terminal,Tubulin/FtsZ, GTPase domain,Tubulin, C-terminal	Tubulin- Tubulin/FtsZ family, GTPase domain;Tubulin_C- Tubulin C-terminal domain		GO:0003924,GO:0005525,GO:0006184,GO:0043234,GO:0051258,GO:0005525,GO:0005874,GO:0007017,GO:0005200,GO:0005525,GO:0005874,GO:0005874,GO:0007017
Csec_G13064_T1		Odorant receptor	11.6978	2.92672	0.726663	4.02762	5.63454e-05	0.00699181	odorant receptor 83a-like [Zootermopsis nevadensis]/odorant receptor Or2-like [Zootermopsis nevadensis]	Olfactory receptor, Drosophila	7tm_6- 7tm Odorant receptor;7tm_6- 7tm Odorant receptor		GO:0004984,GO:0005549,GO:0007608,GO:0016020
