# Supplementary material for: Long live the queen, the king and the commoner? Transcript expression differences between old and young in the termite Cryptotermes secundus
Source: PLoS One. 2019 Feb 13;14(2):e0210371. doi: 10.1371/journal.pone.0210371 (PMC6373952; doi:10.1371/journal.pone.0210371)
Supplement: S3 Table — (XLSX) [file pone.0210371.s004.xlsx]

## Sheet: GOEnrichment_Queens
S3 Table. DAVID GO enrichment for the differentially expressed transcripts (DETs) of queens, kings, and workers
For rows marked in grey, the p-value was not significant. For more information on DAVIDs results see https://david.ncifcrf.gov/ease/Help/Technical%20details/Overrepresentation%20analysis.htm
Queens
Expression higher in young vs old (HY)
Go ID	Label	GO term Biological process	Count	%	Pvalue	List Total	Population Hits	Population Total	Fold Enrichment	Flybase IDs
GO:0014706	Muscles/Development	striated muscle tissue development	3	4.91803	0.00886358	49	19	6332	20.4039	FBGN0086906, FBGN0261836, FBGN0000299
GO:0060249		anatomical structure homeostasis	5	8.19672	0.0118641	49	118	6332	5.47561	FBGN0041627, FBGN0000299, FBGN0004435, FBGN0027560, FBGN0004367
GO:0060537	Muscles/Development	muscle tissue development	3	4.91803	0.0139662	49	24	6332	16.1531	FBGN0086906, FBGN0261836, FBGN0000299
GO:0031032		actomyosin structure organization	4	6.55738	0.0169173	49	72	6332	7.17914	FBGN0086906, FBGN0053519, FBGN0261836, FBGN0010434
GO:0048468		cell development	17	27.8689	0.0298904	49	1321	6332	1.66299	FBGN0039269, FBGN0053519, FBGN0261836, FBGN0010434, FBGN0027592, FBGN0011207, FBGN0033159, FBGN0030057, FBGN0086906, FBGN0000477, FBGN0000299, FBGN0037218, FBGN0004435, FBGN0004367, FBGN0265998, FBGN0025740, FBGN0053196
GO:0050770	Brain and nervous system	regulation of axonogenesis	3	4.91803	0.0332675	49	38	6332	10.2019	FBGN0033159, FBGN0025740, FBGN0030057
GO:0065008		regulation of biological quality	14	22.9508	0.0370408	49	1023	6332	1.76847	FBGN0039269, FBGN0261836, FBGN0010434, FBGN0041627, FBGN0027560, FBGN0265137, FBGN0264574, FBGN0035811, FBGN0034646, FBGN0000299, FBGN0004435, FBGN0004367, FBGN0025740, FBGN0053196
GO:0007141	Reproduction	male meiosis I	2	3.27869	0.037344	49	5	6332	51.6898	FBGN0034646, FBGN0011207
GO:0051276		chromosome organization	8	13.1148	0.044801	49	437	6332	2.36567	FBGN0034646, FBGN0053548, FBGN0086906, FBGN0020309, FBGN0041627, FBGN0004367, FBGN0265998, FBGN0037834
GO:0007127		meiosis I	3	4.91803	0.0567209	49	51	6332	7.60144	FBGN0034646, FBGN0011207, FBGN0004367
GO:0055002		striated muscle cell development	3	4.91803	0.0648249	49	55	6332	7.04861	FBGN0086906, FBGN0053519, FBGN0000299
GO:0070593		dendrite self-avoidance	2	3.27869	0.0662329	49	9	6332	28.7166	FBGN0033159, FBGN0025740
GO:0000726		non-recombinational repair	2	3.27869	0.0662329	49	9	6332	28.7166	FBGN0041627, FBGN0004367
GO:0055001		muscle cell development	3	4.91803	0.066909	49	56	6332	6.92274	FBGN0086906, FBGN0053519, FBGN0000299
GO:0007519		skeletal muscle tissue development	2	3.27869	0.0733215	49	10	6332	25.8449	FBGN0086906, FBGN0261836
GO:0007527		adult somatic muscle development	2	3.27869	0.0803573	49	11	6332	23.4954	FBGN0053519, FBGN0010434
GO:0007522		visceral muscle development	2	3.27869	0.0803573	49	11	6332	23.4954	FBGN0086906, FBGN0261836
GO:0051239		regulation of multicellular organismal process	9	14.7541	0.0844245	49	608	6332	1.91286	FBGN0034646, FBGN0039269, FBGN0086906, FBGN0033159, FBGN0004435, FBGN0004367, FBGN0265998, FBGN0025740, FBGN0030057
GO:0061061		muscle structure development	5	8.19672	0.0942703	49	229	6332	2.8215	FBGN0086906, FBGN0053519, FBGN0261836, FBGN0010434, FBGN0000299
GO:0000723		telomere maintenance	2	3.27869	0.0942724	49	13	6332	19.8807	FBGN0041627, FBGN0004367
GO:0044765		single-organism transport	13	21.3115	0.0988905	49	1070	6332	1.57002	FBGN0039269, FBGN0029896, FBGN0010434, FBGN0261836, FBGN0031011, FBGN0033159, FBGN0264574, FBGN0030057, FBGN0034646, FBGN0037218, FBGN0037894, FBGN0031002, FBGN0265998
Expression higher in old vs young (HO)
Go ID	Label	GO term Biological process	Count	%	Pvalue	List Total	Population Hits	Population Total	Fold Enrichment	Flybase IDs
GO:0055085		transmembrane transport	6	10	0.00812819	50	163	6332	4.6616	FBGN0010241, FBGN0050344, FBGN0050035, FBGN0038716, FBGN0051100, FBGN0032026
GO:0035383	Metabolism	thioester metabolic process	3	5	0.0133819	50	23	6332	16.5183	FBGN0020236, FBGN0039620, FBGN0027601
GO:0006637	Metabolism	acyl-CoA metabolic process	3	5	0.0133819	50	23	6332	16.5183	FBGN0020236, FBGN0039620, FBGN0027601
GO:0007416		synapse assembly	3	5	0.031269	50	36	6332	10.5533	FBGN0261617, FBGN0032132, FBGN0000163
GO:0055085		transmembrane transport	7	11.6667	0.0380077	50	325	6332	2.72763	FBGN0036770, FBGN0010241, FBGN0050344, FBGN0050035, FBGN0038716, FBGN0051100, FBGN0032026
GO:0035384		thioester biosynthetic process	2	3.33333	0.0602892	50	8	6332	31.66	FBGN0020236, FBGN0027601
GO:0071616		acyl-CoA biosynthetic process	2	3.33333	0.0602892	50	8	6332	31.66	FBGN0020236, FBGN0027601
GO:0031427		response to methotrexate	2	3.33333	0.0602892	50	8	6332	31.66	FBGN0010241, FBGN0050344
GO:0035428		hexose transmembrane transport	2	3.33333	0.0675703	50	9	6332	28.1422	FBGN0050035, FBGN0051100
GO:0046323		glucose import	2	3.33333	0.0675703	50	9	6332	28.1422	FBGN0050035, FBGN0051100
GO:0015758		glucose transport	2	3.33333	0.0675703	50	9	6332	28.1422	FBGN0050035, FBGN0051100
GO:0015749		monosaccharide transport	2	3.33333	0.0747961	50	10	6332	25.328	FBGN0050035, FBGN0051100
GO:0008645		hexose transport	2	3.33333	0.0747961	50	10	6332	25.328	FBGN0050035, FBGN0051100
GO:0034219		carbohydrate transmembrane transport	2	3.33333	0.0890837	50	12	6332	21.1067	FBGN0050035, FBGN0051100
GO:0016042		lipid catabolic process	3	5	0.0992803	50	69	6332	5.50609	FBGN0029831, FBGN0027601, FBGN0034166

## Sheet: GOEnrichment_Kings
S3 Table. DAVID GO enrichment for the differentially expressed transcripts (DETs) of queens, kings, and workers
For rows marked in grey, the p-value was not significant. For more information on DAVIDs results see https://david.ncifcrf.gov/ease/Help/Technical%20details/Overrepresentation%20analysis.htm
Kings
Expression higher in young vs old (HY)
Go ID	Label	GO term Biological process	Count	%	Pvalue	List Total	Population Hits	Population Total	Fold Enrichment	Flybase IDs
GO:0002181	Translation	cytoplasmic translation	20	16.6667	1.81839e-16	106	91	6332	13.1288	FBGN0033699, FBGN0260441, FBGN0011284, FBGN0064225, FBGN0032987, FBGN0005593, FBGN0086472, FBGN0011272, FBGN0003942, FBGN0039300, FBGN0034743, FBGN0002590, FBGN0025286, FBGN0019936, FBGN0011640, FBGN0020618, FBGN0004404, FBGN0015521, FBGN0010198, FBGN0002626
GO:0043043		peptide biosynthetic process	28	23.3333	3.43799e-10	106	414	6332	4.04011	FBGN0033699, FBGN0260441, FBGN0041205, FBGN0030872, FBGN0032987, FBGN0086472, FBGN0011272, FBGN0039300, FBGN0034743, FBGN0002590, FBGN0032721, FBGN0002626, FBGN0011284, FBGN0064225, FBGN0005593, FBGN0003942, FBGN0026409, FBGN0025286, FBGN0019936, FBGN0020618, FBGN0011640, FBGN0283442, FBGN0030719, FBGN0004404, FBGN0264270, FBGN0010198, FBGN0015521, FBGN0034893
GO:0006412	Translation	translation	27	22.5	4.37197e-10	106	388	6332	4.15688	FBGN0033699, FBGN0260441, FBGN0030872, FBGN0032987, FBGN0086472, FBGN0011272, FBGN0039300, FBGN0034743, FBGN0002590, FBGN0032721, FBGN0002626, FBGN0011284, FBGN0064225, FBGN0005593, FBGN0003942, FBGN0026409, FBGN0025286, FBGN0019936, FBGN0020618, FBGN0011640, FBGN0283442, FBGN0030719, FBGN0004404, FBGN0264270, FBGN0010198, FBGN0015521, FBGN0034893
GO:0043604		amide biosynthetic process	28	23.3333	6.21195e-10	106	425	6332	3.93554	FBGN0033699, FBGN0260441, FBGN0041205, FBGN0030872, FBGN0032987, FBGN0086472, FBGN0011272, FBGN0039300, FBGN0034743, FBGN0002590, FBGN0032721, FBGN0002626, FBGN0011284, FBGN0064225, FBGN0005593, FBGN0003942, FBGN0026409, FBGN0025286, FBGN0019936, FBGN0020618, FBGN0011640, FBGN0283442, FBGN0030719, FBGN0004404, FBGN0264270, FBGN0010198, FBGN0015521, FBGN0034893
GO:0006518	Metabolism	peptide metabolic process	28	23.3333	3.27281e-09	106	458	6332	3.65197	FBGN0033699, FBGN0260441, FBGN0041205, FBGN0030872, FBGN0032987, FBGN0086472, FBGN0011272, FBGN0039300, FBGN0034743, FBGN0002590, FBGN0032721, FBGN0002626, FBGN0011284, FBGN0064225, FBGN0005593, FBGN0003942, FBGN0026409, FBGN0025286, FBGN0019936, FBGN0020618, FBGN0011640, FBGN0283442, FBGN0030719, FBGN0004404, FBGN0264270, FBGN0010198, FBGN0015521, FBGN0034893
GO:0043603	Metabolism	cellular amide metabolic process	28	23.3333	2.59129e-08	106	504	6332	3.31866	FBGN0033699, FBGN0260441, FBGN0041205, FBGN0030872, FBGN0032987, FBGN0086472, FBGN0011272, FBGN0039300, FBGN0034743, FBGN0002590, FBGN0032721, FBGN0002626, FBGN0011284, FBGN0064225, FBGN0005593, FBGN0003942, FBGN0026409, FBGN0025286, FBGN0019936, FBGN0020618, FBGN0011640, FBGN0283442, FBGN0030719, FBGN0004404, FBGN0264270, FBGN0010198, FBGN0015521, FBGN0034893
GO:1901566		organonitrogen compound biosynthetic process	31	25.8333	7.8264e-08	106	641	6332	2.88894	FBGN0033699, FBGN0260441, FBGN0030872, FBGN0041205, FBGN0016120, FBGN0032987, FBGN0086472, FBGN0011272, FBGN0039300, FBGN0034743, FBGN0002590, FBGN0032721, FBGN0002626, FBGN0011284, FBGN0064225, FBGN0005593, FBGN0003996, FBGN0037513, FBGN0003942, FBGN0026409, FBGN0025286, FBGN0019936, FBGN0020618, FBGN0011640, FBGN0283442, FBGN0030719, FBGN0004404, FBGN0264270, FBGN0010198, FBGN0015521, FBGN00348…
GO:1901564	Metabolism	organonitrogen compound metabolic process	32	26.6667	5.41989e-05	106	921	6332	2.07551	FBGN0033699, FBGN0260441, FBGN0030872, FBGN0041205, FBGN0016120, FBGN0032987, FBGN0086472, FBGN0011272, FBGN0039300, FBGN0034743, FBGN0002590, FBGN0032721, FBGN0040323, FBGN0002626, FBGN0011284, FBGN0064225, FBGN0005593, FBGN0003996, FBGN0037513, FBGN0003942, FBGN0026409, FBGN0025286, FBGN0019936, FBGN0020618, FBGN0011640, FBGN0283442, FBGN0030719, FBGN0004404, FBGN0264270, FBGN0010198, FBGN00155…
GO:0007049		cell cycle	25	20.8333	0.000142484	106	658	6332	2.2696	FBGN0032987, FBGN0000042, FBGN0011207, FBGN0011272, FBGN0011202, FBGN0004643, FBGN0020309, FBGN0004907, FBGN0027378, FBGN0263599, FBGN0261787, FBGN0025808, FBGN0037874, FBGN0011284, FBGN0019686, FBGN0027509, FBGN0005593, FBGN0020255, FBGN0086906, FBGN0004655, FBGN0011640, FBGN0025742, FBGN0260942, FBGN0283442, FBGN0264270
GO:0042254	Translation	ribosome biogenesis	12	10	0.000175982	106	180	6332	3.98239	FBGN0020255, FBGN0039300, FBGN0025366, FBGN0034743, FBGN0002590, FBGN0064225, FBGN0005593, FBGN0029714, FBGN0036964, FBGN0014022, FBGN0004404, FBGN0015521
GO:0010467		gene expression	47	39.1667	0.000179487	106	1728	6332	1.62476	FBGN0033699, FBGN0260441, FBGN0030872, FBGN0031377, FBGN0041205, FBGN0031492, FBGN0032987, FBGN0265184, FBGN0086472, FBGN0011272, FBGN0004509, FBGN0027339, FBGN0039300, FBGN0025463, FBGN0034743, FBGN0020309, FBGN0002590, FBGN0263599, FBGN0027378, FBGN0265998, FBGN0036964, FBGN0032721, FBGN0014022, FBGN0002626, FBGN0011284, FBGN0019686, FBGN0064225, FBGN0266599, FBGN0005593, FBGN0028554, FBGN00152…
GO:0044271		cellular nitrogen compound biosynthetic process	41	34.1667	0.000254454	106	1440	6332	1.70081	FBGN0033699, FBGN0260441, FBGN0030872, FBGN0031377, FBGN0041205, FBGN0016120, FBGN0032987, FBGN0086472, FBGN0011272, FBGN0027339, FBGN0039300, FBGN0025463, FBGN0034743, FBGN0020309, FBGN0002590, FBGN0027378, FBGN0036964, FBGN0032721, FBGN0002626, FBGN0011284, FBGN0019686, FBGN0064225, FBGN0005593, FBGN0028554, FBGN0003996, FBGN0037513, FBGN0015268, FBGN0003942, FBGN0026409, FBGN0025286, FBGN00199…
GO:0042274	Translation	ribosomal small subunit biogenesis	7	5.83333	0.000329321	106	57	6332	7.33598	FBGN0039300, FBGN0034743, FBGN0002590, FBGN0029714, FBGN0014022, FBGN0004404, FBGN0015521
GO:0034641		cellular nitrogen compound metabolic process	54	45	0.00080379	106	2224	6332	1.45042	FBGN0033699, FBGN0032987, FBGN0031492, FBGN0265184, FBGN0086472, FBGN0011272, FBGN0027339, FBGN0039300, FBGN0034743, FBGN0002590, FBGN0000477, FBGN0263599, FBGN0027378, FBGN0014022, FBGN0037874, FBGN0002626, FBGN0019686, FBGN0064225, FBGN0005593, FBGN0028554, FBGN0003996, FBGN0037513, FBGN0003942, FBGN0025286, FBGN0019936, FBGN0029714, FBGN0030719, FBGN0264270, FBGN0031309, FBGN0260441, FBGN00308…
GO:0022402		cell cycle process	21	17.5	0.000815632	106	564	6332	2.22421	FBGN0011284, FBGN0019686, FBGN0000042, FBGN0032987, FBGN0005593, FBGN0027509, FBGN0011207, FBGN0011272, FBGN0011202, FBGN0020255, FBGN0004643, FBGN0086906, FBGN0004655, FBGN0263599, FBGN0027378, FBGN0011640, FBGN0260942, FBGN0283442, FBGN0261787, FBGN0264270, FBGN0037874
GO:0022613		ribonucleoprotein complex biogenesis	13	10.8333	0.00127481	106	263	6332	2.95272	FBGN0020255, FBGN0039300, FBGN0025366, FBGN0034743, FBGN0002590, FBGN0064225, FBGN0005593, FBGN0029714, FBGN0028554, FBGN0036964, FBGN0014022, FBGN0004404, FBGN0015521
GO:0006807		nitrogen compound metabolic process	56	46.6667	0.00152029	106	2393	6332	1.39791	FBGN0033699, FBGN0032987, FBGN0031492, FBGN0265184, FBGN0086472, FBGN0011272, FBGN0027339, FBGN0039300, FBGN0034743, FBGN0002590, FBGN0000477, FBGN0038641, FBGN0263599, FBGN0027378, FBGN0014022, FBGN0037874, FBGN0040323, FBGN0002626, FBGN0019686, FBGN0064225, FBGN0005593, FBGN0028554, FBGN0003996, FBGN0037513, FBGN0003942, FBGN0025286, FBGN0019936, FBGN0029714, FBGN0030719, FBGN0264270, FBGN00313…
GO:0000212	Reproduction	meiotic spindle organization	4	3.33333	0.0017439	106	15	6332	15.9296	FBGN0020255, FBGN0011207, FBGN0260942, FBGN0261787
GO:0090487	Catabolism	secondary metabolite catabolic process	3	2.5	0.00263643	106	5	6332	35.8415	FBGN0000473, FBGN0033304, FBGN0033302
GO:0009404	Metabolism	toxin metabolic process	3	2.5	0.00263643	106	5	6332	35.8415	FBGN0000473, FBGN0033304, FBGN0033302
GO:0009407	Catabolism	toxin catabolic process	3	2.5	0.00263643	106	5	6332	35.8415	FBGN0000473, FBGN0033304, FBGN0033302
GO:0042178	Catabolism	xenobiotic catabolic process	3	2.5	0.00263643	106	5	6332	35.8415	FBGN0000473, FBGN0033304, FBGN0033302
GO:0046701	Catabolism	insecticide catabolic process	3	2.5	0.00263643	106	5	6332	35.8415	FBGN0000473, FBGN0033304, FBGN0033302
GO:0017143	Metabolism	insecticide metabolic process	3	2.5	0.00263643	106	5	6332	35.8415	FBGN0000473, FBGN0033304, FBGN0033302
GO:0006364	Translation	rRNA processing	8	6.66667	0.00299472	106	116	6332	4.11971	FBGN0025366, FBGN0034743, FBGN0005593, FBGN0029714, FBGN0036964, FBGN0014022, FBGN0004404, FBGN0015521
GO:0006396		RNA processing	18	15	0.00302003	106	496	6332	2.16783	FBGN0031492, FBGN0266599, FBGN0265184, FBGN0005593, FBGN0028554, FBGN0025366, FBGN0034743, FBGN0029714, FBGN0263599, FBGN0011640, FBGN0020618, FBGN0265998, FBGN0283442, FBGN0036964, FBGN0014022, FBGN0264270, FBGN0004404, FBGN0015521
GO:0034645		cellular macromolecule biosynthetic process	38	31.6667	0.00323348	106	1468	6332	1.5463	FBGN0033699, FBGN0260441, FBGN0030872, FBGN0031377, FBGN0041205, FBGN0032987, FBGN0086472, FBGN0011272, FBGN0027339, FBGN0039300, FBGN0025463, FBGN0034743, FBGN0020309, FBGN0002590, FBGN0027378, FBGN0036964, FBGN0032721, FBGN0002626, FBGN0011284, FBGN0019686, FBGN0064225, FBGN0005593, FBGN0028554, FBGN0015268, FBGN0003942, FBGN0026409, FBGN0025286, FBGN0019936, FBGN0020618, FBGN0011640, FBGN02834…
GO:0016072	Translation	rRNA metabolic process	8	6.66667	0.00329613	106	118	6332	4.04989	FBGN0025366, FBGN0034743, FBGN0005593, FBGN0029714, FBGN0036964, FBGN0014022, FBGN0004404, FBGN0015521
GO:0019538	Metabolism	protein metabolic process	43	35.8333	0.0034411	106	1740	6332	1.47623	FBGN0033699, FBGN0260441, FBGN0030872, FBGN0041205, FBGN0016120, FBGN0032987, FBGN0002578, FBGN0086472, FBGN0011272, FBGN0004509, FBGN0039300, FBGN0034743, FBGN0002590, FBGN0265045, FBGN0036415, FBGN0004907, FBGN0027378, FBGN0265998, FBGN0036964, FBGN0032721, FBGN0005666, FBGN0037874, FBGN0002626, FBGN0011284, FBGN0019686, FBGN0064225, FBGN0005593, FBGN0051217, FBGN0003942, FBGN0026409, FBGN00252…
GO:0009059		macromolecule biosynthetic process	38	31.6667	0.00365437	106	1478	6332	1.53583	FBGN0033699, FBGN0260441, FBGN0030872, FBGN0031377, FBGN0041205, FBGN0032987, FBGN0086472, FBGN0011272, FBGN0027339, FBGN0039300, FBGN0025463, FBGN0034743, FBGN0020309, FBGN0002590, FBGN0027378, FBGN0036964, FBGN0032721, FBGN0002626, FBGN0011284, FBGN0019686, FBGN0064225, FBGN0005593, FBGN0028554, FBGN0015268, FBGN0003942, FBGN0026409, FBGN0025286, FBGN0019936, FBGN0020618, FBGN0011640, FBGN02834…
GO:0046680	Stress response	response to DDT	3	2.5	0.00391191	106	6	6332	29.8679	FBGN0000473, FBGN0033304, FBGN0033302
GO:0000280		nuclear division	13	10.8333	0.00485687	106	309	6332	2.51316	FBGN0027509, FBGN0011207, FBGN0011202, FBGN0004643, FBGN0020255, FBGN0086906, FBGN0004655, FBGN0011640, FBGN0263599, FBGN0260942, FBGN0283442, FBGN0261787, FBGN0264270
GO:0030490		maturation of SSU-rRNA	5	4.16667	0.00492574	106	42	6332	7.11141	FBGN0034743, FBGN0029714, FBGN0014022, FBGN0004404, FBGN0015521
GO:0000278		mitotic cell cycle	16	13.3333	0.00614117	106	444	6332	2.15264	FBGN0019686, FBGN0000042, FBGN0027509, FBGN0011207, FBGN0011202, FBGN0020255, FBGN0004643, FBGN0086906, FBGN0020309, FBGN0004655, FBGN0004907, FBGN0011640, FBGN0263599, FBGN0025742, FBGN0283442, FBGN0037874
GO:0048285		organelle fission	13	10.8333	0.00624288	106	319	6332	2.43438	FBGN0027509, FBGN0011207, FBGN0011202, FBGN0004643, FBGN0020255, FBGN0086906, FBGN0004655, FBGN0011640, FBGN0263599, FBGN0260942, FBGN0283442, FBGN0261787, FBGN0264270
GO:0044249		cellular biosynthetic process	44	36.6667	0.00657945	106	1854	6332	1.41768	FBGN0033699, FBGN0260441, FBGN0030872, FBGN0031377, FBGN0041205, FBGN0016120, FBGN0032987, FBGN0086472, FBGN0011272, FBGN0027339, FBGN0039300, FBGN0025463, FBGN0034743, FBGN0020309, FBGN0002590, FBGN0038641, FBGN0027378, FBGN0042627, FBGN0036964, FBGN0032721, FBGN0002626, FBGN0011284, FBGN0019686, FBGN0064225, FBGN0005593, FBGN0028554, FBGN0003996, FBGN0037513, FBGN0015268, FBGN0003942, FBGN00264…
GO:0044267	Metabolism	cellular protein metabolic process	39	32.5	0.00658369	106	1582	6332	1.47263	FBGN0033699, FBGN0260441, FBGN0030872, FBGN0016120, FBGN0032987, FBGN0086472, FBGN0011272, FBGN0039300, FBGN0034743, FBGN0002590, FBGN0265045, FBGN0036415, FBGN0004907, FBGN0027378, FBGN0265998, FBGN0036964, FBGN0032721, FBGN0005666, FBGN0037874, FBGN0002626, FBGN0011284, FBGN0019686, FBGN0064225, FBGN0005593, FBGN0003942, FBGN0026409, FBGN0025286, FBGN0019936, FBGN0025742, FBGN0020618, FBGN00116…
GO:0009058		biosynthetic process	45	37.5	0.00690691	106	1914	6332	1.40445	FBGN0033699, FBGN0260441, FBGN0030872, FBGN0031377, FBGN0041205, FBGN0016120, FBGN0032987, FBGN0086472, FBGN0011272, FBGN0027339, FBGN0039300, FBGN0025463, FBGN0034743, FBGN0020309, FBGN0002590, FBGN0038641, FBGN0027378, FBGN0042627, FBGN0036964, FBGN0032721, FBGN0002626, FBGN0011284, FBGN0019686, FBGN0064225, FBGN0005593, FBGN0028554, FBGN0003996, FBGN0037513, FBGN0029821, FBGN0015268, FBGN00039…
GO:0033044		regulation of chromosome organization	7	5.83333	0.00703011	106	103	6332	4.05972	FBGN0004643, FBGN0025463, FBGN0020309, FBGN0004655, FBGN0036964, FBGN0027339, FBGN0037874
GO:0071466	Stress response	cellular response to xenobiotic stimulus	3	2.5	0.00714556	106	8	6332	22.4009	FBGN0000473, FBGN0033304, FBGN0033302
GO:0006805	Metabolism/Stress response	xenobiotic metabolic process	3	2.5	0.00714556	106	8	6332	22.4009	FBGN0000473, FBGN0033304, FBGN0033302
GO:1901576		organic substance biosynthetic process	44	36.6667	0.00722118	106	1863	6332	1.41083	FBGN0033699, FBGN0260441, FBGN0030872, FBGN0031377, FBGN0041205, FBGN0016120, FBGN0032987, FBGN0086472, FBGN0011272, FBGN0027339, FBGN0039300, FBGN0025463, FBGN0034743, FBGN0020309, FBGN0002590, FBGN0038641, FBGN0027378, FBGN0042627, FBGN0036964, FBGN0032721, FBGN0002626, FBGN0011284, FBGN0019686, FBGN0064225, FBGN0005593, FBGN0028554, FBGN0003996, FBGN0037513, FBGN0015268, FBGN0003942, FBGN00264…
GO:1903046	Reproduction	meiotic cell cycle process	8	6.66667	0.00744716	106	137	6332	3.48822	FBGN0004643, FBGN0020255, FBGN0004655, FBGN0011207, FBGN0260942, FBGN0261787, FBGN0264270, FBGN0011202
GO:0000003	Reproduction	reproduction	27	22.5	0.00757954	106	972	6332	1.65933	FBGN0261836, FBGN0000042, FBGN0011207, FBGN0052602, FBGN0011202, FBGN0004643, FBGN0053126, FBGN0000477, FBGN0000299, FBGN0004907, FBGN0263599, FBGN0265998, FBGN0261787, FBGN0043005, FBGN0036147, FBGN0019686, FBGN0003721, FBGN0266599, FBGN0003996, FBGN0020255, FBGN0015268, FBGN0004655, FBGN0020618, FBGN0011640, FBGN0260942, FBGN0283442, FBGN0264270
GO:0044702	Reproduction	single organism reproductive process	24	20	0.00772511	106	826	6332	1.73567	FBGN0019686, FBGN0036147, FBGN0003721, FBGN0261836, FBGN0000042, FBGN0266599, FBGN0011207, FBGN0052602, FBGN0011202, FBGN0020255, FBGN0015268, FBGN0004643, FBGN0000477, FBGN0004655, FBGN0000299, FBGN0004907, FBGN0263599, FBGN0011640, FBGN0020618, FBGN0265998, FBGN0260942, FBGN0283442, FBGN0261787, FBGN0264270
GO:0022414	Reproduction	reproductive process	26	21.6667	0.00784776	106	925	6332	1.67906	FBGN0000042, FBGN0261836, FBGN0011207, FBGN0052602, FBGN0011202, FBGN0004643, FBGN0000477, FBGN0000299, FBGN0004907, FBGN0263599, FBGN0265998, FBGN0261787, FBGN0043005, FBGN0019686, FBGN0036147, FBGN0003721, FBGN0266599, FBGN0003996, FBGN0015268, FBGN0020255, FBGN0004655, FBGN0020618, FBGN0011640, FBGN0260942, FBGN0283442, FBGN0264270
GO:0009410	Stress response	response to xenobiotic stimulus	3	2.5	0.00908824	106	9	6332	19.9119	FBGN0000473, FBGN0033304, FBGN0033302
GO:0006996		organelle organization	38	31.6667	0.00918916	106	1559	6332	1.45604	FBGN0032987, FBGN0261836, FBGN0000042, FBGN0011207, FBGN0011272, FBGN0027339, FBGN0011202, FBGN0004643, FBGN0039300, FBGN0025463, FBGN0020309, FBGN0002590, FBGN0004907, FBGN0263599, FBGN0027378, FBGN0265998, FBGN0036964, FBGN0261787, FBGN0005666, FBGN0037874, FBGN0033504, FBGN0037728, FBGN0039140, FBGN0011284, FBGN0064225, FBGN0027509, FBGN0005593, FBGN0020255, FBGN0015268, FBGN0086906, FBGN00046…
GO:0019748	Metabolism	secondary metabolic process	6	5	0.00973008	106	79	6332	4.5369	FBGN0000473, FBGN0033304, FBGN0260942, FBGN0033302, FBGN0003996, FBGN0011202
GO:0007127	Reproduction	meiosis I	5	4.16667	0.00981769	106	51	6332	5.85646	FBGN0011207, FBGN0260942, FBGN0261787, FBGN0264270, FBGN0011202
GO:0008152	Metabolism	metabolic process	79	65.8333	0.00983024	106	3998	6332	1.18037	FBGN0033699, FBGN0032987, FBGN0031492, FBGN0265184, FBGN0086472, FBGN0000473, FBGN0011272, FBGN0027339, FBGN0039300, FBGN0034743, FBGN0000477, FBGN0002590, FBGN0265045, FBGN0038641, FBGN0036415, FBGN0004907, FBGN0027378, FBGN0263599, FBGN0014022, FBGN0037874, FBGN0040323, FBGN0002626, FBGN0019686, FBGN0029945, FBGN0001992, FBGN0064225, FBGN0005593, FBGN0028554, FBGN0003996, FBGN0037513, FBGN00512…
GO:0007010		cytoskeleton organization	17	14.1667	0.0104024	106	516	6332	1.96804	FBGN0033504, FBGN0011284, FBGN0039140, FBGN0261836, FBGN0000042, FBGN0032987, FBGN0005593, FBGN0027509, FBGN0011272, FBGN0011202, FBGN0020255, FBGN0086906, FBGN0004907, FBGN0025742, FBGN0011640, FBGN0260942, FBGN0005666
GO:0007111	Reproduction	meiosis II cytokinesis	3	2.5	0.0112382	106	10	6332	17.9208	FBGN0260942, FBGN0261787, FBGN0011202
GO:0051321	Reproduction	meiotic cell cycle	8	6.66667	0.0123771	106	151	6332	3.16481	FBGN0004643, FBGN0020255, FBGN0004655, FBGN0011207, FBGN0260942, FBGN0261787, FBGN0264270, FBGN0011202
GO:0032506		cytokinetic process	4	3.33333	0.0129987	106	30	6332	7.96478	FBGN0004643, FBGN0260942, FBGN0261787, FBGN0011202
GO:0000226		microtubule cytoskeleton organization	11	9.16667	0.0153569	106	275	6332	2.38943	FBGN0020255, FBGN0039140, FBGN0011284, FBGN0261836, FBGN0032987, FBGN0004907, FBGN0027509, FBGN0005593, FBGN0260942, FBGN0011272, FBGN0011202
GO:0007110	Reproduction	meiosis I cytokinesis	3	2.5	0.0161308	106	12	6332	14.934	FBGN0260942, FBGN0261787, FBGN0011202
GO:0017085	Stress response	response to insecticide	3	2.5	0.0161308	106	12	6332	14.934	FBGN0000473, FBGN0033304, FBGN0033302
GO:0000462		maturation of SSU-rRNA from tricistronic rRNA transcript (SSU-rRNA, 5.8S rRNA, LSU-rRNA)	4	3.33333	0.016855	106	33	6332	7.24071	FBGN0034743, FBGN0029714, FBGN0004404, FBGN0015521
GO:0033206	Reproduction	meiotic cytokinesis	4	3.33333	0.0182675	106	34	6332	7.02775	FBGN0004643, FBGN0260942, FBGN0261787, FBGN0011202
GO:0000028		ribosomal small subunit assembly	3	2.5	0.0188595	106	13	6332	13.7852	FBGN0039300, FBGN0002590, FBGN0004404
GO:0007126	Reproduction	meiotic nuclear division	7	5.83333	0.0198382	106	129	6332	3.24148	FBGN0004643, FBGN0004655, FBGN0011207, FBGN0260942, FBGN0261787, FBGN0264270, FBGN0011202
GO:0051704		multi-organism process	26	21.6667	0.0208302	106	1003	6332	1.54849	FBGN0041205, FBGN0000042, FBGN0261836, FBGN0011207, FBGN0261565, FBGN0033304, FBGN0052602, FBGN0011202, FBGN0000477, FBGN0004907, FBGN0263599, FBGN0265998, FBGN0261787, FBGN0043005, FBGN0040323, FBGN0019686, FBGN0036147, FBGN0003721, FBGN0266599, FBGN0003996, FBGN0015268, FBGN0029714, FBGN0020618, FBGN0011640, FBGN0283442, FBGN0264270
GO:0007067		mitotic nuclear division	9	7.5	0.0222342	106	209	6332	2.57236	FBGN0004643, FBGN0020255, FBGN0086906, FBGN0004655, FBGN0027509, FBGN0263599, FBGN0011640, FBGN0011207, FBGN0283442
GO:0042255	Translation	ribosome assembly	4	3.33333	0.0228896	106	37	6332	6.45793	FBGN0039300, FBGN0002590, FBGN0064225, FBGN0004404
GO:1903047		mitotic cell cycle process	13	10.8333	0.0244473	106	384	6332	2.02231	FBGN0019686, FBGN0000042, FBGN0027509, FBGN0011207, FBGN0011202, FBGN0004643, FBGN0020255, FBGN0086906, FBGN0004655, FBGN0011640, FBGN0263599, FBGN0283442, FBGN0037874
GO:1902275		regulation of chromatin organization	5	4.16667	0.024643	106	67	6332	4.4579	FBGN0025463, FBGN0020309, FBGN0036964, FBGN0027339, FBGN0037874
GO:0000375		RNA splicing, via transesterification reactions	9	7.5	0.0284206	106	219	6332	2.4549	FBGN0031492, FBGN0265184, FBGN0266599, FBGN0020618, FBGN0263599, FBGN0011640, FBGN0028554, FBGN0265998, FBGN0264270
GO:0000377		RNA splicing, via transesterification reactions with bulged adenosine as nucleophile	9	7.5	0.0284206	106	219	6332	2.4549	FBGN0031492, FBGN0265184, FBGN0266599, FBGN0020618, FBGN0263599, FBGN0011640, FBGN0028554, FBGN0265998, FBGN0264270
GO:0000398		mRNA splicing, via spliceosome	9	7.5	0.0284206	106	219	6332	2.4549	FBGN0031492, FBGN0265184, FBGN0266599, FBGN0020618, FBGN0263599, FBGN0011640, FBGN0028554, FBGN0265998, FBGN0264270
GO:0044260		cellular macromolecule metabolic process	57	47.5	0.0306459	106	2776	6332	1.22656	FBGN0033699, FBGN0032987, FBGN0031492, FBGN0265184, FBGN0086472, FBGN0011272, FBGN0027339, FBGN0039300, FBGN0034743, FBGN0002590, FBGN0000477, FBGN0265045, FBGN0036415, FBGN0004907, FBGN0263599, FBGN0027378, FBGN0014022, FBGN0037874, FBGN0002626, FBGN0019686, FBGN0064225, FBGN0005593, FBGN0028554, FBGN0003942, FBGN0025286, FBGN0019936, FBGN0029714, FBGN0025742, FBGN0030719, FBGN0264270, FBGN00313…
GO:0031032		actomyosin structure organization	5	4.16667	0.0310791	106	72	6332	4.14832	FBGN0086906, FBGN0261836, FBGN0260942, FBGN0005666, FBGN0011202
GO:0007135	Reproduction	meiosis II	3	2.5	0.0315014	106	17	6332	10.5416	FBGN0260942, FBGN0261787, FBGN0011202
GO:0043170		macromolecule metabolic process	61	50.8333	0.0338776	106	3029	6332	1.203	FBGN0033699, FBGN0032987, FBGN0031492, FBGN0265184, FBGN0086472, FBGN0011272, FBGN0027339, FBGN0039300, FBGN0034743, FBGN0002590, FBGN0000477, FBGN0265045, FBGN0036415, FBGN0004907, FBGN0263599, FBGN0027378, FBGN0014022, FBGN0037874, FBGN0040323, FBGN0002626, FBGN0019686, FBGN0064225, FBGN0005593, FBGN0028554, FBGN0051217, FBGN0003942, FBGN0025286, FBGN0019936, FBGN0029714, FBGN0025742, FBGN00307…
GO:0019953	Reproduction	sexual reproduction	21	17.5	0.0340006	106	791	6332	1.58591	FBGN0019686, FBGN0036147, FBGN0003721, FBGN0261836, FBGN0000042, FBGN0266599, FBGN0011207, FBGN0052602, FBGN0003996, FBGN0011202, FBGN0015268, FBGN0000477, FBGN0004907, FBGN0263599, FBGN0011640, FBGN0020618, FBGN0265998, FBGN0283442, FBGN0261787, FBGN0264270, FBGN0043005
GO:0044703	Reproduction	multi-organism reproductive process	21	17.5	0.0340006	106	791	6332	1.58591	FBGN0019686, FBGN0036147, FBGN0003721, FBGN0261836, FBGN0000042, FBGN0266599, FBGN0011207, FBGN0052602, FBGN0003996, FBGN0011202, FBGN0015268, FBGN0000477, FBGN0004907, FBGN0263599, FBGN0011640, FBGN0020618, FBGN0265998, FBGN0283442, FBGN0261787, FBGN0264270, FBGN0043005
GO:0048609	Reproduction	multicellular organismal reproductive process	21	17.5	0.0340006	106	791	6332	1.58591	FBGN0019686, FBGN0036147, FBGN0003721, FBGN0261836, FBGN0000042, FBGN0266599, FBGN0011207, FBGN0052602, FBGN0003996, FBGN0011202, FBGN0015268, FBGN0000477, FBGN0004907, FBGN0263599, FBGN0011640, FBGN0020618, FBGN0265998, FBGN0283442, FBGN0261787, FBGN0264270, FBGN0043005
GO:0032504	Reproduction	multicellular organism reproduction	22	18.3333	0.0341196	106	842	6332	1.56079	FBGN0019686, FBGN0036147, FBGN0003721, FBGN0261836, FBGN0000042, FBGN0266599, FBGN0011207, FBGN0052602, FBGN0003996, FBGN0011202, FBGN0015268, FBGN0053126, FBGN0000477, FBGN0004907, FBGN0263599, FBGN0011640, FBGN0020618, FBGN0265998, FBGN0283442, FBGN0261787, FBGN0264270, FBGN0043005
GO:0006397		mRNA processing	10	8.33333	0.0344944	106	270	6332	2.21244	FBGN0031492, FBGN0265184, FBGN0266599, FBGN0020618, FBGN0263599, FBGN0011640, FBGN0028554, FBGN0265998, FBGN0283442, FBGN0264270
GO:0007059		chromosome segregation	7	5.83333	0.036818	106	149	6332	2.80638	FBGN0004643, FBGN0086906, FBGN0004655, FBGN0004907, FBGN0025742, FBGN0027378, FBGN0283442
GO:0014706	Muscles	striated muscle tissue development	3	2.5	0.0387705	106	19	6332	9.43198	FBGN0086906, FBGN0261836, FBGN0000299
GO:0007498	Development	mesoderm development	4	3.33333	0.040207	106	46	6332	5.19442	FBGN0002772, FBGN0086906, FBGN0261836, FBGN0005666
GO:0016071		mRNA metabolic process	11	9.16667	0.0415773	106	324	6332	2.02807	FBGN0031492, FBGN0265184, FBGN0266599, FBGN0020618, FBGN0263599, FBGN0011640, FBGN0028554, FBGN0011207, FBGN0265998, FBGN0283442, FBGN0264270
GO:0007276	Reproduction	gamete generation	19	15.8333	0.0418661	106	708	6332	1.60308	FBGN0019686, FBGN0036147, FBGN0003721, FBGN0261836, FBGN0000042, FBGN0266599, FBGN0011207, FBGN0052602, FBGN0011202, FBGN0015268, FBGN0000477, FBGN0004907, FBGN0263599, FBGN0011640, FBGN0020618, FBGN0265998, FBGN0283442, FBGN0261787, FBGN0264270
GO:0061640		cytoskeleton-dependent cytokinesis	5	4.16667	0.0432624	106	80	6332	3.73349	FBGN0004643, FBGN0000042, FBGN0260942, FBGN0261787, FBGN0011202
GO:1902589		single-organism organelle organization	19	15.8333	0.0438838	106	712	6332	1.59407	FBGN0033504, FBGN0011284, FBGN0039140, FBGN0261836, FBGN0032987, FBGN0005593, FBGN0027509, FBGN0011272, FBGN0011202, FBGN0020255, FBGN0004643, FBGN0086906, FBGN0004655, FBGN0004907, FBGN0025742, FBGN0011640, FBGN0260942, FBGN0283442, FBGN0005666
GO:0030036		actin cytoskeleton organization	9	7.5	0.0441922	106	239	6332	2.24947	FBGN0033504, FBGN0020255, FBGN0086906, FBGN0261836, FBGN0025742, FBGN0011640, FBGN0260942, FBGN0005666, FBGN0011202
GO:0022412		cellular process involved in reproduction in multicellular organism	18	15	0.0444752	106	663	6332	1.62179	FBGN0019686, FBGN0036147, FBGN0003721, FBGN0261836, FBGN0000042, FBGN0266599, FBGN0011207, FBGN0052602, FBGN0011202, FBGN0015268, FBGN0000477, FBGN0004907, FBGN0011640, FBGN0020618, FBGN0265998, FBGN0283442, FBGN0261787, FBGN0264270
GO:0008380		RNA splicing	9	7.5	0.0451073	106	240	6332	2.24009	FBGN0031492, FBGN0265184, FBGN0266599, FBGN0020618, FBGN0263599, FBGN0011640, FBGN0028554, FBGN0265998, FBGN0264270
GO:0000910		cytokinesis	5	4.16667	0.046674	106	82	6332	3.64243	FBGN0004643, FBGN0000042, FBGN0260942, FBGN0261787, FBGN0011202
GO:0044237	Metabolism	cellular metabolic process	69	57.5	0.0474894	106	3566	6332	1.15585	FBGN0033699, FBGN0032987, FBGN0031492, FBGN0265184, FBGN0086472, FBGN0000473, FBGN0011272, FBGN0027339, FBGN0039300, FBGN0034743, FBGN0002590, FBGN0000477, FBGN0265045, FBGN0038641, FBGN0036415, FBGN0004907, FBGN0027378, FBGN0263599, FBGN0014022, FBGN0037874, FBGN0002626, FBGN0019686, FBGN0064225, FBGN0005593, FBGN0028554, FBGN0003996, FBGN0037513, FBGN0003942, FBGN0025286, FBGN0019936, FBGN00297…
GO:0071840		cellular component organization or biogenesis	52	43.3333	0.0501616	106	2549	6332	1.21862	FBGN0032987, FBGN0000042, FBGN0011272, FBGN0027339, FBGN0039300, FBGN0034743, FBGN0002590, FBGN0000477, FBGN0004907, FBGN0263599, FBGN0027378, FBGN0014022, FBGN0037874, FBGN0033504, FBGN0051871, FBGN0064225, FBGN0005593, FBGN0028554, FBGN0020255, FBGN0086906, FBGN0004655, FBGN0029714, FBGN0025742, FBGN0260942, FBGN0264270, FBGN0031309, FBGN0261836, FBGN0011207, FBGN0004509, FBGN0011202, FBGN00046…
GO:0009636	Stress response	response to toxic substance	3	2.5	0.0507268	106	22	6332	8.1458	FBGN0000473, FBGN0033304, FBGN0033302
GO:0007140		male meiosis	4	3.33333	0.0545534	106	52	6332	4.59507	FBGN0004643, FBGN0011207, FBGN0260942, FBGN0261787
GO:0051276		chromosome organization	13	10.8333	0.0568624	106	437	6332	1.77704	FBGN0000042, FBGN0027339, FBGN0004643, FBGN0015268, FBGN0025463, FBGN0020309, FBGN0086906, FBGN0004655, FBGN0027378, FBGN0265998, FBGN0036964, FBGN0283442, FBGN0037874
GO:0006950		response to stress	23	19.1667	0.0588562	106	946	6332	1.45235	FBGN0030872, FBGN0041205, FBGN0019686, FBGN0011659, FBGN0016120, FBGN0003721, FBGN0266599, FBGN0033304, FBGN0261565, FBGN0051217, FBGN0011202, FBGN0020255, FBGN0053126, FBGN0029714, FBGN0025742, FBGN0027378, FBGN0020618, FBGN0000261, FBGN0265998, FBGN0037874, FBGN0025808, FBGN0040323, FBGN0031309
GO:0034470		ncRNA processing	8	6.66667	0.0591272	106	210	6332	2.27565	FBGN0025366, FBGN0034743, FBGN0005593, FBGN0029714, FBGN0036964, FBGN0014022, FBGN0004404, FBGN0015521
GO:0030029		actin filament-based process	9	7.5	0.0592506	106	254	6332	2.11662	FBGN0033504, FBGN0020255, FBGN0086906, FBGN0261836, FBGN0025742, FBGN0011640, FBGN0260942, FBGN0005666, FBGN0011202
GO:0060537		muscle tissue development	3	2.5	0.0593352	106	24	6332	7.46698	FBGN0086906, FBGN0261836, FBGN0000299
GO:0003006		developmental process involved in reproduction	18	15	0.0634788	106	694	6332	1.54934	FBGN0019686, FBGN0036147, FBGN0003721, FBGN0261836, FBGN0000042, FBGN0266599, FBGN0011207, FBGN0052602, FBGN0011202, FBGN0015268, FBGN0000477, FBGN0000299, FBGN0004907, FBGN0011640, FBGN0020618, FBGN0265998, FBGN0283442, FBGN0264270
GO:0051301		cell division	9	7.5	0.0672749	106	261	6332	2.05986	FBGN0004643, FBGN0020255, FBGN0086906, FBGN0000042, FBGN0027509, FBGN0011207, FBGN0260942, FBGN0261787, FBGN0011202
GO:0007112		male meiosis cytokinesis	3	2.5	0.0778981	106	28	6332	6.40027	FBGN0004643, FBGN0260942, FBGN0261787
GO:0006259		DNA metabolic process	9	7.5	0.0785433	106	270	6332	1.99119	FBGN0015268, FBGN0019686, FBGN0011659, FBGN0000477, FBGN0027378, FBGN0264270, FBGN0025808, FBGN0037874, FBGN0031309
GO:0007017		microtubule-based process	11	9.16667	0.0785602	106	364	6332	1.8052	FBGN0020255, FBGN0039140, FBGN0011284, FBGN0261836, FBGN0032987, FBGN0004907, FBGN0027509, FBGN0005593, FBGN0260942, FBGN0011272, FBGN0011202
GO:0055114		oxidation-reduction process	11	9.16667	0.0796864	106	365	6332	1.80026	FBGN0030598, FBGN0036147, FBGN0001992, FBGN0015032, FBGN0037537, FBGN0000261, FBGN0020618, FBGN0000473, FBGN0042627, FBGN0033304, FBGN0033302
GO:0051298		centrosome duplication	4	3.33333	0.0799847	106	61	6332	3.9171	FBGN0011284, FBGN0032987, FBGN0005593, FBGN0011272
GO:0051646		mitochondrion localization	2	1.66667	0.0802321	106	5	6332	23.8943	FBGN0039140, FBGN0261836
GO:0031935		regulation of chromatin silencing	3	2.5	0.0827913	106	29	6332	6.17957	FBGN0020309, FBGN0036964, FBGN0027339
GO:0070925		organelle assembly	9	7.5	0.0838969	106	274	6332	1.96213	FBGN0015268, FBGN0039300, FBGN0086906, FBGN0002590, FBGN0064225, FBGN0260942, FBGN0005666, FBGN0004404, FBGN0011202
GO:0007281		germ cell development	16	13.3333	0.0916734	106	626	6332	1.52679	FBGN0019686, FBGN0036147, FBGN0003721, FBGN0261836, FBGN0000042, FBGN0266599, FBGN0011207, FBGN0052602, FBGN0015268, FBGN0000477, FBGN0004907, FBGN0011640, FBGN0020618, FBGN0265998, FBGN0283442, FBGN0264270
GO:0000381		regulation of alternative mRNA splicing, via spliceosome	4	3.33333	0.0926734	106	65	6332	3.67605	FBGN0263599, FBGN0028554, FBGN0265998, FBGN0264270
GO:0040011		locomotion	3	2.5	0.0980055	106	32	6332	5.60024	FBGN0086906, FBGN0261836, FBGN0011640
GO:0006325		chromatin organization	9	7.5	0.0982099	106	284	6332	1.89304	FBGN0015268, FBGN0025463, FBGN0020309, FBGN0000042, FBGN0004655, FBGN0027378, FBGN0036964, FBGN0027339, FBGN0037874
Expression higher in old vs young (HO)
Go ID	Label	GO term Biological process	Count	%	Pvalue	List Total	Population Hits	Population Total	Fold Enrichment	Flybase IDs
GO:0006637	Metabolism	acyl-CoA metabolic process	4	5.40541	0.0015098	65	23	6332	16.9418	FBGN0020236, FBGN0039620, FBGN0027601, FBGN0037709
GO:0035383	Metabolism	thioester metabolic process	4	5.40541	0.0015098	65	23	6332	16.9418	FBGN0020236, FBGN0039620, FBGN0027601, FBGN0037709
GO:0055114		oxidation-reduction process	9	12.1622	0.00210603	65	231	6332	3.7954	FBGN0036910, FBGN0039620, FBGN0010548, FBGN0015032, FBGN0037606, FBGN0017482, FBGN0036992, FBGN0036262, FBGN0036663
GO:0071616		acyl-CoA biosynthetic process	3	4.05405	0.00270785	65	8	6332	36.5308	FBGN0020236, FBGN0027601, FBGN0037709
GO:0035384		thioester biosynthetic process	3	4.05405	0.00270785	65	8	6332	36.5308	FBGN0020236, FBGN0027601, FBGN0037709
GO:0042045		epithelial fluid transport	3	4.05405	0.0110164	65	16	6332	18.2654	FBGN0039620, FBGN0001991, FBGN0016123
GO:0070633		transepithelial transport	3	4.05405	0.0110164	65	16	6332	18.2654	FBGN0039620, FBGN0001991, FBGN0016123
GO:0042044		fluid transport	3	4.05405	0.013865	65	18	6332	16.2359	FBGN0039620, FBGN0001991, FBGN0016123
GO:0051098		regulation of binding	3	4.05405	0.0153961	65	19	6332	15.3814	FBGN0003068, FBGN0015625, FBGN0003870
GO:0044710	Metabolism	single-organism metabolic process	21	28.3784	0.0215191	65	1266	6332	1.6159	FBGN0036910, FBGN0039620, FBGN0010548, FBGN0015032, FBGN0027560, FBGN0027601, FBGN0030362, FBGN0037606, FBGN0036992, FBGN0036262, FBGN0004852, FBGN0011202, FBGN0020236, FBGN0031149, FBGN0029831, FBGN0003963, FBGN0259174, FBGN0031883, FBGN0003209, FBGN0017482, FBGN0036663
GO:0016476		regulation of embryonic cell shape	3	4.05405	0.0321136	65	28	6332	10.4374	FBGN0003209, FBGN0003870, FBGN0011202
GO:0043623		cellular protein complex assembly	6	8.10811	0.0326177	65	177	6332	3.30222	FBGN0086690, FBGN0010225, FBGN0264695, FBGN0036219, FBGN0020660, FBGN0011202
GO:0097150	Brain and nervous system	neuronal stem cell population maintenance	2	2.7027	0.03983	65	4	6332	48.7077	FBGN0001086, FBGN0027889
GO:0045010		actin nucleation	2	2.7027	0.03983	65	4	6332	48.7077	FBGN0010225, FBGN0011202
GO:0044272		sulfur compound biosynthetic process	3	4.05405	0.0483302	65	35	6332	8.34989	FBGN0020236, FBGN0027601, FBGN0037709
GO:0001700		embryonic development via the syncytial blastoderm	5	6.75676	0.0644413	65	150	6332	3.24718	FBGN0004856, FBGN0003963, FBGN0011225, FBGN0003209, FBGN0011202
GO:0030588		pseudocleavage	2	2.7027	0.0686737	65	7	6332	27.833	FBGN0011225, FBGN0011202
GO:0030589		pseudocleavage involved in syncytial blastoderm formation	2	2.7027	0.0686737	65	7	6332	27.833	FBGN0011225, FBGN0011202
GO:0006936		muscle contraction	2	2.7027	0.0686737	65	7	6332	27.833	FBGN0264695, FBGN0001991
GO:0009792		embryo development ending in birth or egg hatching	5	6.75676	0.0695966	65	154	6332	3.16284	FBGN0004856, FBGN0003963, FBGN0011225, FBGN0003209, FBGN0011202
GO:0008104		protein localization	3	4.05405	0.0725572	65	44	6332	6.64196	FBGN0011225, FBGN0003209, FBGN0011202
GO:0051128		regulation of cellular component organization	12	16.2162	0.0742842	65	676	6332	1.72927	FBGN0010225, FBGN0037375, FBGN0020309, FBGN0001086, FBGN0035060, FBGN0011225, FBGN0026080, FBGN0259174, FBGN0003209, FBGN0027889, FBGN0003870, FBGN0011202
GO:0009790		embryo development	9	12.1622	0.074699	65	441	6332	1.98807	FBGN0086690, FBGN0004856, FBGN0003963, FBGN0036298, FBGN0015625, FBGN0011225, FBGN0003209, FBGN0003870, FBGN0011202
GO:0050804		modulation of synaptic transmission	4	5.40541	0.0855465	65	103	6332	3.78312	FBGN0026080, FBGN0032132, FBGN0029690, FBGN0037050
GO:0006732		coenzyme metabolic process	4	5.40541	0.0913937	65	106	6332	3.67605	FBGN0020236, FBGN0039620, FBGN0027601, FBGN0037709
GO:0006790		sulfur compound metabolic process	4	5.40541	0.0933793	65	107	6332	3.6417	FBGN0020236, FBGN0039620, FBGN0027601, FBGN0037709
GO:0009108		coenzyme biosynthetic process	3	4.05405	0.0935503	65	51	6332	5.73032	FBGN0020236, FBGN0027601, FBGN0037709
GO:0007127		meiosis I	3	4.05405	0.0935503	65	51	6332	5.73032	FBGN0001086, FBGN0027889, FBGN0011202
GO:0035337		fatty-acyl-CoA metabolic process	2	2.7027	0.0966641	65	10	6332	19.4831	FBGN0039620, FBGN0037709
GO:0010646		regulation of cell communication	12	16.2162	0.096742	65	709	6332	1.64878	FBGN0020309, FBGN0035060, FBGN0036298, FBGN0027601, FBGN0026080, FBGN0259174, FBGN0032132, FBGN0031883, FBGN0029690, FBGN0003209, FBGN0037050, FBGN0020660
GO:0023051		regulation of signaling	12	16.2162	0.0989715	65	712	6332	1.64183	FBGN0020309, FBGN0035060, FBGN0036298, FBGN0027601, FBGN0026080, FBGN0259174, FBGN0032132, FBGN0031883, FBGN0029690, FBGN0003209, FBGN0037050, FBGN0020660

## Sheet: GOEnrichment_Workers
S3 Table. DAVID GO enrichment for the differentially expressed transcripts (DETs) of queens, kings, and workers
For rows marked in grey, the p-value was not significant. For more information on DAVIDs results see https://david.ncifcrf.gov/ease/Help/Technical%20details/Overrepresentation%20analysis.htm
Workers
Expression higher in young vs old (HY)
Go ID	Label	GO term Biological process	Count	%	Pvalue	List Total	Population Hits	Population Total	Fold Enrichment	Flybase IDs
GO:0007155		cell adhesion	10	7.63359	0.00898637	112	203	6332	2.78501	FBGN0000464, FBGN0265991, FBGN0267698, FBGN0052666, FBGN0020309, FBGN0035498, FBGN0264089, FBGN0037293, FBGN0029778, FBGN0039709
GO:0022610		biological adhesion	10	7.63359	0.00955232	112	205	6332	2.75784	FBGN0000464, FBGN0265991, FBGN0267698, FBGN0052666, FBGN0020309, FBGN0035498, FBGN0264089, FBGN0037293, FBGN0029778, FBGN0039709
GO:0034331		cell junction maintenance	3	2.29008	0.0179229	112	12	6332	14.1339	FBGN0011225, FBGN0067864, FBGN0029778
GO:0006259	Metabolism	DNA metabolic process	11	8.39695	0.0195287	112	270	6332	2.30331	FBGN0015268, FBGN0004584, FBGN0035769, FBGN0011659, FBGN0033890, FBGN0029798, FBGN0005654, FBGN0086908, FBGN0086695, FBGN0265003, FBGN0031309
GO:0050770	Brain and nervous system	regulation of axonogenesis	4	3.05344	0.0283566	112	38	6332	5.95113	FBGN0000464, FBGN0267698, FBGN0264089, FBGN0026375
GO:0009744		response to sucrose	3	2.29008	0.0311388	112	16	6332	10.6004	FBGN0283427, FBGN0086687, FBGN0032447
GO:0009888	Development	tissue development	25	19.084	0.0320028	112	935	6332	1.51165	FBGN0267698, FBGN0027592, FBGN0011225, FBGN0086908, FBGN0262699, FBGN0263258, FBGN0086695, FBGN0052666, FBGN0020309, FBGN0086687, FBGN0067864, FBGN0005666, FBGN0264695, FBGN0264089, FBGN0261885, FBGN0265274, FBGN0004656, FBGN0005278, FBGN0035498, FBGN0015402, FBGN0005654, FBGN0020279, FBGN0029778, FBGN0003870, FBGN0039709
GO:0002165	Development	instar larval or pupal development	17	12.9771	0.0326062	112	557	6332	1.72551	FBGN0030598, FBGN0267698, FBGN0261885, FBGN0004656, FBGN0011225, FBGN0086908, FBGN0262699, FBGN0263258, FBGN0260004, FBGN0052666, FBGN0020309, FBGN0015402, FBGN0038986, FBGN0067864, FBGN0034971, FBGN0029778, FBGN0003870
GO:0034285		response to disaccharide	3	2.29008	0.0348932	112	17	6332	9.97689	FBGN0283427, FBGN0086687, FBGN0032447
GO:0031032		actomyosin structure organization	5	3.81679	0.0370277	112	72	6332	3.92609	FBGN0011692, FBGN0265991, FBGN0264695, FBGN0263391, FBGN0005666
GO:0009791	Development	post-embryonic development	18	13.7405	0.038367	112	615	6332	1.6547	FBGN0030598, FBGN0267698, FBGN0261885, FBGN0004656, FBGN0011225, FBGN0086908, FBGN0262699, FBGN0263258, FBGN0260004, FBGN0037279, FBGN0020309, FBGN0052666, FBGN0015402, FBGN0038986, FBGN0067864, FBGN0034971, FBGN0029778, FBGN0003870
GO:0016053		organic acid biosynthetic process	5	3.81679	0.0386627	112	73	6332	3.87231	FBGN0038986, FBGN0035854, FBGN0086687, FBGN0032721, FBGN0023129
GO:0030239	Muscles	myofibril assembly	4	3.05344	0.0389693	112	43	6332	5.25914	FBGN0265991, FBGN0264695, FBGN0263391, FBGN0005666
GO:0008152		metabolic process	80	61.0687	0.0456575	112	3998	6332	1.13128	FBGN0036733, FBGN0011836, FBGN0023129, FBGN0033225, FBGN0050421, FBGN0052666, FBGN0037442, FBGN0039302, FBGN0040001, FBGN0039875, FBGN0037293, FBGN0040007, FBGN0014022, FBGN0265140, FBGN0265003, FBGN0261885, FBGN0004656, FBGN0038788, FBGN0037973, FBGN0036368, FBGN0033890, FBGN0015402, FBGN0038986, FBGN0030304, FBGN0036053, FBGN0035854, FBGN0034734, FBGN0005654, FBGN0029798, FBGN0022702, FBGN02834…
GO:0009743		response to carbohydrate	3	2.29008	0.047124	112	20	6332	8.48036	FBGN0283427, FBGN0086687, FBGN0032447
GO:0060429	Development	epithelium development	23	17.5573	0.0501337	112	878	6332	1.481	FBGN0267698, FBGN0264695, FBGN0261885, FBGN0264089, FBGN0265274, FBGN0027592, FBGN0011225, FBGN0004656, FBGN0086908, FBGN0005278, FBGN0262699, FBGN0086695, FBGN0263258, FBGN0020309, FBGN0052666, FBGN0015402, FBGN0005654, FBGN0086687, FBGN0067864, FBGN0020279, FBGN0029778, FBGN0039709, FBGN0003870
GO:0031344		regulation of cell projection organization	6	4.58015	0.0508439	112	115	6332	2.94969	FBGN0000464, FBGN0267698, FBGN0264089, FBGN0266450, FBGN0026375, FBGN0039709
GO:0019932		second-messenger-mediated signaling	4	3.05344	0.0513208	112	48	6332	4.71131	FBGN0085428, FBGN0010197, FBGN0036368, FBGN0039709
GO:0030036		actin cytoskeleton organization	9	6.87023	0.0579059	112	239	6332	2.12896	FBGN0011692, FBGN0265991, FBGN0267698, FBGN0264695, FBGN0011225, FBGN0011640, FBGN0263391, FBGN0283469, FBGN0005666
GO:0007444		imaginal disc development	16	12.2137	0.0579632	112	553	6332	1.63575	FBGN0267698, FBGN0261885, FBGN0004656, FBGN0011225, FBGN0086908, FBGN0005278, FBGN0262699, FBGN0263258, FBGN0052666, FBGN0020309, FBGN0015402, FBGN0086687, FBGN0020279, FBGN0029778, FBGN0003870, FBGN0039709
GO:0007480		imaginal disc-derived leg morphogenesis	4	3.05344	0.0595357	112	51	6332	4.43417	FBGN0267698, FBGN0052666, FBGN0261885, FBGN0029778
GO:0044283		small molecule biosynthetic process	6	4.58015	0.0607349	112	121	6332	2.80342	FBGN0039302, FBGN0038986, FBGN0035854, FBGN0086687, FBGN0032721, FBGN0023129
GO:0042592		homeostatic process	11	8.39695	0.0609092	112	328	6332	1.89601	FBGN0260004, FBGN0015268, FBGN0038332, FBGN0039302, FBGN0038986, FBGN0036053, FBGN0029798, FBGN0086687, FBGN0263391, FBGN0067864, FBGN0085444
GO:0006997		nucleus organization	4	3.05344	0.0653348	112	53	6332	4.26685	FBGN0015268, FBGN0011225, FBGN0000228, FBGN0265003
GO:0006636		unsaturated fatty acid biosynthetic process	2	1.52672	0.0683134	112	4	6332	28.2679	FBGN0086687, FBGN0032721
GO:0043086		negative regulation of catalytic activity	4	3.05344	0.0683286	112	54	6332	4.18783	FBGN0039302, FBGN0265137, FBGN0067864, FBGN0262699
GO:0010975		regulation of neuron projection development	5	3.81679	0.0703609	112	89	6332	3.17616	FBGN0000464, FBGN0267698, FBGN0264089, FBGN0266450, FBGN0026375
GO:0055002		striated muscle cell development	4	3.05344	0.0713841	112	55	6332	4.11169	FBGN0265991, FBGN0264695, FBGN0263391, FBGN0005666
GO:0055001		muscle cell development	4	3.05344	0.0745004	112	56	6332	4.03827	FBGN0265991, FBGN0264695, FBGN0263391, FBGN0005666
GO:0043954		cellular component maintenance	3	2.29008	0.0753594	112	26	6332	6.52335	FBGN0011225, FBGN0067864, FBGN0029778
GO:0030029		actin filament-based process	9	6.87023	0.076755	112	254	6332	2.00323	FBGN0011692, FBGN0265991, FBGN0267698, FBGN0264695, FBGN0011225, FBGN0011640, FBGN0263391, FBGN0283469, FBGN0005666
GO:0008360		regulation of cell shape	5	3.81679	0.0774417	112	92	6332	3.07259	FBGN0000464, FBGN0267698, FBGN0052666, FBGN0037293, FBGN0003870
GO:0033993		response to lipid	4	3.05344	0.0776764	112	57	6332	3.96742	FBGN0267698, FBGN0266450, FBGN0034971, FBGN0035145
GO:0055088		lipid homeostasis	4	3.05344	0.0776764	112	57	6332	3.96742	FBGN0260004, FBGN0038986, FBGN0036053, FBGN0086687
GO:0006367		transcription initiation from RNA polymerase II promoter	4	3.05344	0.0776764	112	57	6332	3.96742	FBGN0027592, FBGN0011836, FBGN0035145, FBGN0031309
GO:0048513		animal organ development	27	20.6107	0.0792351	112	1128	6332	1.35325	FBGN0267698, FBGN0011225, FBGN0086908, FBGN0262699, FBGN0263258, FBGN0000394, FBGN0037279, FBGN0000464, FBGN0020309, FBGN0052666, FBGN0039302, FBGN0086687, FBGN0026375, FBGN0264695, FBGN0261885, FBGN0264089, FBGN0266450, FBGN0004656, FBGN0005278, FBGN0035498, FBGN0015402, FBGN0283469, FBGN0020279, FBGN0029778, FBGN0003870, FBGN0085444, FBGN0039709
GO:0006366		transcription from RNA polymerase II promoter	4	3.05344	0.0842041	112	59	6332	3.83293	FBGN0027592, FBGN0011836, FBGN0035145, FBGN0031309
GO:0016601		Rac protein signal transduction	2	1.52672	0.0846562	112	5	6332	22.6143	FBGN0267698, FBGN0265082
GO:0033559		unsaturated fatty acid metabolic process	2	1.52672	0.0846562	112	5	6332	22.6143	FBGN0086687, FBGN0032721
GO:0071689		muscle thin filament assembly	2	1.52672	0.0846562	112	5	6332	22.6143	FBGN0264695, FBGN0005666
GO:0006633		fatty acid biosynthetic process	3	2.29008	0.0857153	112	28	6332	6.0574	FBGN0038986, FBGN0086687, FBGN0032721
GO:0072330		monocarboxylic acid biosynthetic process	3	2.29008	0.0857153	112	28	6332	6.0574	FBGN0038986, FBGN0086687, FBGN0032721
GO:0010927		cellular component assembly involved in morphogenesis	7	5.34351	0.0862325	112	175	6332	2.26143	FBGN0265991, FBGN0264695, FBGN0263391, FBGN0086695, FBGN0005666, FBGN0039709, FBGN0003870
GO:0045892		negative regulation of transcription, DNA-templated	5	3.81679	0.087418	112	96	6332	2.94457	FBGN0035769, FBGN0020309, FBGN0004656, FBGN0086908, FBGN0003870
GO:0044786		cell cycle DNA replication	3	2.29008	0.0910457	112	29	6332	5.84852	FBGN0033890, FBGN0005654, FBGN0086695
GO:0042461		photoreceptor cell development	5	3.81679	0.0952908	112	99	6332	2.85534	FBGN0000464, FBGN0266450, FBGN0283469, FBGN0067864, FBGN0003870
GO:0022604		regulation of cell morphogenesis	7	5.34351	0.0955932	112	180	6332	2.19861	FBGN0000464, FBGN0267698, FBGN0052666, FBGN0264089, FBGN0026375, FBGN0037293, FBGN0003870
GO:0045214		sarcomere organization	3	2.29008	0.0964711	112	30	6332	5.65357	FBGN0264695, FBGN0263391, FBGN0005666
GO:0007476		imaginal disc-derived wing morphogenesis	7	5.34351	0.0975289	112	181	6332	2.18646	FBGN0052666, FBGN0020309, FBGN0261885, FBGN0015402, FBGN0004656, FBGN0263258, FBGN0003870
GO:0008610		lipid biosynthetic process	6	4.58015	0.0987368	112	140	6332	2.42296	FBGN0034145, FBGN0283427, FBGN0038986, FBGN0086687, FBGN0032955, FBGN0032721
Expression higher in old vs young (HO)
Go ID	Label	GO term Biological process	Count	%	Pvalue	List Total	Population Hits	Population Total	Fold Enrichment	Flybase IDs
GO:0044710	Metabolism	single-organism metabolic process	43	31.8519	3.92062e-05	118	1266	6332	1.82261	FBGN0261445, FBGN0032612, FBGN0038257, FBGN0026314, FBGN0000473, FBGN0263120, FBGN0015622, FBGN0050463, FBGN0029831, FBGN0034276, FBGN0086359, FBGN0023545, FBGN0040001, FBGN0030761, FBGN0263598, FBGN0027843, FBGN0038063, FBGN0263006, FBGN0030590, FBGN0031973, FBGN0036910, FBGN0000053, FBGN0031174, FBGN0015032, FBGN0002567, FBGN0034025, FBGN0027560, FBGN0032078, FBGN0030362, FBGN0030588, FBGN00362…
GO:2000026	Development	regulation of multicellular organismal development	21	15.5556	0.000146174	118	442	6332	2.54951	FBGN0038257, FBGN0019972, FBGN0038826, FBGN0033159, FBGN0263120, FBGN0032078, FBGN0004837, FBGN0037375, FBGN0053094, FBGN0002121, FBGN0038063, FBGN0004367, FBGN0025740, FBGN0250788, FBGN0034697, FBGN0003209, FBGN0261788, FBGN0002022, FBGN0260964, FBGN0260635, FBGN0003410
GO:0032501		multicellular organismal process	77	57.037	0.000502345	118	3138	6332	1.31673	FBGN0034315, FBGN0038257, FBGN0011225, FBGN0015622, FBGN0050463, FBGN0263598, FBGN0263006, FBGN0034697, FBGN0260635, FBGN0034157, FBGN0051871, FBGN0037140, FBGN0031975, FBGN0019972, FBGN0027560, FBGN0002567, FBGN0015509, FBGN0032078, FBGN0264574, FBGN0030588, FBGN0027081, FBGN0259247, FBGN0003656, FBGN0053094, FBGN0039034, FBGN0004367, FBGN0027088, FBGN0025740, FBGN0011661, FBGN0023510, FBGN00395…
GO:0050793	Development	regulation of developmental process	23	17.037	0.00140166	118	605	6332	2.04001	FBGN0038257, FBGN0019972, FBGN0038826, FBGN0033159, FBGN0263120, FBGN0032078, FBGN0004837, FBGN0037375, FBGN0053094, FBGN0000261, FBGN0002121, FBGN0038063, FBGN0004367, FBGN0034697, FBGN0025740, FBGN0250788, FBGN0003209, FBGN0261788, FBGN0011661, FBGN0002022, FBGN0260964, FBGN0260635, FBGN0003410
GO:0044707		single-multicellular organism process	66	48.8889	0.0019808	118	2660	6332	1.33144	FBGN0034315, FBGN0038257, FBGN0011225, FBGN0015622, FBGN0263598, FBGN0263006, FBGN0034697, FBGN0260635, FBGN0034157, FBGN0051871, FBGN0037140, FBGN0031975, FBGN0019972, FBGN0002567, FBGN0027560, FBGN0015509, FBGN0032078, FBGN0264574, FBGN0030588, FBGN0003656, FBGN0027081, FBGN0259247, FBGN0053094, FBGN0004367, FBGN0027088, FBGN0025740, FBGN0011661, FBGN0023510, FBGN0039560, FBGN0261445, FBGN00331…
GO:0022603	Morphogenesis	regulation of anatomical structure morphogenesis	13	9.62963	0.00249628	118	255	6332	2.73566	FBGN0004837, FBGN0037375, FBGN0038257, FBGN0019972, FBGN0033159, FBGN0002121, FBGN0004367, FBGN0034697, FBGN0025740, FBGN0003209, FBGN0011661, FBGN0003410, FBGN0260635
GO:0005975	Metabolism	carbohydrate metabolic process	16	11.8519	0.00263263	118	363	6332	2.36522	FBGN0261445, FBGN0034580, FBGN0034025, FBGN0027560, FBGN0002567, FBGN0015509, FBGN0032078, FBGN0036262, FBGN0050463, FBGN0265045, FBGN0031717, FBGN0263006, FBGN0037778, FBGN0035147, FBGN0001248, FBGN0040323
GO:0051239		regulation of multicellular organismal process	22	16.2963	0.00341615	118	608	6332	1.94168	FBGN0038257, FBGN0019972, FBGN0038826, FBGN0033159, FBGN0263120, FBGN0032078, FBGN0004837, FBGN0037375, FBGN0053094, FBGN0000261, FBGN0002121, FBGN0038063, FBGN0004367, FBGN0034697, FBGN0025740, FBGN0250788, FBGN0003209, FBGN0261788, FBGN0002022, FBGN0260964, FBGN0260635, FBGN0003410
GO:0007416	Brain and nervous system	synapse assembly	10	7.40741	0.00344948	118	166	6332	3.23259	FBGN0039560, FBGN0053094, FBGN0038826, FBGN0038063, FBGN0263120, FBGN0250788, FBGN0032132, FBGN0029690, FBGN0261788, FBGN0010052
GO:0051960	Brain and nervous system/Development	regulation of nervous system development	13	9.62963	0.00448469	118	274	6332	2.54596	FBGN0037375, FBGN0053094, FBGN0033159, FBGN0038826, FBGN0002121, FBGN0263120, FBGN0038063, FBGN0034697, FBGN0250788, FBGN0025740, FBGN0261788, FBGN0260964, FBGN0003410
GO:0008643		carbohydrate transport	4	2.96296	0.00480076	118	19	6332	11.2971	FBGN0034909, FBGN0050035, FBGN0033644, FBGN0264574
GO:0050808	Brain and nervous system	synapse organization	12	8.88889	0.0052178	118	244	6332	2.63907	FBGN0039560, FBGN0053094, FBGN0038826, FBGN0038063, FBGN0263120, FBGN0032078, FBGN0250788, FBGN0032132, FBGN0029690, FBGN0004509, FBGN0261788, FBGN0010052
GO:0055114		oxidation-reduction process	15	11.1111	0.00705559	118	365	6332	2.20525	FBGN0036910, FBGN0261445, FBGN0015032, FBGN0000473, FBGN0030588, FBGN0036262, FBGN0259247, FBGN0038095, FBGN0034276, FBGN0040001, FBGN0086359, FBGN0000261, FBGN0263006, FBGN0030590, FBGN0001248
GO:0044699		single-organism process	102	75.5556	0.00711556	118	4866	6332	1.12483	FBGN0032612, FBGN0034694, FBGN0011225, FBGN0015622, FBGN0050463, FBGN0030761, FBGN0263598, FBGN0034697, FBGN0260635, FBGN0034157, FBGN0037140, FBGN0034025, FBGN0024365, FBGN0264574, FBGN0259247, FBGN0027081, FBGN0003656, FBGN0050035, FBGN0025742, FBGN0004367, FBGN0033644, FBGN0027088, FBGN0025740, FBGN0023510, FBGN0038826, FBGN0033159, FBGN0004509, FBGN0037375, FBGN0020309, FBGN0034276, FBGN00379…
GO:0008104		protein localization	5	3.7037	0.00850633	118	44	6332	6.09784	FBGN0011225, FBGN0002121, FBGN0003209, FBGN0011661, FBGN0037322
GO:0048731	Development	system development	50	37.037	0.0111039	118	1997	6332	1.34354	FBGN0038257, FBGN0034315, FBGN0011225, FBGN0263598, FBGN0034697, FBGN0260635, FBGN0051871, FBGN0019972, FBGN0015509, FBGN0032078, FBGN0003656, FBGN0027081, FBGN0053094, FBGN0027088, FBGN0004367, FBGN0025740, FBGN0011661, FBGN0023510, FBGN0261445, FBGN0039560, FBGN0038826, FBGN0033159, FBGN0263120, FBGN0052602, FBGN0029690, FBGN0004509, FBGN0036514, FBGN0037375, FBGN0020309, FBGN0029831, FBGN00863…
GO:0046323		glucose import	3	2.22222	0.0111956	118	9	6332	17.887	FBGN0034909, FBGN0050035, FBGN0033644
GO:0035428		hexose transmembrane transport	3	2.22222	0.0111956	118	9	6332	17.887	FBGN0034909, FBGN0050035, FBGN0033644
GO:0015758		glucose transport	3	2.22222	0.0111956	118	9	6332	17.887	FBGN0034909, FBGN0050035, FBGN0033644
GO:0050804	Brain and nervous system	modulation of synaptic transmission	7	5.18519	0.0116934	118	103	6332	3.64687	FBGN0037140, FBGN0038826, FBGN0250788, FBGN0032132, FBGN0029690, FBGN0261788, FBGN0010052
GO:0006629	Metabolism	lipid metabolic process	13	9.62963	0.012182	118	312	6332	2.23588	FBGN0032612, FBGN0263120, FBGN0032078, FBGN0030588, FBGN0010052, FBGN0003656, FBGN0029831, FBGN0023545, FBGN0030761, FBGN0263006, FBGN0030590, FBGN0261244, FBGN0001248
GO:0032504	Reproduction	multicellular organism reproduction	5	3.7037	0.0123744	118	49	6332	5.47561	FBGN0030932, FBGN0030362, FBGN0038829, FBGN0050463, FBGN0034753
GO:0007267		cell-cell signaling	19	14.0741	0.01248	118	554	6332	1.84036	FBGN0037140, FBGN0261445, FBGN0038826, FBGN0263120, FBGN0264574, FBGN0033313, FBGN0004837, FBGN0039915, FBGN0004838, FBGN0020309, FBGN0053094, FBGN0000261, FBGN0002121, FBGN0263006, FBGN0250788, FBGN0030590, FBGN0261788, FBGN0260964, FBGN0260635
GO:0051124		synaptic growth at neuromuscular junction	7	5.18519	0.0127776	118	105	6332	3.5774	FBGN0039560, FBGN0053094, FBGN0038826, FBGN0038063, FBGN0263120, FBGN0250788, FBGN0261788
GO:0015749		monosaccharide transport	3	2.22222	0.0138267	118	10	6332	16.0983	FBGN0034909, FBGN0050035, FBGN0033644
GO:0008645		hexose transport	3	2.22222	0.0138267	118	10	6332	16.0983	FBGN0034909, FBGN0050035, FBGN0033644
GO:0072657		protein localization to membrane	6	4.44444	0.0150462	118	79	6332	4.07552	FBGN0003656, FBGN0052677, FBGN0002567, FBGN0004509, FBGN0261788, FBGN0040340
GO:0055085		transmembrane transport	13	9.62963	0.0163976	118	325	6332	2.14644	FBGN0034909, FBGN0038740, FBGN0037140, FBGN0024365, FBGN0264574, FBGN0032026, FBGN0050035, FBGN0262736, FBGN0033644, FBGN0263006, FBGN0263598, FBGN0260964, FBGN0002022
GO:0044708		single-organism behavior	13	9.62963	0.019494	118	333	6332	2.09487	FBGN0037140, FBGN0039560, FBGN0261445, FBGN0002567, FBGN0037322, FBGN0033313, FBGN0010052, FBGN0004837, FBGN0004370, FBGN0263006, FBGN0011661, FBGN0261788, FBGN0035770
GO:0034219		carbohydrate transmembrane transport	3	2.22222	0.0197968	118	12	6332	13.4153	FBGN0034909, FBGN0050035, FBGN0033644
GO:0099536		synaptic signaling	11	8.14815	0.0205019	118	258	6332	2.28787	FBGN0037140, FBGN0039915, FBGN0053094, FBGN0038826, FBGN0002121, FBGN0263120, FBGN0263006, FBGN0250788, FBGN0261788, FBGN0260964, FBGN0033313
GO:0098916		anterograde trans-synaptic signaling	11	8.14815	0.0205019	118	258	6332	2.28787	FBGN0037140, FBGN0039915, FBGN0053094, FBGN0038826, FBGN0002121, FBGN0263120, FBGN0263006, FBGN0250788, FBGN0261788, FBGN0260964, FBGN0033313
GO:0007268		chemical synaptic transmission	11	8.14815	0.0205019	118	258	6332	2.28787	FBGN0037140, FBGN0039915, FBGN0053094, FBGN0038826, FBGN0002121, FBGN0263120, FBGN0263006, FBGN0250788, FBGN0261788, FBGN0260964, FBGN0033313
GO:0099537		trans-synaptic signaling	11	8.14815	0.0205019	118	258	6332	2.28787	FBGN0037140, FBGN0039915, FBGN0053094, FBGN0038826, FBGN0002121, FBGN0263120, FBGN0263006, FBGN0250788, FBGN0261788, FBGN0260964, FBGN0033313
GO:0007275	Development	multicellular organism development	57	42.2222	0.0205947	118	2423	6332	1.26235	FBGN0034315, FBGN0038257, FBGN0011225, FBGN0263598, FBGN0034697, FBGN0260635, FBGN0034157, FBGN0051871, FBGN0019972, FBGN0015509, FBGN0032078, FBGN0264574, FBGN0030588, FBGN0003656, FBGN0027081, FBGN0259247, FBGN0053094, FBGN0004367, FBGN0027088, FBGN0025740, FBGN0011661, FBGN0023510, FBGN0039560, FBGN0261445, FBGN0038826, FBGN0033159, FBGN0263120, FBGN0052602, FBGN0029690, FBGN0004509, FBGN00365…
GO:0045931		positive regulation of mitotic cell cycle	4	2.96296	0.0224236	118	33	6332	6.50437	FBGN0004837, FBGN0020309, FBGN0086359, FBGN0011661
GO:0051452		intracellular pH reduction	3	2.22222	0.0231169	118	13	6332	12.3833	FBGN0262736, FBGN0263598, FBGN0023510
GO:0045851		pH reduction	3	2.22222	0.0231169	118	13	6332	12.3833	FBGN0262736, FBGN0263598, FBGN0023510
GO:0051962	Brain and nervous system/Development	positive regulation of nervous system development	6	4.44444	0.0250321	118	90	6332	3.5774	FBGN0037375, FBGN0053094, FBGN0038063, FBGN0034697, FBGN0261788, FBGN0260964
GO:0044262	Metabolism	cellular carbohydrate metabolic process	9	6.66667	0.0259664	118	193	6332	2.50233	FBGN0261445, FBGN0265045, FBGN0027560, FBGN0002567, FBGN0015509, FBGN0263006, FBGN0037778, FBGN0036262, FBGN0001248
GO:0044723	Metabolism	single-organism carbohydrate metabolic process	8	5.92593	0.0265439	118	158	6332	2.71701	FBGN0261445, FBGN0034025, FBGN0027560, FBGN0032078, FBGN0035147, FBGN0050463, FBGN0036262, FBGN0001248
GO:0051179		localization	44	32.5926	0.0280027	118	1792	6332	1.31757	FBGN0261445, FBGN0011225, FBGN0033159, FBGN0037998, FBGN0263120, FBGN0015622, FBGN0004509, FBGN0086359, FBGN0023545, FBGN0263598, FBGN0263006, FBGN0002121, FBGN0034697, FBGN0004374, FBGN0261788, FBGN0002022, FBGN0260635, FBGN0040340, FBGN0038740, FBGN0037140, FBGN0264693, FBGN0034909, FBGN0027561, FBGN0002567, FBGN0024365, FBGN0264574, FBGN0037322, FBGN0033313, FBGN0032026, FBGN0003656, FBGN00399…
GO:0044712	Catabolism	single-organism catabolic process	9	6.66667	0.0288925	118	197	6332	2.45152	FBGN0029831, FBGN0032612, FBGN0031717, FBGN0034276, FBGN0000473, FBGN0263006, FBGN0036262, FBGN0001248, FBGN0010052
GO:0007528	Development/Muscles	neuromuscular junction development	8	5.92593	0.0290278	118	161	6332	2.66639	FBGN0039560, FBGN0053094, FBGN0038826, FBGN0038063, FBGN0263120, FBGN0032078, FBGN0250788, FBGN0261788
GO:0065008		regulation of biological quality	28	20.7407	0.0311105	118	1023	6332	1.46873	FBGN0038257, FBGN0038826, FBGN0263120, FBGN0015622, FBGN0086359, FBGN0263598, FBGN0263006, FBGN0002121, FBGN0038063, FBGN0250788, FBGN0030590, FBGN0261788, FBGN0002022, FBGN0031975, FBGN0027560, FBGN0002567, FBGN0264574, FBGN0030588, FBGN0033313, FBGN0010052, FBGN0003656, FBGN0053094, FBGN0262736, FBGN0004367, FBGN0025740, FBGN0003209, FBGN0011661, FBGN0023510
GO:0008582		regulation of synaptic growth at neuromuscular junction	6	4.44444	0.031936	118	96	6332	3.35381	FBGN0053094, FBGN0038826, FBGN0038063, FBGN0263120, FBGN0250788, FBGN0261788
GO:0044281		small molecule metabolic process	19	14.0741	0.0333613	118	617	6332	1.65245	FBGN0000053, FBGN0031174, FBGN0038257, FBGN0026314, FBGN0263120, FBGN0030362, FBGN0030588, FBGN0036262, FBGN0027081, FBGN0034276, FBGN0031717, FBGN0263598, FBGN0027843, FBGN0263006, FBGN0038063, FBGN0027088, FBGN0030590, FBGN0035147, FBGN0001248
GO:0061024		membrane organization	3	2.22222	0.0343096	118	16	6332	10.0614	FBGN0003656, FBGN0053094, FBGN0011225
GO:1904396	Brain and nervous system/Development	regulation of neuromuscular junction development	6	4.44444	0.0344777	118	98	6332	3.28537	FBGN0053094, FBGN0038826, FBGN0038063, FBGN0263120, FBGN0250788, FBGN0261788
GO:0050801		ion homeostasis	6	4.44444	0.0357944	118	99	6332	3.25218	FBGN0262736, FBGN0263598, FBGN0263006, FBGN0015622, FBGN0002022, FBGN0023510
GO:0044763		single-organism cellular process	89	65.9259	0.0365425	118	4255	6332	1.1224	FBGN0034315, FBGN0038257, FBGN0034694, FBGN0026314, FBGN0011225, FBGN0000473, FBGN0015622, FBGN0050463, FBGN0023545, FBGN0030761, FBGN0263598, FBGN0027843, FBGN0263006, FBGN0034697, FBGN0260635, FBGN0040323, FBGN0031973, FBGN0051871, FBGN0038740, FBGN0037140, FBGN0027561, FBGN0019972, FBGN0027560, FBGN0034025, FBGN0002567, FBGN0015509, FBGN0032078, FBGN0024365, FBGN0264574, FBGN0030588, FBGN00362…
GO:0015772		oligosaccharide transport	2	1.48148	0.0366166	118	2	6332	53.661	FBGN0050035, FBGN0033644
GO:0015771		trehalose transport	2	1.48148	0.0366166	118	2	6332	53.661	FBGN0050035, FBGN0033644
GO:0019852	Metabolism	L-ascorbic acid metabolic process	2	1.48148	0.0366166	118	2	6332	53.661	FBGN0038257, FBGN0030362
GO:0015766		disaccharide transport	2	1.48148	0.0366166	118	2	6332	53.661	FBGN0050035, FBGN0033644
GO:0019853		L-ascorbic acid biosynthetic process	2	1.48148	0.0366166	118	2	6332	53.661	FBGN0038257, FBGN0030362
GO:0016042		lipid catabolic process	5	3.7037	0.038186	118	69	6332	3.88848	FBGN0029831, FBGN0032612, FBGN0263006, FBGN0001248, FBGN0010052
GO:0035149		lumen formation, open tracheal system	3	2.22222	0.0384228	118	17	6332	9.46959	FBGN0263598, FBGN0011661, FBGN0023510
GO:0051963		regulation of synapse assembly	6	4.44444	0.0385204	118	101	6332	3.18778	FBGN0053094, FBGN0038826, FBGN0038063, FBGN0263120, FBGN0250788, FBGN0261788
GO:0019752	Metabolism	carboxylic acid metabolic process	10	7.40741	0.0393584	118	248	6332	2.16375	FBGN0027081, FBGN0031174, FBGN0031717, FBGN0038257, FBGN0026314, FBGN0027088, FBGN0263120, FBGN0263006, FBGN0030362, FBGN0001248
GO:0043436	Metabolism	oxoacid metabolic process	10	7.40741	0.0402195	118	249	6332	2.15506	FBGN0027081, FBGN0031174, FBGN0031717, FBGN0038257, FBGN0026314, FBGN0027088, FBGN0263120, FBGN0263006, FBGN0030362, FBGN0001248
GO:0006082	Metabolism	organic acid metabolic process	11	8.14815	0.0412468	118	290	6332	2.03542	FBGN0027081, FBGN0031174, FBGN0031717, FBGN0038257, FBGN0034276, FBGN0026314, FBGN0027088, FBGN0263120, FBGN0263006, FBGN0030362, FBGN0001248
GO:0030097		hemopoiesis	5	3.7037	0.0417443	118	71	6332	3.77894	FBGN0004837, FBGN0034315, FBGN0027088, FBGN0032078, FBGN0035147
GO:0009225	Metabolism	nucleotide-sugar metabolic process	3	2.22222	0.0427135	118	18	6332	8.9435	FBGN0261445, FBGN0031717, FBGN0026314
GO:1901135	Metabolism	carbohydrate derivative metabolic process	14	10.3704	0.0445801	118	419	6332	1.79297	FBGN0000053, FBGN0261445, FBGN0034580, FBGN0026314, FBGN0034025, FBGN0032078, FBGN0050463, FBGN0034276, FBGN0031717, FBGN0037906, FBGN0023545, FBGN0263598, FBGN0038063, FBGN0040323
GO:0007611		learning or memory	7	5.18519	0.0471488	118	142	6332	2.64526	FBGN0004837, FBGN0037140, FBGN0039560, FBGN0004370, FBGN0002567, FBGN0261788, FBGN0035770
GO:0050890		cognition	7	5.18519	0.0471488	118	142	6332	2.64526	FBGN0004837, FBGN0037140, FBGN0039560, FBGN0004370, FBGN0002567, FBGN0261788, FBGN0035770
GO:0007158		neuron cell-cell adhesion	3	2.22222	0.0471738	118	19	6332	8.47279	FBGN0032132, FBGN0029690, FBGN0010052
GO:0007158		neuron cell-cell adhesion	3	2.22222	0.0471738	118	19	6332	8.47279	FBGN0032132, FBGN0029690, FBGN0010052
GO:0002009	Morphogenesis	morphogenesis of an epithelium	3	2.22222	0.0471738	118	19	6332	8.47279	FBGN0002121, FBGN0003209, FBGN0011661
GO:0045595		regulation of cell differentiation	11	8.14815	0.0472268	118	297	6332	1.98745	FBGN0004837, FBGN0037375, FBGN0019972, FBGN0033159, FBGN0002121, FBGN0032078, FBGN0025740, FBGN0034697, FBGN0003410, FBGN0260964, FBGN0260635
GO:0022604	Morphogenesis	regulation of cell morphogenesis	8	5.92593	0.0484561	118	180	6332	2.38493	FBGN0037375, FBGN0033159, FBGN0004367, FBGN0002121, FBGN0025740, FBGN0034697, FBGN0003209, FBGN0011661
GO:1901136		carbohydrate derivative catabolic process	4	2.96296	0.0497819	118	45	6332	4.76987	FBGN0031717, FBGN0037906, FBGN0034580, FBGN0040323
GO:2000027		regulation of organ morphogenesis	5	3.7037	0.051436	118	76	6332	3.53033	FBGN0004837, FBGN0038257, FBGN0019972, FBGN0003410, FBGN0260635
GO:0002244		hematopoietic progenitor cell differentiation	2	1.48148	0.0544232	118	3	6332	35.774	FBGN0034315, FBGN0032078
GO:0030003		cellular cation homeostasis	5	3.7037	0.05563	118	78	6332	3.43981	FBGN0262736, FBGN0263598, FBGN0263006, FBGN0002022, FBGN0023510
GO:0051453		regulation of intracellular pH	3	2.22222	0.0565732	118	21	6332	7.66586	FBGN0262736, FBGN0263598, FBGN0023510
GO:0033036		macromolecule localization	20	14.8148	0.0582974	118	706	6332	1.52014	FBGN0037998, FBGN0002567, FBGN0011225, FBGN0263120, FBGN0004509, FBGN0037322, FBGN0003656, FBGN0004838, FBGN0052677, FBGN0086359, FBGN0262736, FBGN0023545, FBGN0030306, FBGN0002121, FBGN0263006, FBGN0003209, FBGN0261788, FBGN0011661, FBGN0035770, FBGN0040340
GO:0045787		positive regulation of cell cycle	4	2.96296	0.0583406	118	48	6332	4.47175	FBGN0004837, FBGN0020309, FBGN0086359, FBGN0011661
GO:0048534		hematopoietic or lymphoid organ development	5	3.7037	0.0600037	118	80	6332	3.35381	FBGN0004837, FBGN0034315, FBGN0027088, FBGN0032078, FBGN0035147
GO:0006873		cellular ion homeostasis	5	3.7037	0.0600037	118	80	6332	3.35381	FBGN0262736, FBGN0263598, FBGN0263006, FBGN0002022, FBGN0023510
GO:0002520		immune system development	5	3.7037	0.0600037	118	80	6332	3.35381	FBGN0004837, FBGN0034315, FBGN0027088, FBGN0032078, FBGN0035147
GO:0007399		nervous system development	35	25.9259	0.0658303	118	1441	6332	1.30336	FBGN0261445, FBGN0039560, FBGN0011225, FBGN0038826, FBGN0033159, FBGN0263120, FBGN0052602, FBGN0004509, FBGN0029690, FBGN0037375, FBGN0036514, FBGN0086359, FBGN0004370, FBGN0002121, FBGN0038063, FBGN0034697, FBGN0250788, FBGN0261788, FBGN0003410, FBGN0051871, FBGN0019972, FBGN0015509, FBGN0032078, FBGN0032132, FBGN0010052, FBGN0027081, FBGN0003656, FBGN0004838, FBGN0053094, FBGN0027873, FBGN00270…
GO:0060284		regulation of cell development	9	6.66667	0.065893	118	233	6332	2.07274	FBGN0037375, FBGN0019972, FBGN0033159, FBGN0002121, FBGN0025740, FBGN0034697, FBGN0003410, FBGN0260964, FBGN0260635
GO:0006026		aminoglycan catabolic process	3	2.22222	0.0665625	118	23	6332	6.99926	FBGN0037906, FBGN0034580, FBGN0040323
GO:0030641		regulation of cellular pH	3	2.22222	0.0665625	118	23	6332	6.99926	FBGN0262736, FBGN0263598, FBGN0023510
GO:0000226		microtubule cytoskeleton organization	10	7.40741	0.0672702	118	275	6332	1.95131	FBGN0264693, FBGN0037375, FBGN0053094, FBGN0086359, FBGN0011225, FBGN0002121, FBGN0250788, FBGN0261788, FBGN0011661, FBGN0260635
GO:0061024		membrane organization	9	6.66667	0.069902	118	236	6332	2.04639	FBGN0003656, FBGN0052677, FBGN0053094, FBGN0011225, FBGN0002567, FBGN0250788, FBGN0004509, FBGN0261788, FBGN0040340
GO:0007608		sensory perception of smell	4	2.96296	0.0707529	118	52	6332	4.12777	FBGN0003656, FBGN0039034, FBGN0028963, FBGN0037322
GO:0009593		detection of chemical stimulus	4	2.96296	0.0707529	118	52	6332	4.12777	FBGN0039034, FBGN0033159, FBGN0028963, FBGN0037322
GO:0042048		olfactory behavior	5	3.7037	0.0717142	118	85	6332	3.15653	FBGN0261445, FBGN0002567, FBGN0011661, FBGN0037322, FBGN0035770
GO:0030203		glycosaminoglycan metabolic process	3	2.22222	0.0717611	118	24	6332	6.70763	FBGN0261445, FBGN0037906, FBGN0040323
GO:0010883		regulation of lipid storage	3	2.22222	0.0717611	118	24	6332	6.70763	FBGN0002567, FBGN0263120, FBGN0263006
GO:0030004		cellular monovalent inorganic cation homeostasis	3	2.22222	0.0717611	118	24	6332	6.70763	FBGN0262736, FBGN0263598, FBGN0023510
GO:0030866		cortical actin cytoskeleton organization	3	2.22222	0.0717611	118	24	6332	6.70763	FBGN0025742, FBGN0002121, FBGN0011661
GO:0042364		water-soluble vitamin biosynthetic process	2	1.48148	0.0719035	118	4	6332	26.8305	FBGN0038257, FBGN0030362
GO:0050877		neurological system process	20	14.8148	0.0745825	118	728	6332	1.4742	FBGN0037140, FBGN0039560, FBGN0033159, FBGN0002567, FBGN0263120, FBGN0264574, FBGN0034766, FBGN0037322, FBGN0004837, FBGN0003656, FBGN0037375, FBGN0266099, FBGN0039034, FBGN0004370, FBGN0035147, FBGN0261788, FBGN0028963, FBGN0035770, FBGN0040340, FBGN0003410
GO:0032879		regulation of localization	12	8.88889	0.0756544	118	367	6332	1.75458	FBGN0264693, FBGN0053094, FBGN0011225, FBGN0002567, FBGN0002121, FBGN0263120, FBGN0263006, FBGN0025740, FBGN0015622, FBGN0264574, FBGN0011661, FBGN0002022
GO:0006885		regulation of pH	3	2.22222	0.0770869	118	25	6332	6.43932	FBGN0262736, FBGN0263598, FBGN0023510
GO:0021700		developmental maturation	8	5.92593	0.0794911	118	202	6332	2.12519	FBGN0037375, FBGN0004838, FBGN0019972, FBGN0038826, FBGN0015509, FBGN0002121, FBGN0264574, FBGN0011661
GO:0055082		cellular chemical homeostasis	5	3.7037	0.081864	118	89	6332	3.01466	FBGN0262736, FBGN0263598, FBGN0263006, FBGN0002022, FBGN0023510
GO:0090068		positive regulation of cell cycle process	3	2.22222	0.0825334	118	26	6332	6.19166	FBGN0004837, FBGN0086359, FBGN0011661
GO:0050911		detection of chemical stimulus involved in sensory perception of smell	3	2.22222	0.0825334	118	26	6332	6.19166	FBGN0039034, FBGN0028963, FBGN0037322
GO:0055067		monovalent inorganic cation homeostasis	3	2.22222	0.0825334	118	26	6332	6.19166	FBGN0262736, FBGN0263598, FBGN0023510
GO:0035148		tube formation	3	2.22222	0.0825334	118	26	6332	6.19166	FBGN0263598, FBGN0011661, FBGN0023510
GO:0007606		sensory perception of chemical stimulus	5	3.7037	0.0845073	118	90	6332	2.98117	FBGN0003656, FBGN0039034, FBGN0028963, FBGN0034766, FBGN0037322
GO:0050807		regulation of synapse organization	6	4.44444	0.0853902	118	127	6332	2.53517	FBGN0053094, FBGN0038826, FBGN0038063, FBGN0263120, FBGN0250788, FBGN0261788
GO:0048469		cell maturation	7	5.18519	0.0881634	118	167	6332	2.24926	FBGN0037375, FBGN0004838, FBGN0019972, FBGN0038826, FBGN0015509, FBGN0002121, FBGN0011661
GO:0009110		vitamin biosynthetic process	2	1.48148	0.0890633	118	5	6332	21.4644	FBGN0038257, FBGN0030362
GO:0010884		positive regulation of lipid storage	2	1.48148	0.0890633	118	5	6332	21.4644	FBGN0263120, FBGN0263006
GO:0021551		central nervous system morphogenesis	2	1.48148	0.0890633	118	5	6332	21.4644	FBGN0033159, FBGN0032078
GO:0045455		ecdysteroid metabolic process	2	1.48148	0.0890633	118	5	6332	21.4644	FBGN0030590, FBGN0030588
GO:0048856		anatomical structure development	58	42.963	0.0895115	118	2672	6332	1.1648	FBGN0034315, FBGN0038257, FBGN0011225, FBGN0263598, FBGN0263006, FBGN0034697, FBGN0260635, FBGN0034157, FBGN0051871, FBGN0019972, FBGN0015509, FBGN0032078, FBGN0264574, FBGN0030588, FBGN0003656, FBGN0027081, FBGN0259247, FBGN0053094, FBGN0004367, FBGN0027088, FBGN0025740, FBGN0011661, FBGN0023510, FBGN0039560, FBGN0261445, FBGN0038826, FBGN0033159, FBGN0263120, FBGN0052602, FBGN0029690, FBGN00045…
GO:0044282		small molecule catabolic process	5	3.7037	0.0899186	118	92	6332	2.91636	FBGN0031717, FBGN0034276, FBGN0263006, FBGN0036262, FBGN0001248
GO:0003008		system process	21	15.5556	0.0905334	118	794	6332	1.41925	FBGN0037140, FBGN0039560, FBGN0033159, FBGN0002567, FBGN0263120, FBGN0264574, FBGN0034766, FBGN0037322, FBGN0004837, FBGN0003656, FBGN0037375, FBGN0266099, FBGN0039034, FBGN0004370, FBGN0263006, FBGN0035147, FBGN0261788, FBGN0028963, FBGN0035770, FBGN0040340, FBGN0003410
GO:0016485		protein processing	4	2.96296	0.09138	118	58	6332	3.70076	FBGN0019972, FBGN0030306, FBGN0004509, FBGN0260635
GO:0048589		developmental growth	11	8.14815	0.0926231	118	337	6332	1.75155	FBGN0039560, FBGN0053094, FBGN0033159, FBGN0038826, FBGN0263598, FBGN0038063, FBGN0263120, FBGN0250788, FBGN0025740, FBGN0003209, FBGN0261788
GO:0098771		inorganic ion homeostasis	5	3.7037	0.0926857	118	93	6332	2.885	FBGN0262736, FBGN0263598, FBGN0263006, FBGN0002022, FBGN0023510
GO:0055080		cation homeostasis	5	3.7037	0.0926857	118	93	6332	2.885	FBGN0262736, FBGN0263598, FBGN0263006, FBGN0002022, FBGN0023510
GO:0019915		lipid storage	3	2.22222	0.0937641	118	28	6332	5.74939	FBGN0086359, FBGN0263120, FBGN0263006
GO:0045664		regulation of neuron differentiation	6	4.44444	0.094467	118	131	6332	2.45776	FBGN0037375, FBGN0033159, FBGN0025740, FBGN0034697, FBGN0003410, FBGN0260964
GO:0009056		catabolic process	16	11.8519	0.0994628	118	568	6332	1.51158	FBGN0032612, FBGN0034580, FBGN0015509, FBGN0000473, FBGN0036262, FBGN0010052, FBGN0029831, FBGN0034276, FBGN0031717, FBGN0037906, FBGN0000261, FBGN0263006, FBGN0260635, FBGN0003410, FBGN0040323, FBGN0001248
GO:1904398		positive regulation of neuromuscular junction development	3	2.22222	0.0995364	118	29	6332	5.55114	FBGN0053094, FBGN0038063, FBGN0261788
GO:0045887		positive regulation of synaptic growth at neuromuscular junction	3	2.22222	0.0995364	118	29	6332	5.55114	FBGN0053094, FBGN0038063, FBGN0261788
GO:0002376		immune system process	11	8.14815	0.0996916	118	342	6332	1.72594	FBGN0004837, FBGN0031973, FBGN0031975, FBGN0052133, FBGN0034315, FBGN0037906, FBGN0000261, FBGN0027088, FBGN0032078, FBGN0035147, FBGN0040323
GO:0010646		regulation of cell communication	19	14.0741	0.0999426	118	709	6332	1.43802	FBGN0037140, FBGN0019972, FBGN0027561, FBGN0038826, FBGN0015509, FBGN0263120, FBGN0032132, FBGN0264574, FBGN0029690, FBGN0010052, FBGN0020309, FBGN0037906, FBGN0002121, FBGN0025740, FBGN0250788, FBGN0003209, FBGN0261788, FBGN0260635, FBGN0023510
