# Supplementary material for: Long live the queen, the king and the commoner? Transcript expression differences between old and young in the termite Cryptotermes secundus
Source: PLoS One. 2019 Feb 13;14(2):e0210371. doi: 10.1371/journal.pone.0210371 (PMC6373952; doi:10.1371/journal.pone.0210371)
Supplement: S4 Table — Drosophila melanogaster one-to-one orthologs and homologs were used for the comparisons. (XLSX) [file pone.0210371.s005.xlsx]

## Sheet: Queens
S4 Table. Cross species comparison of differentially expressed genes between old and young individuals.
ShortCut Study	Study orgamism	Reference	Notes
C.secundus	Cryptotermes secundus	This study
CO_Wyschetzki	Cardiocondyla obscurior	Wyschetzki et al. 2015	Gene expression differences between 18- and 4-months mated queens
DM_Lai	Drosophila melanogaster	Lai et al. 2007	2371 probe sets that changed significantly with age.
DM_Magwire	Drosophila melanogaster	Magwire et al. 2010	Probe sets in common to four or more mutant lines with increased life span. Up means a higher expression in long lived lines in comparison to control. Down means a lower expression in comparison to control
Mbel_Q	Macrotermes bellicosus	Elsner et al. 2018	Gene expression differences between 1 year old and 6 year old queens
Mbel_MW	Macrotermes bellicosus major worker	Elsner et al. 2018	Gene expression differences between workers. Only a few months of difference
Mbel_MiW	Macrotermes bellicosus minor worker	Elsner et al. 2018	Gene expression differences between workers. Only a few months of difference
DM_CarnesPS_F	Drosophila melanogaster	Carnes et al. 2015	Transcripts exhibiting signatures of postponed senescence in females. B line (Control)/O line (Postponed senescence)
DM_CarnesPS_M	Drosophila melanogaster	Carnes et al. 2015	Transcripts exhibiting signatures of postponed senescence in males. B line (Control)/O line (Postponed senescence)
DM_CarnesPS-IL_F	Drosophila melanogaster	Carnes et al. 2015	Candidate genes for postponed senescence and increased lifespan in females. Found also with QTL: Yes or No
DM_CarnesPS-IL_M	Drosophila melanogaster	Carnes et al. 2015	Candidate genes for postponed senescence and increased lifespan in males. Found also with QTL: Yes or No
DM_Doroszuk_cg	Drosophila melanogaster	Doroszuk et al. 2012	Candidate markers of aging.
DM_Doroszuk_cgh	Drosophila melanogaster	Doroszuk et al. 2012	Candidate markers of healthy aging.
DM_Lai_cg	Drosophila melanogaster	Lai et al. 2007	Candidate genes lifespan regulation
DM_Magwire_cg	Drosophila melanogaster	Magwire et al. 2010	Nearby genes for 58 mutations that caused increased longevity in flies
In blue shared with C. secundus in the same direction
In red shared with C. secundus in opposite direction
'+’ indicates higher expressed in Old vs Young
'-’ indicates higher expressed in Young vs Old
NA stands for not found/not present
Queens
Higher expressed in young vs old														Found also with QTL	Yes or No
Flybase_ID	C.secundus ID	C. secundus Annotation	Gene Name (Flybase)	Label	1:1 ortholog / homolog to Drosophila	C. secundus (This study)	CO_Wyschetzki	Mbel_Q	Mbel_MW	Mbel_MiW	DM_Lai	DM_CarnesPS_F	DM_CarnesPS_M	DM_CarnesPS-IL_F	DM_CarnesPS-IL_M	DM_Magwire	DM_Doroszuk_cgh	DM_Doroszuk_cg	DM_Lai_cg	DM_Magwire_cg	FlyBase Information
FBgn0038296	Csec_G01736_T5	Zinc finger, RING-type	CG6752		1:1 ortholog	-	NA	NA	-	NA	-	NA	NA	No	No	NA	NA	NA	NA	NA	No summary available
FBgn0035360	Csec_G04415_T2	NA	CG1246		1:1 ortholog	-	NA	NA	NA	NA	+	NA	NA	No	No	NA	NA	NA	NA	NA	No summary available
FBgn0010434	Csec_G14665_T3	coracle	Cora – coracle		1:1 ortholog	-	NA	NA	+	+	+	NA	+/+	No	No	NA	NA	+	NA	NA	No summary available
FBgn0023507	Csec_G02267_T2	D-2-hydroxyglutarate dehydrogenase	D2hgdh – D-2-hydroxyglutaric acid dehydrogenase		1:1 ortholog	-	NA	NA	-	NA	+	NA	NA	No	No	NA	NA	NA	NA	NA	No summary available
FBgn0000477	Csec_G10601_T1	Deoxyribonuclease II	DnaseII – Deoxyribonuclease II		1:1 ortholog	-	-	NA	-	NA	NA	NA	NA	No	No	NA	NA	NA	NA	NA	Deoxyribonuclease II (DNaseII) is an ubiquitous endonuclease that hydrolyzes DNA without sequence specificity, generating nucleotides with 3'-phosphate. It is localized in lysosomes, and essential for degrading nuclear DNA of the engulfed apoptotic cells. DNase II is also responsible to digest mitochondrial DNA during autophagy. [Date last reviewed: 2016-09-01]
FBgn0264574	Csec_G08027_T9	Major Facilitator Superfamily / Sugar (and other) transporter	Glut1 – Glucose transporter 1		1:1 ortholog	-	-	NA	NA	NA	NA	NA	NA	No	No	NA	NA	NA	NA	yes (both sexes)	No summary available
FBgn0259736	Csec_G08942_T6	FAM184 family protein	CG42390		1:1 ortholog	-	NA	NA	NA	NA	NA	NA	NA	No	No	NA	NA	+	NA	NA	No summary available
FBgn0041627	Csec_G02949_T1	Ku80	Ku80	DNA damage response	1:1 ortholog	-	NA	NA	-	NA	NA	NA	NA	No	No	NA	NA	NA	NA	NA	No summary available
FBgn0036821	Csec_G13738_T4	long-chain-fatty-acid--CoA ligase 5 isoform	CG3961		1:1 ortholog	-	NA	NA	-	NA	NA	NA	NA	No	No	NA	NA	NA	NA	NA	No summary available
FBgn0086768	Csec_G00447_T2	Protein-L-isoaspartate (D-aspartate) O-methyltransferase	Pcmt – Protein-L-isoaspartate (D-aspartate) O-methyltransferase		1:1 ortholog	-	NA	NA	-	NA	NA	NA	NA	No	No	NA	NA	NA	NA	NA	No summary available
FBgn0037834	Csec_G04549_T1	Arginine methyltransferase 1	Art1 – Arginine methyltransferase 1		1:1 ortholog	-	NA	NA	-	NA	NA	+/-	NA	No	No	NA	NA	NA	NA	NA	No summary available
FBgn0265998	Csec_G01687_T5	Darkener of apricot	Doa – Darkener of apricot	Oxidative Stress	1:1 ortholog	-	NA	NA	-	NA	NA	NA	NA	No	No	NA	NA	NA	NA	NA	Darkener of apricot (Doa) is an essential Ser/Thr protein kinase. Doa substrates include SR proteins (RNA maturation) and Ef1γ (microtubule-based organelle transport). Doa contributes to somatic sex determination (splicing of dsx transcript) and development of eye, wing, leg, oocyte and bristles. [Date last reviewed: 2016-09-01]
FBgn0011207	Csec_G12565_T1	protein pelota	Pelo – pelota	Reproduction/Transposons	1:1 ortholog	-	NA	NA	-	NA	NA	NA	NA	No	No	NA	NA	NA	NA	NA	No summary available
FBgn0035811	Csec_G09532_T1	Medium-chain acyl-CoA dehydrogenase	Mcad – Medium-chain acyl-CoA dehydrogenase		1:1 ortholog	-	NA	NA	NA	NA	-	NA	NA	No	No	NA	NA	NA	NA	NA	No summary available
FBgn0031011	Csec_G03459_T4	general substrate transporter	CG8034		homolog	-	NA	NA	NA	NA	NA	NA	+/+	No	No	NA	NA	NA	NA	NA	No summary available
FBgn0029896	Csec_G12228_T6	Synaptic vesicle protein SV2 like	CG3168		homolog	-	NA	NA	-	NA	+	NA	NA	No	No	NA	NA	NA	NA	NA	No summary available
FBgn0027560	Csec_G17687_T2	Trehalose-6-phosphate synthase 1	Tps1 – Trehalose-6-phosphate synthase 1		homolog	-	NA	NA	NA	NA	+	NA	NA	No	No	NA	NA	NA	NA	NA	Trehalose-6-phosphate synthase 1 (Tps1) is the trehalose synthesis enzyme. Tps1 N-terminal trehalose-6-phosphate (T6P) synthase domain catalyzes the production of T6P using glucose-6-phosphate and UDP-glucose. Tps1 C-terminal T6P phosphatase domain dephosphorylates T6P to generate trehalose. [Date last reviewed: 2016-09-01]
FBgn0027560	Csec_G17687_T3	Trehalose-6-phosphate synthase 1	Tps1 – Trehalose-6-phosphate synthase 1		homolog	-	NA	NA	NA	NA	+	NA	NA	No	No	NA	NA	NA	NA	NA	Trehalose-6-phosphate synthase 1 (Tps1) is the trehalose synthesis enzyme. Tps1 N-terminal trehalose-6-phosphate (T6P) synthase domain catalyzes the production of T6P using glucose-6-phosphate and UDP-glucose. Tps1 C-terminal T6P phosphatase domain dephosphorylates T6P to generate trehalose. [Date last reviewed: 2016-09-01]
FBgn0000299	Csec_G13150_T1	LTR retrotransposon origin	Col4a1 – Collagen type IV alpha 1		homolog	-	NA	NA	-	NA	-	NA	NA	No	No	NA	NA	NA	NA	NA	Collagen type IV α 1 is a subunit of Collagen IV and a major component of basement membranes. It is required for muscle and epithelium integrity. [Date last reviewed: 2016-06-23]
FBgn0086906	Csec_G03475_T12	IMP-L2	sls – sallimus		homolog	-	NA	NA	NA	NA	NA	NA	NA	No	No	up/down	NA	NA	NA	NA	Sallimus is a large modular protein present in muscles. It links myosin filaments to the Z-disc. It is also known as Titin
FBgn0086906	Csec_G03475_T5	IMP-L2	sls – sallimus		homolog	-	NA	NA	NA	NA	NA	NA	NA	No	No	up/down	NA	NA	NA	NA	Sallimus is a large modular protein present in muscles. It links myosin filaments to the Z-disc. It is also known as Titin
FBgn0086906	Csec_G03475_T13	IMP-L2	sls – sallimus		homolog	-	NA	NA	NA	NA	NA	NA	NA	No	No	up/down	NA	NA	NA	NA	Sallimus is a large modular protein present in muscles. It links myosin filaments to the Z-disc. It is also known as Titin
FBgn0086906	Csec_G03475_T1	IMP-L2	sls – sallimus		homolog	-	NA	NA	NA	NA	NA	NA	NA	No	No	up/down	NA	NA	NA	NA	Sallimus is a large modular protein present in muscles. It links myosin filaments to the Z-disc. It is also known as Titin
FBgn0004435	Csec_G01814_T5	Guanine nucleotide-binding protein G(q) subunit alpha	Gαq – G protein α q subunit		homolog	-	NA	NA	+	NA	NA	NA	NA	No	No	up	NA	NA	NA	NA	G protein α q subunit (Gαq) is an alpha subunit of a heterotrimeric G-protein that functions downstream of GPCR signaling. Gαq roles include neuronal development, olfaction, flight, learning and memory. [Date last reviewed: 2016-12-15]
FBgn0053196	Csec_G12126_T4	NA	dpy – dumpy		homolog	-	+	NA	+	NA	NA	NA	NA	No	No	NA	NA	NA	NA	NA	No summary available
FBgn0036659	Csec_G16794_T1	Glycosyl hydrolase family 1	CG9701		homolog	-/+	-	NA	-/+	-	NA	NA	NA	No	No	NA	NA	NA	NA	NA	No summary available
FBgn0261836	Csec_G00881_T1	Muscle-specific protein 300 kDa- like	Msp300 – Muscle-specific protein 300 kDa	Muscles	homolog	-	+	NA	NA	NA	NA	NA	NA	No	No	NA	NA	+	NA	NA	Muscle-specific protein 300 kDa is a Nesprin-like protein that is required for proper positioning of muscle nuclei, mitochondria, and neuromuscular junction. [Date last reviewed: 2016-08-25]
FBgn0261836	Csec_G00883_T4	NA	Msp300 – Muscle-specific protein 300 kDa	Muscles	homolog	-	NA	NA	NA	NA	NA	NA	NA	No	No	NA	NA	+	NA	NA	Muscle-specific protein 300 kDa is a Nesprin-like protein that is required for proper positioning of muscle nuclei, mitochondria, and neuromuscular junction. [Date last reviewed: 2016-08-25]
FBgn0030057	Csec_G04532_T5	Palmitoyl-protein thioesterase	Ppt1 – Palmitoyl-protein thioesterase 1	Brain and nervous system	homolog	-	-	NA	-	NA	NA	NA	NA	No	No	NA	NA	NA	NA	NA	Palmitoyl-protein thioesterase 1 is a lysosomal enzyme that removes palmitoyl groups from particular target proteins during protein degradation within the lysosomal compartment. Palmitoylation is critical for the cellular localization and modulation of many signaling proteins. [Date last reviewed: 2017-01-12]
FBgn0010352	Csec_G12297_T1	2-oxoglutarate dehydrogenase, mitochondrial	Nc73EF – Neural conserved at 73EF	Brain and nervous system	homolog	-	-	NA	-	NA	NA	NA	NA	No	No	NA	NA	NA	NA	NA	No summary available
FBgn0026150	Csec_G12791_T4	xaa-Pro aminopeptidase 1-like	Aminopeptidase P		homolog	-	NA	NA	-	NA	NA	NA	NA	No	No	NA	NA	NA	NA	NA	No summary available
FBgn0250851	Csec_G18271_T1	Apc13p protein	CG33981		homolog	-	NA	NA	-	NA	NA	NA	NA	No	No	NA	NA	NA	NA	NA	No summary available
FBgn0250851	Csec_G13743_T1	Apc13p and AN1-like Zinc finger domain containing protein	CG33981		homolog	-	NA	NA	-	NA	NA	NA	NA	No	No	NA	NA	NA	NA	NA	No summary available
FBgn0031528	Csec_G05556_T1	NA	CG15412		homolog	-	NA	NA	-	NA	NA	NA	NA	No	No	NA	NA	NA	NA	NA	No summary available
FBgn0261439	Csec_G02003_T2	succinate dehydrogenase [ubiquinone] flavoprotein subunit partial	SdhA – Succinate dehydrogenase, subunit A (flavoprotein)		homolog	-	NA	NA	-	NA	NA	NA	NA	No	No	NA	NA	NA	NA	NA	No summary available
FBgn0010422	Csec_G10220_T1	transcription elongation factor S-II like	TfIIS – RNA polymerase II elongation factor		homolog	-	NA	NA	-	-	NA	NA	NA	No	No	NA	NA	NA	NA	NA	No summary available
FBgn0033159	Csec_G00008_T1	Dscam protein	Dscam1 – Down syndrome cell adhesion molecule 1	Brain and nervous system	homolog	-	NA	NA	+	NA	NA	NA	NA	No	No	NA	NA	NA	NA	NA	No summary available
FBgn0033159	Csec_G09249_T1	Dscam protein	Dscam1 – Down syndrome cell adhesion molecule 1	Brain and nervous system	homolog	-	NA	NA	+	NA	NA	NA	NA	No	No	NA	NA	NA	NA	NA	No summary available
FBgn0020309	Csec_G01644_T2	zinc finger protein/TE-X-12_DR	crol – crooked legs		homolog	-	+	NA	-/+	NA	NA	NA	NA	No	No	NA	NA	NA	NA	yes (male specific)	Crooked legs is a zinc finger transcription factor induced by 20-hydroxyecdysone at the onset of metamorphosis. It regulates wg transcription and cell cycle progression in the Drosophila wing. Its over-expression in the eye accelerates the cell cycle and de-represses silenced genes. [Date last reviewed: 2016-08-25]
FBgn0053519	Csec_G10279_T11	Unc-89 (obscurin) like	Unc-89 – Unc-89	Muscles	homolog	-	-	NA	NA	NA	NA	NA	NA	No	No	NA	NA	NA	NA	NA	No summary available
FBgn0040007	Csec_G14310_T1	Ribosomal protein L38	RpL38 – Ribosomal protein L38	Translation	homolog	-	NA	NA	-	NA	NA	NA	NA	No	No	NA	NA	NA	NA	NA	Ribosomal protein L38 is a component of the large subunit of cytoplasmic ribosomes, which translate mRNAs encoded by the nuclear genome. The gene is haploinsufficient - heterozygous mutants display the 'Minute' phenotype, characterized by a slower developmental rate and small adult bristles. [Date last reviewed: 2016-06-23]
FBgn0053970	Csec_G13523_T3	ABC transporter	CG33970		homolog	-	NA	NA	-	NA	NA	-/+	NA	Yes	No	NA	NA	NA	NA	NA	No summary available
FBgn0265137	Csec_G08098_T12	Serpin family protein	Spn42Da – Serpin 42Da		homolog	-	NA	NA	-	NA	NA	+/+	+/+	No	No	NA	+	+	Yes	NA	No summary available
FBgn0033205	Csec_G07785_T1	retinol dehydrogenase 12-like	CG2064		homolog	-	NA	NA	-	NA	+	NA	NA	No	No	NA	NA	NA	NA	NA	No summary available
FBgn0031883	Csec_G15489_T17	RNA-binding protein	Caper		homolog	-	NA	NA	-	NA	NA	NA	NA	No	No	NA	NA	NA	NA	NA	No summary available
FBgn0031002	Csec_G03458_T3	Major facilitator superfamily domain, general substrate transporter	CG14196		homolog	-	NA	NA	NA	NA	+	NA	NA	No	No	NA	NA	NA	NA	NA	No summary available
FBgn0013305	Csec_G13706_T3	Bax inhibitor 1-related	Nmda1		homolog	-	NA	NA	NA	NA	+	+/+	+/+	No	No	NA	NA	NA	NA	NA	No summary available
FBgn0037894	Csec_G11766_T7	Importin/Exportin protein	Ranbp9		homolog	-	NA	NA	NA	NA	-	NA	NA	No	No	NA	NA	NA	NA	NA	No summary available
FBgn0030812	Csec_G12073_T5	NA	wcy		homolog	-	NA	NA	NA	NA	-	NA	NA	No	No	NA	NA	NA	NA	NA	No summary available
FBgn0034646	Csec_G02398_T2	Rae1	Rae1		homolog	-	NA	NA	NA	NA	NA	NA	NA	No	No	Down	NA	NA	NA	NA	Rae1 is a nucleoporin member of the WD40-repeat β propeller protein super family. Biological roles of the pleiotropic Rae1 gene include poly(A)+ mRNA export, cell cycle regulation, male meiosis control and male germ cell post-meiotic differentiation. [Date last reviewed: 2016-06-30]
FBgn0014022	Csec_G06237_T1	Rlb1	Rlb1		homolog	-	NA	NA	NA	NA	NA	NA	NA	No	No	Down	NA	NA	NA	NA	No summary available
Higher expressed in old vs young														Found also with QTL	Yes or No
Flybase_ID	C.secundus ID	C. secundus Annotation	Gene Name (Flybase)	Label	1:1 ortholog / homolog to Drosophila	C. secundus (This study)	CO_Wyschetzki	Mbel_Q	Mbel_MW	Mbel_MiW	DM_Lai	DM_CarnesPS_F	DM_CarnesPS_M	DM_CarnesPS-IL_F	DM_CarnesPS-IL_M	DM_Magwire	DM_Doroszuk_cgh	DM_Doroszuk_cg	DM_Lai_cg	DM_Magwire_cg	FlyBase Information
FBgn0000644	Csec_G10731_T1	Follicle cell protein 3C	Fcp3C – Follicle cell protein 3C	Reproduction	1:1 ortholog	+	NA	NA	NA	NA	-	NA	NA	No	No	NA	NA	NA	NA	NA	No summary available
FBgn0036992	Csec_G09026_T1	4-hydroxyphenylpyruvate dioxygenase	CG11796		1:1 ortholog	+	-	NA	NA	NA	+	NA	NA	No	No	NA	NA	NA	NA	NA	No summary available
FBgn0028997	Csec_G04446_T1	nucleoside diphosphate kinase 7 like	nmdyn-D7		1:1 ortholog	+	NA	NA	NA	NA	-	NA	NA	No	No	NA	NA	NA	NA	NA	No summary available
FBgn0036770	Csec_G06596_T1	prestin-like	Prestin		1:1 ortholog	+	NA	NA	+	NA	-	NA	NA	No	No	NA	NA	NA	NA	NA	No summary available
FBgn0001263	Csec_G12759_T14	inactivation no afterpotential D like	InaD – inactivation no afterpotential D		1:1 ortholog	+	-	NA	NA	NA	NA	NA	NA	No	No	up	NA	NA	NA	NA	Inactivation no afterpotential D (InaD) is a scaffolding protein. InaD functions in the localization of the signaling proteins trp, inaC, and norpA to the signaling compartment of the photoreceptor (the rhabdomere), and in the fast light-induced signaling of photoreceptors. [Date last reviewed: 2016-09-01]
FBgn0034166	Csec_G08705_T1	Lipase	CG6472		1:1 ortholog	+	-	NA	+	NA	NA	NA	NA	No	No	NA	NA	NA	NA	NA	No summary available
FBgn0260771	Csec_G06138_T2	La related protein 7	Larp7 – La related protein 7		1:1 ortholog	+	NA	NA	-	NA	NA	+/+	NA	No	No	NA	NA	NA	NA	NA	La related protein 7 (Larp7) is an obligate component of the 7SK snRNP. The 7SK snRNP plays an essential role in RNA polymerase II elongation control by regulating the activity of the positive transcription elongation factor, P-TEFb. [Date last reviewed: 2016-09-01]
FBgn0032032	Csec_G15340_T2	haloacid dehalogenase-like hydrolase domain-containing protein	CG17294		1:1 ortholog	+	NA	NA	-	NA	NA	NA	NA	No	No	NA	NA	NA	NA	NA	No summary available
FBgn0032652	Csec_G00749_T1	Cytochrome b5	CG6870		1:1 ortholog	+	NA	+	NA	NA	NA	NA	NA	No	No	NA	NA	NA	NA	NA	No summary available
FBgn0051634	Csec_G15851_T1	Organic anion transporting polypeptide 26F like	Organic anion transporting polypeptide 26F		1:1 ortholog	+	NA	NA	NA	NA	NA	NA	+/+	No	No	NA	NA	NA	NA	NA	No summary available
FBgn0034075	Csec_G16637_T13	Aspartyl β-hydroxylase like	Asph – Aspartyl β-hydroxylase	Development	1:1 ortholog	+	-	NA	-	NA	NA	NA	NA	No	No	NA	NA	NA	NA	NA	Aspartyl β-hydroxylase (Asph) may be involved in peptidyl-amino acid modification based on orthology. It might be involved in neurogenesis since lack of Asph function enhances the expanded htt-fragment-induced eye phenotype. [Date last reviewed: 2017-06-15]
FBgn0038929	Csec_G02870_T1	NA	CG13408		1:1 ortholog	+	NA	NA	-	NA	NA	NA	NA	No	No	NA	NA	NA	NA	NA	No summary available
FBgn0261617	Csec_G11292_T1	nejire	Nej – nejire		1:1 ortholog	+	NA	NA	+	NA	NA	NA	NA	No	No	NA	NA	NA	NA	NA	Nejire encodes the transcriptional co-activator CBP. It acetylates several nuclear proteins, including histone H3 on K18, K27, and H4 on K8. By regulating gene expression, CBP has roles in cell proliferation, cell signaling and differentiation, and in developmental patterning. [Date last reviewed: 2016-06-30]
FBgn0034580	Csec_G00489_T1	Chitinase 2	Cht8 – Chitinase 8		homolog	+	NA	NA	-	NA	+	NA	NA	No	No	NA	-**	NA	NA	NA	No summary available
FBgn0051100	Csec_G04384_T1	Major Facilitator Superfamily / Sugar (and other) transporter	CG31100		homolog	+	NA	NA	-	NA	+	NA	NA	No	No	down	NA	NA	NA	NA	No summary available
FBgn0032979	Csec_G18065_T1	zinc finger protein/TE-X-12_DR	Clamp – Chromatin-linked adaptor for MSL proteins		homolog	+	+	NA	-/+	NA	-	NA	NA	No	No	NA	NA	NA	NA	NA	Chromatin-linked adaptor for MSL proteins is a zinc finger protein that is required to recruit the dosage compensation complex. It is essential in both males and females. It also functions outside of the dosage compensation pathway. [Date last reviewed: 2016-06-30]
FBgn0050344	Csec_G06967_T2	solute carrier family 46	CG30344		homolog	+	NA	NA	NA	NA	+	NA	NA	No	No	NA	NA	NA	NA	NA	No summary available
FBgn0025683	Csec_G09001_T1	ABC transporter	CG3164		homolog	+	NA	NA	+	NA	+	NA	NA	No	No	NA	NA	NA	NA	NA	No summary available
FBgn0039620	Csec_G16087_T1	fatty acyl-CoA reductase wat-like	Wat – waterproof		homolog	+	-	NA	-	-	NA	NA	NA	No	No	NA	NA	NA	NA	NA	Waterproof (Wat) is a fatty acyl-CoA reductase that reduces very long chain fatty acids of 24 and 26 carbon atoms. Wat is essential for gas filling of the embryonic tracheal system and for the formation of the outermost tracheal cuticle sublayer, the envelope. [Date last reviewed: 2016-09-01]
FBgn0020309	Csec_G18937_T1	zinc finger protein/TE-X-12_DR	crol – crooked legs		homolog	+	+	NA	-/+	NA	NA	NA	NA	No	No	NA	NA	NA	NA	yes (male specific)	Crooked legs is a zinc finger transcription factor induced by 20-hydroxyecdysone at the onset of metamorphosis. It regulates wg transcription and cell cycle progression in the Drosophila wing. Its over-expression in the eye accelerates the cell cycle and de-represses silenced genes. [Date last reviewed: 2016-08-25]
FBgn0020309	Csec_G13310_T2	zinc finger protein/TE-X-12_DR	crol – crooked legs		homolog	+	+	NA	-/+	NA	NA	NA	NA	No	No	NA	NA	NA	NA	yes (male specific)	Crooked legs is a zinc finger transcription factor induced by 20-hydroxyecdysone at the onset of metamorphosis. It regulates wg transcription and cell cycle progression in the Drosophila wing. Its over-expression in the eye accelerates the cell cycle and de-represses silenced genes. [Date last reviewed: 2016-08-25]
FBgn0029737	Csec_G15499_T2	NA	CG6903		homolog	+	NA	NA	-/+	NA	NA	NA	NA	No	No	NA	NA	NA	NA	NA	No summary available
FBgn0037429	Csec_G00823_T1	Protein of unknown function DUF1676	Osi19 – Osiris 19		homolog	+	NA	NA	+	NA	NA	NA	NA	No	No	NA	NA	NA	NA	NA	No summary available
FBgn0038716	Csec_G15976_T2	solute carrier family 22	CG7342		homolog	+	NA	NA	-/+	NA	NA	NA	NA	No	No	NA	NA	NA	NA	NA	No summary available
FBgn0027843	Csec_G02400_T1	Carbonic anhydrase 2	CAH2 – Carbonic anhydrase 2	Oxidative Stress	homolog	+	NA	-	-	NA	NA	NA	NA	No	No	NA	NA	NA	NA	NA	No summary available
FBgn0027601	Csec_G05184_T1	pudgy-like	Pdgy – pudgy		homolog	+	NA	NA	-	NA	NA	NA	+/-	No	No	NA	NA	NA	NA	NA	Pudgy is an acyl-CoA synthetase which activates fatty acids by conjugating them to CoA. It is a FOXO transcriptional target that preferentially activates fatty acids destined for beta-oxidation. [Date last reviewed: 2016-06-30]
FBgn0027601	Csec_G05184_T3	pudgy-like	Pdgy – pudgy		homolog	+	NA	NA	-	NA	NA	NA	+/-	No	No	NA	NA	NA	NA	NA	Pudgy is an acyl-CoA synthetase which activates fatty acids by conjugating them to CoA. It is a FOXO transcriptional target that preferentially activates fatty acids destined for beta-oxidation. [Date last reviewed: 2016-06-30]
FBgn0032026	Csec_G02297_T2	multidrug resistance-associated protein 4-like	CG7627		homolog	+	-	NA	+	NA	NA	NA	NA	No	No	NA	NA	NA	NA	NA	No summary available
FBgn0039241	Csec_G01136_T3	bifunctional purine biosynthesis protein PURH like	CG11089		homolog	+	-	NA	NA	NA	+	NA	+/+	No	No	NA	NA	NA	NA	NA	No summary available
FBgn0034166	Csec_G00500_T1	Phospholipase	CG6472		homolog	+	-	NA	+	NA	NA	NA	NA	No	No	NA	NA	NA	NA	NA	No summary available
FBgn0011272	Csec_G05916_T2	Ribosomal protein L13	RpL13 – Ribosomal protein L13		homolog	+	NA	NA	-	NA	NA	NA	NA	No	No	NA	NA	NA	NA	NA	No summary available
FBgn0036402	Csec_G01939_T2	ADP-specific phosphofructokinase/glucokinase	CG6650		homolog	+	NA	NA	-	NA	-	NA	NA	No	No	NA	NA	NA	NA	NA	No summary available
FBgn0004463	Csec_G02049_T3	DNA-directed RNA polymerase ?	RpIII128		homolog	+	NA	NA	-	NA	NA	NA	NA	No	No	NA	NA	NA	NA	NA	RNA polymerase III 128kD subunit ( RpIII128 ) encodes one of the subunits that forms the multi-protein RNA Polymerase III holoenzyme. RNA Polymerase III transcribes several types of small non-coding RNAs in the nuclear genome including tRNAs and 5SrRNA . [Date last reviewed: 2018-09-06]
FBgn0010225	Csec_G11456_T2	Gelsolin	Gel – Gelsolin		homolog	+	NA	NA	-	NA	+	NA	NA	No	No	NA	NA	NA	NA	NA	No summary available
FBgn0010246	Csec_G02771_T1	Myo61F	Myo61F		homolog	+	NA	NA	-/+	NA	+	NA	NA	No	No	up	NA	NA	NA	NA	No summary available
FBgn0000455	Csec_G05910_T3	Peptidase	Dip-C		homolog	+	NA	NA	-/+	NA	NA	NA	NA	No	No	NA	NA	NA	NA	NA	No summary available
FBgn0034166	Csec_G00500_T1	Lipase	CG6472		homolog	+	-	NA	+	NA	NA	NA	NA	No	No	NA	NA	NA	NA	NA	No summary available
FBgn0020236	Csec_G04854_T6	ATP-citrate lyase	ATPCL		homolog	+	NA	NA	+	NA	+	NA	+/-	No	No	NA	NA	NA	NA	NA	No summary available
FBgn0053864	Csec_G00027_T1	histone H1-like	His1:CG33864		homolog	+	NA	NA	+	NA	NA	NA	NA	No	No	NA	NA	NA	NA	NA	No summary available
FBgn0029831	Csec_G09765_T1	Lipase	CG5966		homolog	+	NA	NA	+	NA	NA	NA	NA	No	No	NA	NA	NA	NA	NA	No summary available
FBgn0000163	Csec_G14721_T5	PDZ domain containing protein	baz		homolog	+	NA	NA	+	NA	+	NA	NA	No	No	NA	NA	NA	NA	NA	Bazooka is a scaffold protein that forms a complex with par-6 and aPKC and with other cortical, cytoskeletal and regulatory proteins. It functions in cell polarization pathways in epithelial, neuronal and other cell types. [Date last reviewed: 2016-08-25]
FBgn0036340	Csec_G15630_T8	SRm160 like	SRm160		homolog	+	NA	NA	+	NA	NA	NA	NA	No	No	NA	NA	NA	NA	NA	No summary available
FBgn0031150	Csec_G10872_T2	Popeye domain containing protein	bves		homolog	+	NA	NA	+	NA	NA	NA	NA	No	No	NA	NA	NA	NA	NA	No summary available
FBgn0051217	Csec_G04009_T2	modular serine protease	ModSP – modular serine protease		homolog	+	NA	NA	NA	NA	+	NA	NA	No	No	NA	NA	NA	NA	NA	Modular serine protease functions downstream of microbial sensing receptors PGRP-SA and GNBP3 in the extracellular proteolytic cascade leading to Toll pathway activation during the immune response. It initiates the proteolytic cascade leading to the cleavage of the Toll ligand spz . [Date last reviewed: 2016-06-30]
FBgn0050035	Csec_G01108_T3	facilitated trehalose transporter Tret1-like	Tret1-1 – Trehalose transporter 1-1		homolog	+	NA	NA	NA	NA	+	NA	NA	No	No	NA	NA	NA	NA	NA	No summary available
FBgn0025381	Csec_G12523_T1	pleckstrin homology domain-containing family	Rush – rush hour		homolog	+	NA	NA	NA	NA	+	NA	+/+	No	No	NA	NA	NA	NA	NA	rush hour ( rush ) encodes an endosome-associated protein that directly binds phosphatidylinositol 3-phosphate (PI3P) and the Rab GDP dissociation inhibitor encoded by Gdi . rush product regulates endosomal trafficking by modulating the activity of Rab proteins. [Date last reviewed: 2018-09-20]

## Sheet: Kings
S4 Table. Cross species comparison of differentially expressed genes between old and young individuals.
ShortCut Study	Study orgamism	Reference	Notes
CO_Wyschetzki	Cardiocondyla obscurior	Wyschetzki et al. 2015	Gene expression differences between 18- and 4-months mated queens
DM_Lai	Drosophila melanogaster	Lai et al. 2007	2371 probe sets that changed significantly with age.
DM_Magwire	Drosophila melanogaster	Magwire et al. 2010	Probe sets in common to four or more mutant lines with increased life span. Up means a higher expression in long lived lines in comparison to control. Down means a lower expression in comparison to control
Mbel_Q	Macrotermes bellicosus	Elsner et al. 2018	Gene expression differences between 1 year old and 6 year old queens
Mbel_MW	Macrotermes bellicosus major worker	Elsner et al. 2018	Gene expression differences between workers. Only a few months of difference
Mbel_MiW	Macrotermes bellicosus minor worker	Elsner et al. 2018	Gene expression differences between workers. Only a few months of difference
DM_CarnesPS_F	Drosophila melanogaster	Carnes et al. 2015	Transcripts exhibiting signatures of postponed senescence in females. B line (Control)/O line (Postponed senescence)
DM_CarnesPS_M	Drosophila melanogaster	Carnes et al. 2015	Transcripts exhibiting signatures of postponed senescence in males. B line (Control)/O line (Postponed senescence)
DM_CarnesPS-IL_F	Drosophila melanogaster	Carnes et al. 2015	Candidate genes for postponed senescence and increased lifespan in females. Found also with QTL: Yes or No
DM_CarnesPS-IL_M	Drosophila melanogaster	Carnes et al. 2015	Candidate genes for postponed senescence and increased lifespan in males. Found also with QTL: Yes or No
DM_Doroszuk_cg	Drosophila melanogaster	Doroszuk et al. 2012	Candidate markers of aging.
DM_Doroszuk_cgh	Drosophila melanogaster	Doroszuk et al. 2012	Candidate markers of healthy aging.
DM_Lai_cg	Drosophila melanogaster	Lai et al. 2007	Candidate genes lifespan regulation
DM_Magwire_cg	Drosophila melanogaster	Magwire et al. 2010	Nearby genes for 58 mutations that caused increased longevity in flies
In blue shared with C. secundus in the same direction
In red shared with C. secundus in opposite direction
'+’ indicates higher expressed in Old vs Young
'-’ indicates higher expressed in Young vs Old
NA stands for not found/not present
Kings
Higher expressed in young vs old														Found also with QTL
Flybase_ID	C.secundus ID	C. secundus Annotation	Gene Name (Flybase)	Label	1:1 ortholog / homolog to Drosophila	C. secundus (This study)	CO_Wyschetzki	Mbel_Q	Mbel_MW	Mbel_MiW	DM_Lai	DM_CarnesPS_F	DM_CarnesPS_M	DM_CarnesPS-IL_F	DM_CarnesPS-IL_M	DM_Magwire	DM_Doroszuk_cgh	DM_Doroszuk_cg	DM_Lai_cg	DM_Magwire_cg	FlyBase Information
FBgn0011202	Csec_G05496_T5	Formin, protein diaphanous	Dia – diaphanous		1:1 ortholog	-	NA	NA	NA	NA	+	NA	+/+	No	Yes	NA	NA	NA	NA	NA	No summary available
FBgn0011202	Csec_G05496_T2	Formin, protein diaphanous	Dia – diaphanous		1:1 ortholog	-	NA	NA	NA	NA	+	NA	+/+	No	Yes	NA	NA	NA	NA	NA	No summary available
FBgn0000477	Csec_G10601_T1	Deoxyribonuclease II	DnaseII – Deoxyribonuclease II		1:1 ortholog	-	-	NA	-	NA	NA	NA	NA	No	No	NA	NA	NA	NA	NA	No summary available
FBgn0043005	Csec_G03857_T2	synaptic vesicular amine transporter like	Prt – portabella		1:1 ortholog	-	NA	NA	-/+	NA	NA	NA	NA	No	No	NA	NA	NA	NA	NA	No summary available
FBgn0032721	Csec_G07969_T2	Peptidase family M1	CG10602		1:1 ortholog	-	NA	NA	-	NA	NA	NA	NA	No	No	NA	NA	NA	NA	NA	No summary available
FBgn0264816	Csec_G12768_T1	kokopelli	Koko – kokopelli		1:1 ortholog	-	NA	NA	-	NA	NA	NA	NA	No	No	NA	NA	NA	NA	NA	No summary available
FBgn0265998	Csec_G01687_T5	Darkener of apricot	Doa – Darkener of apricot	Oxidative Stress	1:1 ortholog	-	NA	NA	-	NA	NA	NA	NA	No	No	NA	NA	NA	NA	NA	No summary available
FBgn0003721	Csec_G05332_T8	Tropomyosin 1	Tm1 – Tropomyosin 1		1:1 ortholog	-	-	NA	-	NA	NA	NA	NA	No	No	up	NA	NA	NA	NA	No summary available
FBgn0038679	Csec_G16712_T2	NA	CG6040		1:1 ortholog	-	+	NA	NA	NA	NA	-/-	NA	No	No	NA	NA	NA	NA	NA	No summary available
FBgn0020255	Csec_G07867_T1	GTP-binding nuclear protein Ran	Ran		1:1 ortholog	-	+	NA	-	NA	NA	NA	NA	No	No	NA	NA	NA	NA	NA	No summary available
FBgn0019686	Csec_G08824_T1	ovarian-specific serine/threonine-protein kinase Lok-like	lok		1:1 ortholog	-	+	NA	+	NA	NA	NA	NA	No	No	NA	NA	NA	NA	NA	No summary available
FBgn0033504	Csec_G05509_T1	CAP like	CAP		1:1 ortholog	-	-	NA	NA	NA	+	NA	NA	No	No	NA	NA	NA	NA	NA	No summary available
FBgn0034893	Csec_G08938_T1	mitochondrial ribosomal protein L43	MRpL43 – mitochondrial ribosomal protein L43		1:1 ortholog	-	NA	NA	-	NA	NA	NA	-/-	No	No	NA	NA	NA	NA	NA	No summary available
FBgn0033699	Csec_G07489_T1	Ribosomal protein S11	RpS11 – Ribosomal protein S11		1:1 ortholog	-	NA	NA	-	NA	+	NA	NA	No	No	NA	NA	+	NA	NA	No summary available
FBgn0010198	Csec_G06559_T1	Ribosomal protein S15a	RpS15Aa – Ribosomal protein S15Aa		1:1 ortholog	-	NA	NA	-	NA	NA	NA	NA	No	No	NA	NA	NA	NA	NA	No summary available
FBgn0034743	Csec_G03961_T1	Ribosomal protein S16	RpS16 – Ribosomal protein S16		1:1 ortholog	-	NA	NA	-	NA	NA	NA	NA	No	No	NA	NA	NA	NA	NA	No summary available
FBgn0015521	Csec_G16307_T1	Ribosomal protein S21	RpS21 – Ribosomal protein S21		1:1 ortholog	-	NA	NA	-	NA	+	NA	NA	No	No	NA	NA	NA	NA	NA	No summary available
FBgn0011284	Csec_G15629_T1	Ribosomal protein S4	RpS4 – Ribosomal protein S4		1:1 ortholog	-	NA	NA	-	NA	+	NA	NA	No	No	NA	NA	NA	NA	NA	No summary available
FBgn0002590	Csec_G09550_T1	Ribosomal protein S5	RpS5a – Ribosomal protein S5a		1:1 ortholog	-	NA	NA	-	NA	+	NA	NA	No	No	NA	NA	NA	NA	NA	No summary available
FBgn0002626	Csec_G10191_T1	Ribosomal protein L32	RpL32 – Ribosomal protein L32		1:1 ortholog	-	NA	NA	-	NA	NA	NA	NA	No	No	NA	NA	NA	NA	NA	No summary available
FBgn0064225	Csec_G10608_T1	Ribosomal protein L5	RpL5 – Ribosomal protein L5		1:1 ortholog	-	NA	NA	-	NA	NA	NA	NA	No	No	NA	NA	NA	NA	NA	No summary available
FBgn0005593	Csec_G11462_T1	Ribosomal protein L7	RpL7 – Ribosomal protein L7		1:1 ortholog	-	NA	NA	-	NA	+	NA	NA	No	No	NA	NA	NA	NA	NA	No summary available
FBgn0000042	Csec_G04982_T1	actin-5C	Act5C – Actin 5C		1:1 ortholog	-	NA	NA	+/-	NA	+	NA	NA	No	No	NA	NA	NA	NA	NA	No summary available
FBgn0020618	Csec_G12781_T1	Guanine nucleotide-binding protein subunit beta-like protein	Rack1 – Receptor of activated protein kinase C 1		1:1 ortholog	-	NA	NA	-	NA	NA	NA	NA	No	No	NA	NA	NA	NA	NA	Receptor of activated protein kinase C 1 is a cytosolic adaptor protein that is essential during development, particularly oogenesis. [Date last reviewed: 2016-06-23]
FBgn0036415	Csec_G05504_T1	peptidyl-prolyl cis-trans isomerase	CG7768		1:1 ortholog	-	NA	NA	-	NA	NA	NA	-/-	No	No	NA	NA	NA	NA	NA	No summary available
FBgn0037728	Csec_G00331_T1	p23	p23		1:1 ortholog	-	NA	NA	-	NA	NA	NA	NA	No	No	NA	NA	NA	NA	NA	No summary available
FBgn0011207	Csec_G12565_T1	protein pelota	Pelo – pelota		1:1 ortholog	-	NA	NA	-	NA	NA	NA	NA	No	No	NA	NA	NA	NA	NA	No summary available
FBgn0029714	Csec_G16790_T1	Ribosomal RNA small subunit methyltransferase NEP1	CG3527		1:1 ortholog	-	NA	NA	-	NA	NA	NA	NA	No	No	NA	NA	NA	NA	NA	No summary available
FBgn0025366	Csec_G08493_T1	Intronic Protein 259	Ip259 – Intronic Protein 259		1:1 ortholog	-	NA	NA	-	NA	+	NA	NA	No	No	NA	NA	NA	NA	NA	No summary available
FBgn0037874	Csec_G11777_T1	Translationally controlled tumor protein	Tctp – Translationally controlled tumor protein		1:1 ortholog	-	NA	NA	-	NA	NA	NA	NA	No	No	NA	NA	NA	NA	NA	Translationally controlled tumor protein (Tctp) belongs to the TCTP family. It interacts with the GTPase Rheb to regulate organ growth. Tctp is required for DNA damage response and genome stability. [Date last reviewed: 2016-12-15]
FBgn0003721	Csec_G05332_T8	Tropomyosin 1	Tm1 – Tropomyosin 1		1:1 ortholog	-	NA	NA	-	NA	NA	NA	NA	No	No	NA	NA	NA	NA	NA	No summary available
FBgn0003942	Csec_G08495_T1	Ribosomal protein S27A	RpS27A – Ribosomal protein S27A		1:1 ortholog	-	NA	NA	-	NA	NA	NA	NA	No	No	NA	NA	NA	NA	NA	No summary available
FBgn0004655	Csec_G09875_T1	protein wings apart-like	Wapl – wings apart-like		1:1 ortholog	-	NA	NA	+	NA	NA	NA	NA	No	No	NA	NA	NA	NA	NA	Wings apart-like (Wapl) interacts with pds5 to form the releasin complex that enables sister chromatid separation at mitosis by removing the cohesin ring complex from chromosomes. Wapl also influences gene activation and silencing through interactions with cohesin. [Date last reviewed: 2016-06-16]
FBgn0026409	Csec_G12539_T1	Mitochondrial phosphate carrier protein 2	Mpcp2 – Mitochondrial phosphate carrier protein 2		1:1 ortholog	-	NA	NA	NA	NA	+	NA	-/-	No	No	NA	NA	NA	NA	NA	No summary available
FBgn0032987	Csec_G02912_T1	Ribosomal protein L21	RpL21 – Ribosomal protein L21		1:1 ortholog	-	NA	NA	NA	NA	+	NA	NA	No	No	NA	NA	NA	NA	NA	No summary available
FBgn0039300	Csec_G04996_T1	Ribosomal protein S27	RpS27 – Ribosomal protein S27		1:1 ortholog	-	NA	NA	NA	NA	+	NA	NA	No	No	NA	NA	NA	NA	NA	No summary available
FBgn0004907	Csec_G16675_T1	14-3-3ζ	14-3-3zeta		1:1 ortholog	-	NA	NA	NA	NA	+	NA	NA	No	No	NA	NA	NA	NA	NA	14-3-3ζ encodes three acidic protein isoforms due to alternative splicing. The isoforms homo- and heterodimerize with each other and other members of the family. It functions in multiple signaling pathways, most prominently in the Ras/MAPK cascade. It is involved in epithelial cell polarity, development of the eye, embryogenesis and in adult associative learning. [Date last reviewed: 2016-06-23]
FBgn0004509	Csec_G10381_T2	neuroendocrine convertase 1-like	Furin 1		homolog	-	NA	NA	NA	NA	NA	NA	+/+	No	No	NA	NA	NA	NA	NA	No summary available
FBgn0000299	Csec_G13150_T1	Probable LTR retrotransposon origin?	Col4a1 – Collagen type IV alpha 1		homolog	-	NA	NA	-	NA	-	NA	NA	No	No	NA	NA	NA	NA	NA	No summary available
FBgn0030872	Csec_G04100_T1	Mitochondrial uncoupling protein 2	Ucp4A	Oxidative Stress	homolog	-	NA	NA	-	NA	-	NA	NA	No	No	NA	NA	NA	NA	NA	No summary available
FBgn0002578	Csec_G18155_T1	Kazal-type serine protease inhibitor	Kaz-m1 – Kazal-type protease inhibitor m1		homolog	-	NA	NA	NA	NA	+	NA	NA	No	No	NA	NA	NA	NA	NA	No summary available
FBgn0037537	Csec_G16611_T1	Alcohol dehydrogenase [NADP+]	CG2767		homolog	-	NA	NA	-/+	NA	+	NA	NA	No	No	NA	NA	NA	NA	NA	No summary available
FBgn0033304	Csec_G18288_T1	cytochrome P450 cyp6	Cyp6a13	Oxidative Stress	homolog	-	-	NA	-	NA	+	NA	NA	No	No	NA	NA	+	yes	NA	No summary available
FBgn0033304	Csec_G03993_T2	cytochrome P450 cyp6	Cyp6a13	Oxidative Stress	homolog	-	-	NA	-	NA	+	NA	NA	No	No	NA	NA	+	yes	NA	No summary available
FBgn0020309	Csec_G01757_T4	zinc finger protein/TE-X-12_DR	crol – crooked legs		homolog	-	+	NA	-/+	NA	NA	NA	NA	No	No	NA	NA	NA	NA	yes (male specific)	No summary available
FBgn0020309	Csec_G17156_T1	zinc finger protein/TE-X-12_DR	crol – crooked legs		homolog	-	+	NA	-/+	NA	NA	NA	NA	No	No	NA	NA	NA	NA	yes (male specific)	No summary available
FBgn0036659	Csec_G16794_T1	Glycosyl hydrolase family 1	CG9701		homolog	-	-	NA	-	+	NA	NA	NA	No	No	NA	NA	NA	NA	NA	No summary available
FBgn0036659	Csec_G16794_T2	Glycosyl hydrolase family 1	CG9701		homolog	-	NA	NA	NA	NA	NA	NA	NA	No	No	NA	NA	NA	NA	NA	No summary available
FBgn0033302	Csec_G12466_T1	Cytochrome P450 cyp6	Cyp6a14	Oxidative Stress	homolog	-	-	NA	-	+	NA	NA	NA	No	No	NA	NA	NA	NA	NA	No summary available
FBgn0033302	Csec_G12466_T4	Cytochrome P450 cyp6	Cyp6a14	Oxidative Stress	homolog	-	-	NA	-	+	NA	NA	NA	No	No	NA	NA	NA	NA	NA	No summary available
FBgn0033302	Csec_G12466_T5	Cytochrome P450 cyp6	Cyp6a14	Oxidative Stress	homolog	-	-	NA	-	NA	NA	NA	NA	No	No	NA	NA	NA	NA	NA	No summary available
FBgn0033302	Csec_G12466_T3	Cytochrome P450 cyp6	Cyp6a14	Oxidative Stress	homolog	-	-	NA	-	NA	NA	NA	NA	No	No	NA	NA	NA	NA	NA	No summary available
FBgn0260942	Csec_G15791_T1	Elongation of very long chain fatty acids protein	Bond – james bond		homolog	-	-	NA	NA	NA	NA	-/-	-/-	No	No	NA	NA	NA	NA	NA	No summary available
FBgn0260942	Csec_G02164_T1	Elongation of very long chain fatty acids protein	Bond – james bond		homolog	-	NA	NA	NA	NA	NA	-/-	-/-	No	No	NA	NA	NA	NA	NA	No summary available
FBgn0000473	Csec_G14393_T7	Cytochrome P450 cyp6	Cytochrome P450-6a2	Oxidative Stress	homolog	-	-	NA	-	NA	NA	NA	NA	No	No	NA	NA	NA	NA	NA	No summary available
FBgn0261836	Csec_G00881_T1	Muscle-specific protein 300 kDa- like	Msp300 – Muscle-specific protein 300 kDa	Muscles	homolog	-	+	NA	NA	NA	NA	NA	NA	No	No	NA	NA	+	NA	NA	No summary available
FBgn0038837	Csec_G06119_T3	glutamate receptor ionotropic - like	CG3822		homolog	-	-	NA	-/+	NA	NA	NA	NA	No	No	NA	NA	NA	NA	NA	No summary available
FBgn0086906	Csec_G03475_T5	IMP-L2	sls – sallimus		homolog	-	NA	NA	NA	NA	NA	NA	NA	No	No	up/down	NA	NA	NA	NA	No summary available
FBgn0086906	Csec_G03475_T12	IMP-L2	sls – sallimus		homolog	-	NA	NA	NA	NA	NA	NA	NA	No	No	up/down	NA	NA	NA	NA	No summary available
FBgn0004435	Csec_G01814_T5	guanine nucleotide-binding protein G(q) subunit alpha	G protein α q subunit		homolog	-	NA	NA	+	NA	NA	NA	NA	No	No	up	NA	NA	NA	NA	No summary available
FBgn0004435	Csec_G01814_T3	guanine nucleotide-binding protein G(q) subunit alpha	G protein α q subunit		homolog	-	NA	NA	+	NA	NA	NA	NA	No	No	up	NA	NA	NA	NA	No summary available
FBgn0037323	Csec_G13681_T2	retinol-binding protein pinta-like	CG2663		homolog	-	NA	NA	+	NA	NA	NA	NA	No	No	NA	NA	NA	NA	NA	No summary available
FBgn0034583	Csec_G03052_T1	Protein with domain of unknown function (DUF3421)	CG10527		homolog	-	NA	NA	-/+	NA	NA	NA	NA	No	No	NA	NA	NA	NA	NA	No summary available
FBgn0283442	Csec_G10538_T1	belle	Vas – vasa	Reproduction/TEs	homolog	-	NA	NA	-	NA	NA	NA	NA	No	No	NA	NA	NA	NA	NA	No summary available
FBgn0033203	Csec_G06811_T2	retinol dehydrogenase 12-like	CG2070		homolog	-	NA	NA	-	NA	NA	NA	NA	No	No	NA	NA	NA	NA	NA	No summary available
FBgn0031309	Csec_G07210_T1	Transcription factor B4	Tfb4 – Transcription factor B4		homolog	-	NA	NA	-	NA	NA	NA	NA	No	No	NA	NA	NA	NA	NA	No summary available
FBgn0015032	Csec_G03434_T4	Cytochrome p450 cyp4	Cytochrome P450-4c3	Oxidative Stress	homolog	-	-	+	-	NA	NA	NA	NA	No	No	NA	NA	NA	NA	NA	No summary available
FBgn0000261	Csec_G02642_T1	Catalase-like	Cat – Catalase	Oxidative Stress	homolog	-	NA	NA	-	-	+	+/+	NA	Yes	No	NA	NA	NA	NA	NA	No summary available
FBgn0261565	Csec_G13128_T1	NA	Lmpt – Limpet		homolog	-	-	NA	NA	NA	NA	NA	NA	No	No	Down	NA	+	NA	NA	No summary available
FBgn0266599	Csec_G00719_T1	Heat shock protein cognate 4	Hsc70-4 – Heat shock protein cognate 4		homolog	-	-	NA	-	NA	NA	NA	NA	No	No	NA	NA	NA	NA	NA	No summary available
FBgn0263258	Csec_G06438_T1	NA	Chas – chascon		homolog	-	-	NA	NA	NA	NA	NA	NA	No	No	NA	NA	NA	NA	NA	No summary available
FBgn0042627	Csec_G15086_T1	fatty acid synthase like	FASN2 – Fatty acid synthase 2		homolog	-	+/-	NA	NA	NA	NA	NA	NA	No	No	NA	NA	NA	NA	NA	Fatty acid synthase 2 is required for the synthesis of branched/methylated long chain fatty acids that are the precursors of methylated cuticular hydrocarbons. [Date last reviewed: 2016-12-15]
FBgn0029821	Csec_G16089_T1	fatty acyl-CoA reductase like	CG4020		homolog	-	-	NA	NA	NA	NA	NA	NA	No	No	NA	NA	NA	NA	NA	No summary available
FBgn0005666	Csec_G02634_T33	titin/twitchin?	Bt – bent	Muscles	homolog	-	-	NA	NA	NA	NA	NA	NA	No	No	NA	NA	NA	NA	NA	The bent gene codes for the protein Projectin, a large protein associated with myosin thick filaments in insect muscles that contributes to the stiffness of flight muscle. [Date last reviewed: 2016-06-23]
FBgn0002772	Csec_G09284_T1	Myosin alkali light chain	Mlc1 – Myosin alkali light chain 1		homolog	-	-	NA	-	NA	NA	NA	NA	No	No	NA	NA	+	NA	NA	No summary available
FBgn0037513	Csec_G17505_T2	Beta-alanine synthase like	Pyd3		homolog	-	+	NA	NA	NA	+	NA	NA	No	No	NA	NA	+	NA	NA	Pyd3 is a beta-alanine synthase involved in pyrimidine catabolism, beta-alanine biosynthesis and cuticle pigmentation. [Date last reviewed: 2016-12-15]
FBgn0004404	Csec_G02107_T1	Ribosomal protein S14a	RpS14b – Ribosomal protein S14b		homolog	-	NA	NA	-	NA	+	NA	NA	No	No	NA	NA	NA	NA	NA	No summary available
FBgn0011272	Csec_G05916_T2	Ribosomal protein L13	RpL13 – Ribosomal protein L13		homolog	-	NA	NA	-	NA	NA	NA	NA	No	No	NA	NA	NA	NA	NA	No summary available
FBgn0040323	Csec_G04544_T1	beta-1,3-glucan-binding protein-like	GNBP1 – Gram-negative bacteria binding protein 1		homolog	-	NA	NA	-	-	NA	NA	NA	No	No	NA	NA	NA	NA	NA	Gram-Negative Binding Protein 1 is a hemolymphatic protein that participates together with PGRP-SA in the activation of the Toll pathway by peptidoglycans, a cell-wall component of bacteria. [Date last reviewed: 2016-06-30]
FBgn0030598	Csec_G07686_T1	glucose dehydrogenase [FAD, quinone]-like	CG9503		homolog	-	NA	NA	+/-	+	NA	NA	NA	No	No	NA	NA	NA	NA	NA	No summary available
FBgn0039140	Csec_G06558_T6	Mitochondrial Rho	Miro – Mitochondrial Rho		homolog	-	NA	NA	-	NA	-	NA	NA	No	No	NA	NA	NA	NA	NA	Mitochondrial Rho is an atypical GTPase and Ca 2+ sensor on the outer mitochondrial membrane that is vital for mitochondrial homeostasis and microtubule-based mitochondrial transport. It mediates linkage to kinesin and dynein motors through interactions with Milton/TRAK adaptor proteins. [Date last reviewed: 2016-06-23]
FBgn0015268	Csec_G15332_T2	Nucleosome assembly protein	Nap1 – Nucleosome assembly protein 1		homolog	-	NA	NA	-	NA	NA	NA	NA	No	No	NA	NA	NA	NA	NA	Nucleosome assembly protein 1 is a core histone chaperone involved in histone nuclear transfer and chromatin assembly. [Date last reviewed: 2016-06-09]
FBgn0037633	Csec_G07410_T1	PiggyBac transposable element-derived protein	CG9839		homolog	-	NA	NA	+/-	NA	NA	NA	NA	No	No	NA	NA	NA	NA	NA	No summary available
FBgn0011640	Csec_G01978_T4	RNA-binding protein lark	lark		homolog	-	NA	NA	-	NA	NA	NA	NA	No	No	NA	NA	NA	NA	NA	Lark is an essential RNA-binding protein of the RNA recognition motif (RRM) class. It is implicated in both RNA splicing and translational control. Lark contributes to oogenesis, tissue development and circadian behavior. [Date last reviewed: 2017-02-09]
FBgn0027509	Csec_G03181_T2	tubulin folding cofactor D	TBCD – tubulin folding cofactor D		homolog	-	NA	NA	-	NA	NA	NA	NA	No	No	NA	NA	NA	NA	NA	Tubulin folding cofactor D is one of the tubulin folding cofactors, which assist in the formation of tubulin heterodimers. It cooperates with Dscam1 to regulate microtubule organization during neural development. [Date last reviewed: 2016-06-23]
FBgn0025874	Csec_G08254_T1	Zinc finger protein	Meics – Meiotic central spindle		homolog	-	NA	NA	+/-	NA	NA	NA	NA	No	No	Down	NA	NA	NA	NA	No summary available
FBgn0034802	Csec_G02671_T1	CCHC-type zinc finger protein	CNBP – CCHC-type zinc finger nucleic acid binding protein		homolog	-	NA	NA	-	NA	-	NA	NA	No	No	NA	NA	NA	NA	NA	No summary available
FBgn0040370	Csec_G10861_T1	Ras related protein	CG13375		homolog	-	NA	NA	+	NA	NA	NA	NA	No	No	NA	NA	NA	NA	NA	No summary available
FBgn0038641	Csec_G04809_T5	Sodium/solute symporter	CG7708		homolog	-	NA	NA	+	NA	NA	NA	NA	No	No	NA	NA	NA	NA	NA	No summary available
FBgn0023495	Csec_G02874_T1	Lipase-3 like	Lip3		homolog	-	NA	NA	+	NA	NA	NA	NA	No	No	NA	NA	NA	NA	NA	No summary available
FBgn0028491	Csec_G15626_T1	peptide transporter	CG2930		homolog	-	NA	NA	+	NA	+	NA	-/-	No	Yes	NA	NA	NA	NA	NA	No summary available
FBgn0038840	Csec_G06119_T5	glutamate receptor ionotropic, kainate like	Grik		homolog	-	NA	NA	+	NA	NA	NA	NA	No	No	NA	NA	NA	NA	NA	No summary available
FBgn0040279	Csec_G07752_T1	NA	Osi14 – Osiris 14		homolog	-	NA	NA	+	NA	NA	NA	NA	No	No	NA	NA	NA	NA	NA	No summary available
FBgn0051217	Csec_G04009_T2	modular serine protease	ModSP – modular serine protease		homolog	-	NA	NA	NA	NA	+	NA	NA	No	No	NA	NA	NA	NA	NA	Modular serine protease functions downstream of microbial sensing receptors PGRP-SA and GNBP3 in the extracellular proteolytic cascade leading to Toll pathway activation during the immune response. It initiates the proteolytic cascade leading to the cleavage of the Toll ligand spz . [Date last reviewed: 2016-06-30]
FBgn0027339	Csec_G09217_T2	Zinc finger protein	jim		homolog	-	NA	NA	NA	NA	+	NA	NA	No	No	NA	NA	NA	NA	NA	No summary available
FBgn0033475	Csec_G13204_T6	NA	CG12129		homolog	-	NA	NA	NA	NA	-	+/-	NA	No	No	NA	NA	NA	NA	NA	No summary available
FBgn0030719	Csec_G04262_T1	eukaryotic translation initiation factor 5	eIF5		homolog	-	NA	NA	NA	NA	NA	+/-	NA	No	No	NA	NA	NA	NA	NA	No summary available
FBgn0016120	Csec_G11122_T1	ATP synthase subunit d, mitochondrial	ATPsynD		homolog	-	NA	NA	NA	NA	NA	-/-	NA	No	No	NA	NA	NA	NA	NA	No summary available
FBgn0263599	Csec_G04007_T3	NA	l(3)72Ab		homolog	-	NA	NA	NA	NA	NA	NA	+/+	No	No	NA	NA	NA	NA	NA	No summary available
FBgn0014022	Csec_G06237_T1	Rlb1	Rlb1		homolog	-	NA	NA	NA	NA	NA	NA	NA	No	No	Down	NA	NA	NA	NA	No summary available
FBgn0025463	Csec_G16657_T1	Brahma associated protein 60kD	Bap60 – Brahma associated protein 60kD		homolog	-	NA	NA	NA	NA	NA	NA	NA	No	No	Down	NA	NA	NA	NA	No summary available
Higher expressed in old vs young														Found also with QTL	Yes or No
Flybase_ID	C.secundus ID	C. secundus Annotation	Gene Name (Flybase)	Label	1:1 ortholog / homolog to Drosophila	C. secundus (This study)	CO_Wyschetzki	Mbel_Q	Mbel_MW	Mbel_MiW	DM_Lai	DM_CarnesPS_F	DM_CarnesPS_M	DM_CarnesPS-IL_F	DM_CarnesPS-IL_M	DM_Magwire	DM_Doroszuk_cgh	DM_Doroszuk_cg	DM_Lai_cg	DM_Magwire_cg	FlyBase Information
FBgn0020236	Csec_G04854_T6	ATP-citrate lyase	ATPCL – ATP citrate lyase		1:1 ortholog	+	NA	NA	+	NA	+	NA	+/-	No	No	NA	NA	NA	NA	NA	No summary available
FBgn0036992	Csec_G09026_T2	Glyoxalase/Bleomycin resistance protein/Dioxygenase superfamily	CG11796		1:1 ortholog	+	-	NA	NA	NA	+	NA	NA	No	No	NA	NA	NA	NA	NA	No summary available
FBgn0036262	Csec_G00643_T1	inositol oxygenase	CG6910		1:1 ortholog	+	-	NA	NA	NA	+	+/+	+/+	No	No	up	NA	NA	NA	NA	No summary available
FBgn0051997	Csec_G14081_T1	SVWC domain containing protein	CG31997		1:1 ortholog	+	NA	NA	NA	NA	NA	NA	NA	No	No	up	NA	NA	NA	NA	No summary available
FBgn0029831	Csec_G03426_T1	pancreatic lipase-related protein 2-like	CG5966		1:1 ortholog	+	NA	NA	+	NA	NA	NA	NA	No	No	NA	NA	NA	NA	NA	No summary available
FBgn0037050	Csec_G05030_T3	Islet cell autoantigen 69 kDa	ICA69 – Islet cell autoantigen 69 kDa		1:1 ortholog	+	NA	NA	-	NA	NA	NA	-/-	No	No	NA	NA	NA	NA	NA	No summary available
FBgn0036910	Csec_G09526_T1	Juvenile Hormone Epoxidase/Cytochrome P450 Cyp305a1	Cyp305a1		1:1 ortholog	+	+	NA	+	NA	NA	NA	NA	No	No	NA	NA	NA	NA	NA	No summary available
FBgn0003231	Csec_G09920_T1	ref(2)P	ref(2)P – refractory to sigma P		1:1 ortholog	+	-	NA	NA	NA	+	NA	NA	No	No	NA	NA	+	NA	NA	No summary available
FBgn0037709	Csec_G17121_T1	2-oxoisovalerate dehydrogenase subunit alpha, mitochondrial like	CG8199		1:1 ortholog	+	NA	NA	-	NA	NA	NA	NA	No	No	NA	NA	NA	NA	NA	No summary available
FBgn0011202	Csec_G05496_T1	Formin, protein diaphanous	Dia – diaphanous		1:1 ortholog	+	NA	NA	NA	NA	+	NA	+/+	No	Yes	NA	NA	NA	NA	NA	No summary available
FBgn0035060	Csec_G02343_T2	epidermal growth factor receptor substrate 15-like	Epidermal growth factor receptor pathway substrate clone 15		homolog	+	NA	NA	NA	NA	NA	-/+	NA	No	No	NA	NA	NA	NA	NA	No summary available
FBgn0034407	Csec_G01931_T1	Attacin like protein / Diptericin B	Diptericin B	Immune defense	homolog	+	NA	NA	NA	NA	+	NA	+/+	No	No	NA	+	NA	NA	NA	No summary available
FBgn0001086	Csec_G03446_T2	WD40 domain containing protein	fizzy		homolog	+	NA	NA	-	NA	-	NA	NA	No	No	NA	NA	NA	NA	NA	No summary available
FBgn0027560	Csec_G17687_T1	Trehalose-6-phosphate synthase 1	Trehalose-6-phosphate synthase 1		homolog	+	NA	NA	NA	NA	+	NA	NA	No	No	NA	NA	NA	NA	NA	No summary available
FBgn0027889	Csec_G01303_T4	serine threonine-protein kinase VRK1-like	ballchen		homolog	+	NA	NA	+	NA	-	NA	NA	No	No	NA	NA	NA	NA	NA	No summary available
FBgn0015032	Csec_G14409_T1	Cytochrome p450 cyp4	Cytochrome P450-4c3	Oxidative Stress	homolog	+	-	+	-	NA	NA	NA	NA	No	No	NA	NA	NA	NA	NA	No summary available
FBgn0015032	Csec_G10180_T14	Cytochrome p450 cyp4	Cytochrome P450-4c3	Oxidative Stress	homolog	+	-	+	-	NA	NA	NA	NA	No	No	NA	NA	NA	NA	NA	No summary available
FBgn0039640	Csec_G01820_T3	aminopeptidase N-like	CG14516		homolog	+	-	NA	+	NA	NA	NA	NA	No	No	down	NA	NA	NA	NA	No summary available
FBgn0039620	Csec_G16614_T1	Putative fatty acyl-CoA reductase	Wat – waterproof		homolog	+	-	NA	-	-	NA	NA	NA	No	No	NA	NA	NA	NA	NA	No summary available
FBgn0086906	Csec_G14610_T4	Titin-like protein/Sallimus	sls – sallimus	Muscles	homolog	+	NA	NA	NA	NA	NA	NA	NA	No	No	up/down	NA	NA	NA	NA	No summary available
FBgn0003870	Csec_G11713_T10	NA	Ttk – tramtrack		homolog	+	NA	NA	NA	NA	NA	NA	NA	No	No	down	NA	NA	NA	NA	No summary available
FBgn0003870	Csec_G11713_T3	NA	Ttk – tramtrack		homolog	+	NA	NA	NA	NA	NA	NA	NA	No	No	down	NA	NA	NA	NA	No summary available
FBgn0085423	Csec_G08496_T5	Protein with domain of unknown function (DUF4782)	CG34394		homolog	+	NA	NA	+	NA	NA	NA	NA	No	No	NA	NA	NA	NA	NA	No summary available
FBgn0031149	Csec_G13283_T2	Catalytic subunit 3 of the oligosaccharyltransferase complex	Stt3A – Catalytic subunit 3A of the oligosaccharyltransferase complex		homolog	+	NA	NA	+	NA	NA	NA	NA	No	No	NA	NA	NA	NA	NA	No summary available
FBgn0027601	Csec_G05184_T1	pudgy-like	Pdgy – pudgy		homolog	+	NA	NA	-	NA	NA	NA	+/-	No	No	NA	NA	NA	NA	NA	No summary available
FBgn0027601	Csec_G05184_T3	pudgy-like	Pdgy – pudgy		homolog	+	NA	NA	NA	NA	NA	NA	+/-	No	No	NA	NA	NA	NA	NA	No summary available
FBgn0027601	Csec_G05184_T2	pudgy-like	Pdgy – pudgy		homolog	+	NA	NA	NA	NA	NA	NA	+/-	No	No	NA	NA	NA	NA	NA	No summary available
FBgn0027601	Csec_G12009_T2	AMP-dependent synthetase/ligase	Pdgy – pudgy		homolog	+	NA	NA	NA	NA	NA	NA	+/-	No	No	NA	NA	NA	NA	NA	No summary available
FBgn0027601	Csec_G12009_T1	AMP-dependent synthetase/ligase	Pdgy – pudgy		homolog	+	NA	NA	NA	NA	NA	NA	+/-	No	No	NA	NA	NA	NA	NA	No summary available
FBgn0031703	Csec_G16646_T3	AMP-dependent synthetase/ligase	CG12512		homolog	+	NA	NA	-	NA	NA	NA	NA	No	No	NA	NA	NA	NA	NA	No summary available
FBgn0031703	Csec_G12428_T1	AMP-dependent synthetase/ligase like	CG12512		homolog	+	NA	NA	-	NA	NA	NA	NA	No	No	NA	NA	NA	NA	NA	No summary available
FBgn0020309	Csec_G07235_T3	zinc finger protein/TE-X-12_DR	crol – crooked legs		homolog	+	+	NA	-/+	NA	NA	NA	NA	No	No	NA	NA	NA	NA	yes (male specific)	No summary available
FBgn0037022	Csec_G09795_T19	trafficking protein particle complex subunit 12	CG11396		homolog	+	+	NA	-	NA	NA	NA	NA	No	No	NA	NA	NA	NA	NA	No summary available
FBgn0029690	Csec_G14683_T1	Carboxylesterase type B	CG6414		homolog	+	-	NA	-	NA	NA	NA	NA	No	No	NA	NA	NA	NA	NA	No summary available
FBgn0037323	Csec_G13681_T1	retinol-binding protein pinta-like	CG2663		homolog	+	NA	NA	+	NA	NA	NA	NA	No	No	NA	NA	NA	NA	NA	No summary available
FBgn0264695	Csec_G14940_T12	myosin heavy chain	Mhc – Myosin heavy chain		homolog	+	-	NA	NA	NA	NA	NA	NA	No	No	NA	NA	NA	NA	NA	No summary available
FBgn0004852	Csec_G12577_T2	Adenylate cyclase type 2 like	Ac76E – Adenylyl cyclase 76E		homolog	+	-	NA	NA	NA	NA	NA	NA	No	No	NA	NA	+	NA	NA	No summary available
FBgn0012037	Csec_G00731_T1	Angiotensin converting enzyme	Ance – Angiotensin converting enzyme		homolog	+	-	NA	-	NA	+	NA	NA	No	No	NA	NA	NA	NA	NA	No summary available
FBgn0010548	Csec_G06471_T9	Aldehyde dehydrogenase like	Aldh-III		homolog	+	NA	NA	-	NA	NA	NA	NA	No	No	NA	NA	NA	NA	NA	No summary available
FBgn0016123	Csec_G05707_T1	Alkaline phosphatase 4	Alp4		homolog	+	NA	NA	-	NA	+	NA	NA	No	No	NA	NA	NA	NA	NA	No summary available
FBgn0004463	Csec_G02049_T3	DNA-directed RNA polymerase ?	RpIII128		homolog	+	NA	NA	-	NA	NA	NA	NA	No	No	NA	NA	NA	NA	NA	No summary available
FBgn0010225	Csec_G11456_T2	Gelsolin	Gel		homolog	+	NA	NA	-	NA	+	NA	NA	No	No	NA	NA	NA	NA	NA	No summary available
FBgn0026080	Csec_G12007_T1	histone acetyltransferase Tip60	Tip60		homolog	+	NA	NA	-	NA	NA	NA	NA	No	No	NA	NA	NA	NA	NA	No summary available
FBgn0017482	Csec_G15422_T2	hydroxyacid-oxoacid transhydrogenase, mitochondrial	T3dh		homolog	+	NA	NA	-	NA	NA	NA	+/+	No	No	NA	NA	NA	NA	NA	No summary available
FBgn0030362	Csec_G16416_T2	Senescence marker protein-30 like/regucalcin like	regucalcin		homolog	+	NA	NA	-	NA	NA	NA	NA	No	No	NA	NA	NA	NA	NA	No summary available
FBgn0031883	Csec_G15489_T11	RNA-binding protein	Caper		homolog	+	NA	NA	-	NA	NA	NA	NA	No	No	NA	NA	NA	NA	NA	No summary available
FBgn0035146	Csec_G12208_T3	NA	CG13893		homolog	+	NA	NA	-	NA	NA	NA	NA	No	No	NA	NA	NA	NA	NA	No summary available
FBgn0037435	Csec_G13003_T3	Methyltransferase TRM13 like	CG18048		homolog	+	NA	NA	-	NA	NA	NA	NA	No	No	NA	NA	NA	NA	NA	No summary available
FBgn0039056	Csec_G12548_T2	centaurin like	CenB1A		homolog	+	NA	NA	+	NA	NA	NA	NA	No	No	NA	NA	NA	NA	NA	No summary available
FBgn0003068	Csec_G06931_T2	period	Per – period		homolog	+	NA	NA	+	NA	NA	NA	NA	No	No	NA	NA	NA	NA	NA	No summary available
FBgn0037606	Csec_G05615_T1	spermine oxidase like	CG8032		homolog	+	NA	NA	+	NA	NA	NA	NA	No	No	NA	NA	NA	NA	NA	No summary available
FBgn0039588	Csec_G13090_T6	Translation initiation factor	MIF2 – mitochondrial translation initiation factor 2		homolog	+	NA	NA	+	NA	NA	NA	NA	No	No	NA	NA	NA	NA	NA	No summary available
FBgn0086690	Csec_G07122_T4	pericentrin-like	Plp – Pericentrin-like protein		homolog	+	NA	NA	+	NA	NA	NA	NA	No	No	NA	NA	NA	NA	NA	No summary available
FBgn0038581	Csec_G09420_T1	NA	CG14314		homolog	+	NA	NA	+	NA	NA	NA	NA	No	No	NA	NA	NA	NA	NA	No summary available
FBgn0036298	Csec_G01624_T2	Phosphoacetylglucosamine mutase	Nst – nesthocker		homolog	+	NA	NA	NA	NA	+	NA	NA	No	No	NA	NA	NA	NA	NA	No summary available
FBgn0036663	Csec_G00775_T3	Glutamate synthase	CG9674		homolog	+	NA	NA	NA	NA	+	NA	NA	No	No	NA	NA	NA	NA	NA	No summary available
FBgn0011225	Csec_G12882_T3	Myosin heavy chain 95F	jar		homolog	+	NA	NA	NA	NA	NA	NA	-/-	No	No	NA	NA	NA	NA	NA	No summary available

## Sheet: Workers
S4 Table. Cross species comparison of differentially expressed genes between old and young individuals.
ShortCut Study	Study orgamism	Reference	Notes
CO_Wyschetzki	Cardiocondyla obscurior	Wyschetzki et al. 2015	Gene expression differences between 18- and 4-months mated queens
DM_Lai	Drosophila melanogaster	Lai et al. 2007	2371 probe sets that changed significantly with age.
DM_Magwire	Drosophila melanogaster	Magwire et al. 2010	Probe sets in common to four or more mutant lines with increased life span. Up means a higher expression in long lived lines in comparison to control. Down means a lower expression in comparison to control
Mbel_Q	Macrotermes bellicosus	Elsner et al. 2018	Gene expression differences between 1 year old and 6 year old queens
Mbel_MW	Macrotermes bellicosus major worker	Elsner et al. 2018	Gene expression differences between workers. Only a few months of difference
Mbel_MiW	Macrotermes bellicosus minor worker	Elsner et al. 2018	Gene expression differences between workers. Only a few months of difference
DM_CarnesPS_F	Drosophila melanogaster	Carnes et al. 2015	Transcripts exhibiting signatures of postponed senescence in females. B line (Control)/O line (Postponed senescence)
DM_CarnesPS_M	Drosophila melanogaster	Carnes et al. 2015	Transcripts exhibiting signatures of postponed senescence in males. B line (Control)/O line (Postponed senescence)
DM_CarnesPS-IL_F	Drosophila melanogaster	Carnes et al. 2015	Candidate genes for postponed senescence and increased lifespan in females. Found also with QTL: Yes or No
DM_CarnesPS-IL_M	Drosophila melanogaster	Carnes et al. 2015	Candidate genes for postponed senescence and increased lifespan in males. Found also with QTL: Yes or No
DM_Doroszuk_cg	Drosophila melanogaster	Doroszuk et al. 2012	Candidate markers of aging.
DM_Doroszuk_cgh	Drosophila melanogaster	Doroszuk et al. 2012	Candidate markers of healthy aging.
DM_Lai_cg	Drosophila melanogaster	Lai et al. 2007	Candidate genes lifespan regulation
DM_Magwire_cg	Drosophila melanogaster	Magwire et al. 2010	Nearby genes for 58 mutations that caused increased longevity in flies
In blue shared with C. secundus in the same direction
In red shared with C. secundus in opposite direction
'+’ indicates higher expressed in Old vs Young
'-’ indicates higher expressed in Young vs Old
NA stands for not found/not present
Workers
Higher expressed in young vs old														Found also with QTL	Yes or No
Flybase_ID	Csec_ID	Csec_annotation	GeneName (Flybase)	Function	1:1 orthologue to Drosophila	C. secundus (This study)	CO_Wyschetzki	Mbel_Q	Mbel_MW	Mbel_MiW	DM_Lai	DM_CarnesPS_F	DM_CarnesPS_M	DM_CarnesPS-IL_F	DM_CarnesPS-IL_M	DM_Magwire	DM_Doroszuk_cgh	DM_Doroszuk_cg	DM_Lai_cg	DM_Magwire_cg	FlyBase Information
FBgn0023129	Csec_G11159_T4	astray-like/ phosphoserine phosphatase like	Aay – astray		1:1 ortholog	-	NA	NA	NA	NA	+	NA	+/-	No	Yes	NA	NA	+	NA	NA	No summary available
FBgn0037293	Csec_G02371_T7	NA	CG12007		1:1 ortholog	-	NA	NA	NA	NA	+	NA	NA	No	No	NA	NA	NA	NA	NA	No summary available
FBgn0038795	Csec_G03274_T3	Taurine catabolism dioxygenase TauD, TfdA family	CG4335		1:1 ortholog	-	NA	NA	NA	NA	+	NA	NA	No	No	NA	NA	+	NA	NA	No summary available
FBgn0034075	Csec_G16637_T21	Aspartyl β-hydroxylase like	Asph – Aspartyl β-hydroxylase	Development	1:1 ortholog	-	-	NA	-	NA	NA	NA	NA	No	No	NA	NA	NA	NA	NA	Aspartyl β-hydroxylase (Asph) may be involved in peptidyl-amino acid modification based on orthology. It might be involved in neurogenesis since lack of Asph function enhances the expanded htt-fragment-induced eye phenotype. [Date last reviewed: 2017-06-15]
FBgn0036984	Csec_G09896_T2	cationic amino acid transporter	CG13248		1:1 ortholog	-	+	NA	+	NA	NA	NA	NA	No	No	NA	NA	NA	NA	NA	No summary available
FBgn0037022	Csec_G09795_T20	trafficking protein particle complex subunit 12	CG11396		1:1 ortholog	-	+	NA	-	NA	NA	NA	NA	No	No	NA	NA	NA	NA	NA	No summary available
FBgn0031478	Csec_G11862_T2	Acyl CoA binding domain containing protein	CG8814		1:1 ortholog	-	-	NA	NA	NA	NA	NA	NA	No	No	NA	NA	NA	NA	NA	No summary available
FBgn0036733	Csec_G02083_T4	U4/U6 small nuclear ribonucleoprotein Prp4	U4-U6-60K – U4-U6 small nuclear riboprotein factor 60K		1:1 ortholog	-	NA	NA	NA	NA	NA	NA	NA	No	No	down	NA	NA	NA	NA	No summary available
FBgn0086695	Csec_G13130_T2	humpty dumpty	Hd – humpty dumpty	Development	1:1 ortholog	-	NA	NA	NA	NA	NA	NA	NA	No	No	down	NA	NA	NA	NA	Humpty dumpty is required for genomic DNA replication and developmental gene amplification. It localizes to subnuclear speckles, the nuclear envelope, and cytoplasmic bodies. [Date last reviewed: 2016-06-23]
FBgn0035145	Csec_G04314_T2	Mediator complex subunit 14	MED14 – Mediator complex subunit 14	Development	1:1 ortholog	-	NA	NA	+	NA	NA	NA	NA	No	No	NA	NA	NA	NA	NA	No summary available
FBgn0015402	Csec_G04148_T3	kinase suppressor of ras like	Ksr – kinase suppressor of ras		1:1 ortholog	-	NA	NA	+	NA	NA	NA	NA	No	No	NA	NA	NA	NA	NA	No summary available
FBgn0261885	Csec_G11570_T13	SWI/SNF-like complex subunit BAF250/Osa	osa	Development	1:1 ortholog	-	NA	NA	+	NA	NA	NA	NA	No	No	NA	NA	NA	NA	NA	No summary available
FBgn0033890	Csec_G00541_T1	NA / Chromosome transmission fidelity 4	Ctf4 – Chromosome transmission fidelity 4	Development	1:1 ortholog	-	NA	NA	+	NA	NA	NA	NA	No	No	NA	NA	NA	NA	NA	No summary available
FBgn0267698	Csec_G11816_T2	serine/threonine-protein kinase PAK mbt like	Pak – p21-activated kinase	Development	1:1 ortholog	-	NA	NA	+	NA	NA	NA	NA	No	No	NA	NA	NA	NA	NA	p21-activated kinase (Pak) is a serine/threonine effector kinase for the small GTPases Rac and Cdc42 involved in cytoskeletal regulation. Pak roles include growth cone guidance, synaptic development, and epithelial morphogenesis in both the ovary and embryo. [Date last reviewed: 2016-06-30]
FBgn0034073	Csec_G17627_T5	polynucleotide 5'-hydroxyl-kinase NOL9 like	CG8414		1:1 ortholog	-	NA	NA	-	NA	NA	NA	+/+	No	No	NA	NA	NA	NA	NA	No summary available
FBgn0035854	Csec_G17062_T1	deoxyhypusine synthase	CG8005		1:1 ortholog	-	NA	NA	-	NA	NA	NA	NA	No	No	NA	NA	NA	NA	NA	No summary available
FBgn0039184	Csec_G12890_T1	AMP-dependent synthetase/ligase	CG6432		1:1 ortholog	-	NA	NA	-	-	NA	-/-	-/-	No	No	NA	NA	NA	NA	NA	No summary available
FBgn0039184	Csec_G12890_T3	AMP-dependent synthetase/ligase like	CG6432		1:1 ortholog	-	NA	NA	-	NA	NA	-/-	-/-	No	No	NA	NA	NA	NA	NA	No summary available
FBgn0032721	Csec_G07969_T2	Peptidase family M1	CG10602		1:1 ortholog	-	NA	NA	-	NA	NA	NA	NA	No	No	NA	NA	NA	NA	NA	No summary available
FBgn0283469	Csec_G16695_T3	vacuolar protein sorting-associated protein 4	Vps4 – Vacuolar protein sorting 4		1:1 ortholog	-	NA	NA	-	NA	NA	NA	NA	No	No	NA	NA	NA	NA	NA	Vacuolar protein sorting 4 (Vps4) encodes an AAA family ATPase. It catalyzes the ATP-dependent dissociation of class E VPS proteins from endosomal membranes. It functions in endosomal sorting of cargo into the multivesicular body for lysosomal degradation, abscission during cell division, virus release and nuclear envelope membrane sealing after cell division. [Date last reviewed: 2016-09-01]
FBgn0038788	Csec_G03420_T2	Sirtuin 2 family protein	Sirt2 – Sirtuin 2		1:1 ortholog	-	NA	NA	-	NA	NA	+/-	-/-	No	No	NA	NA	NA	NA	NA	Sirtuin 2 is an NAD-dependent histone deacetylase in the class I of the Sirtuin family. It is involved in protein deacetylation, determination of adult lifespan, and neurodegeneration. [Date last reviewed: 2016-06-23]
FBgn0031309	Csec_G07210_T1	General transcription factor IIH subunit 3	Tfb4 – Transcription factor B4		1:1 ortholog	-	NA	NA	-	NA	NA	NA	NA	No	No	NA	NA	NA	NA	NA	No summary available
FBgn0035087	Csec_G10781_T1	Mid1-interacting protein 1	CG2765		1:1 ortholog	-	NA	NA	-	NA	NA	NA	NA	No	No	NA	NA	NA	NA	NA	No summary available
FBgn0051119	Csec_G00943_T1	Histone deacetylase 11	HDAC11 – Histone deacetylase 11		1:1 ortholog	-	NA	NA	-	NA	NA	NA	NA	No	No	NA	NA	NA	NA	NA	No summary available
FBgn0032447	Csec_G12674_T2	Protein interacting with C kinase 1 like	PICK1 – Protein interacting with C kinase 1		1:1 ortholog	-	NA	NA	NA	NA	NA	NA	-/-	No	No	NA	NA	NA	NA	NA	No summary available
FBgn0260004	Csec_G03984_T1	Sensory neuron membrane protein 1 like	Snmp1 – Sensory neuron membrane protein 1		1:1 ortholog	-	-	NA	-	NA	NA	NA	NA	No	No	NA	NA	NA	NA	NA	Sensory neuron membrane protein 1 (Snmp1) is a member of the CD36 family of lipoprotein receptors. Snmp1 is expressed in a subset of olfactory neurons. It is required for a normal olfactory response to the male-specific pheromone 11-cis vaccenyl acetate. [Date last reviewed: 2016-06-16]
FBgn0036368	Csec_G07108_T1	guanylyl cyclase	CG10738		1:1 ortholog	-	+	NA	NA	NA	NA	NA	NA	No	No	NA	NA	NA	NA	NA	No summary available
FBgn0005278	Csec_G08161_T2	S-adenosylmethionine Synthetase	Sam-S – S-adenosylmethionine Synthetase		1:1 ortholog	-	-	NA	-	NA	+	NA	NA	No	No	NA	NA	NA	NA	NA	No summary available
FBgn0032343	Csec_G07722_T2	Glycosyl hydrolases family 39	CG6201		1:1 ortholog	-	NA	NA	-	NA	NA	NA	NA	No	No	NA	NA	NA	NA	NA	No summary available
FBgn0039302	Csec_G11805_T2	NA	Nup358		1:1 ortholog	-	NA	NA	+	NA	NA	NA	NA	No	No	NA	NA	NA	NA	NA	No summary available
FBgn0265082	Csec_G07831_T2	FERM, RhoGEF and pleckstrin domain-containing protein	Cdep – Chondrocyte-derived ezrin-like domain containing protein		1:1 ortholog	-	NA	NA	+	NA	NA	NA	NA	No	No	NA	NA	NA	NA	NA	No summary available
FBgn0034145	Csec_G08169_T1	Putative Fatty acyl-CoA reductase, partial	CG5065		homolog	-	NA	NA	-/+	NA	+	NA	NA	No	No	down	NA	NA	NA	NA	No summary available
FBgn0034145	Csec_G08166_T1	Putative fatty acyl-CoA reductase	CG5065		homolog	-	NA	NA	-/+	NA	+	NA	NA	No	No	down	NA	NA	NA	NA	No summary available
FBgn0037973	Csec_G15339_T4	L-galactose dehydrogenase-like	CG18547		homolog	-	NA	NA	-	NA	+	NA	+/+	No	No	up	NA	NA	NA	NA	No summary available
FBgn0038332	Csec_G00026_T1	Copper homeostasis protein cutC-like protein	CG6136		homolog	-	NA	NA	NA	NA	-	NA	-/-	No	No	NA	NA	NA	NA	NA	No summary available
FBgn0038332	Csec_G07187_T2	Copper homeostasis protein cutC-like protein	CG6136		homolog	-	NA	NA	NA	NA	-	NA	-/-	No	No	NA	NA	NA	NA	NA	No summary available
FBgn0038332	Csec_G07187_T1	Copper homeostasis protein cutC-like protein	CG6136		homolog	-	NA	NA	NA	NA	-	NA	-/-	No	No	NA	NA	NA	NA	NA	No summary available
FBgn0037279	Csec_G17520_T1	Nucleotidyl transferase	CG1129		homolog	-	NA	NA	NA	NA	+	NA	+/+	No	No	NA	NA	NA	NA	NA	No summary available
FBgn0035498	Csec_G02832_T3	FERM central domain containing protein	Fit1 – Fermitin 1		homolog	-	NA	NA	-	NA	+	NA	NA	No	No	NA	NA	NA	NA	NA	No summary available
FBgn0030304	Csec_G03439_T1	Cytochrome P450 Cyp4	Cyp4g15		homolog	-	-	NA	-	NA	+	NA	NA	No	No	NA	NA	NA	NA	NA	No summary available
FBgn0025683	Csec_G01204_T2	ATP-binding cassette sub-family G member 4 like	CG3164		homolog	-	NA	NA	+	NA	+	NA	NA	No	No	NA	NA	NA	NA	NA	No summary available
FBgn0032026	Csec_G10749_T1	ABC transporter	CG7627		homolog	-	-	NA	NA	NA	NA	NA	NA	No	No	NA	NA	NA	NA	NA	No summary available
FBgn0032026	Csec_G17385_T10	probable multidrug resistance-associated protein lethal(2)03659	CG7627		homolog	-	-	NA	NA	NA	NA	NA	NA	No	No	NA	NA	NA	NA	NA	No summary available
FBgn0013812	Csec_G16879_T2	Dynein heavy chain domain containing protein	Dhc93AB – Dynein heavy chain at 93AB		homolog	-	+	NA	+	NA	NA	NA	NA	No	No	NA	NA	NA	NA	NA	No summary available
FBgn0020309	Csec_G01757_T4	zinc finger protein/TE-X-12_DR	crol – crooked legs		homolog	-	+	NA	-/+	NA	NA	NA	NA	No	No	NA	NA	NA	NA	yes (male specific)	Crooked legs is a zinc finger transcription factor induced by 20-hydroxyecdysone at the onset of metamorphosis. It regulates wg transcription and cell cycle progression in the Drosophila wing. Its over-expression in the eye accelerates the cell cycle and de-represses silenced genes. [Date last reviewed: 2016-08-25]
FBgn0020309	Csec_G12255_T5	zinc finger protein	crol – crooked legs		homolog	-	+	NA	-/+	NA	NA	NA	NA	No	No	NA	NA	NA	NA	yes (male specific)	Crooked legs is a zinc finger transcription factor induced by 20-hydroxyecdysone at the onset of metamorphosis. It regulates wg transcription and cell cycle progression in the Drosophila wing. Its over-expression in the eye accelerates the cell cycle and de-represses silenced genes. [Date last reviewed: 2016-08-25]
FBgn0040001	Csec_G16759_T1	fatty acid synthase-like	FASN3 – Fatty acid synthase 3		homolog	-	-/+	NA	NA	NA	NA	NA	NA	No	No	NA	NA	NA	NA	NA	No summary available
FBgn0040001	Csec_G16759_T2	NA	FASN3 – Fatty acid synthase 3		homolog	-	-/+	NA	NA	NA	NA	NA	NA	No	No	NA	NA	NA	NA	NA	No summary available
FBgn0039640	Csec_G08642_T4	ERAP1-like C-terminal domain containing protein	CG14516		homolog	-	-	NA	+	NA	NA	NA	NA	No	No	down	NA	NA	NA	NA	No summary available
FBgn0039640	Csec_G01820_T3	aminopeptidase N-like	CG14516		homolog	-	-	NA	+	NA	NA	NA	NA	No	No	down	NA	NA	NA	NA	No summary available
FBgn0036939	Csec_G08164_T4	GDSL-like Lipase	CG7365		homolog	-	-	NA	+	NA	NA	NA	NA	No	No	NA	NA	NA	NA	NA	No summary available
FBgn0036939	Csec_G08164_T2	GDSL-like Lipase	CG7365		homolog	-	NA	NA	NA	NA	NA	NA	NA	No	No	NA	NA	NA	NA	NA	No summary available
FBgn0036939	Csec_G08164_T5	GDSL-like Lipase	CG7365		homolog	-	NA	NA	NA	NA	NA	NA	NA	No	No	NA	NA	NA	NA	NA	No summary available
FBgn0028475	Csec_G03767_T2	death ligand signal enhancer-like	Hrd3 – HMG-coA reductase degradation 3		homolog	-	-	NA	-	NA	NA	NA	NA	No	No	NA	NA	NA	NA	NA	No summary available
FBgn0264089	Csec_G00050_T1	Leucine-rich repeat protein	Sli – slit		homolog	-	-	NA	NA	NA	NA	NA	NA	No	No	NA	NA	NA	NA	NA	Slit is a secreted glycoprotein that acts as a ligand for the Robo receptor family and co-receptors, including Sdc and Dscam1. Slit function is second messenger (via Abl) and receptor dependent, providing repellent (neural growth cone), attractive (trachea), and polarising (cardioblasts) cues for differentiating cells. [Date last reviewed: 2016-06-23]
FBgn0262699	Csec_G18022_T4	WD domain, G-beta repeat containing protein	Fzr – Fizzy-related		homolog	-	+	NA	+	NA	NA	NA	NA	No	No	NA	NA	NA	NA	NA	Retina aberrant in pattern (Rap) binds to the Anaphase-Promoting Complex/Cyclosome (APC/C) ubiquitin ligase to stimulate its activity during G1 phase. [Date last reviewed: 2016-09-15]
FBgn0003870	Csec_G11713_T7	NA	Ttk – tramtrack		homolog	-	NA	NA	NA	NA	NA	NA	NA	No	No	down	NA	NA	NA	NA	No summary available
FBgn0031010	Csec_G03446_T9	Monocarboxylate transporter	CG8028		homolog	-	NA	NA	NA	NA	NA	NA	NA	No	No	down	NA	NA	NA	NA	No summary available
FBgn0029863	Csec_G09788_T2	Alpha-tocopherol transfer protein-like	CG3823		homolog	-	NA	NA	-	-	NA	NA	NA	No	No	up	NA	NA	NA	NA	No summary available
FBgn0265137	Csec_G08098_T1	Serpin domain containing protein	Serpin 42Da		homolog	-	NA	NA	-	NA	NA	+/+	+/+	No	No	NA	+	+	NA	NA	No summary available
FBgn0266450	Csec_G18095_T2	zinc finger protein	KR-h1 – Kruppel homolog 1		homolog	-	NA	NA	-	NA	NA	NA	NA	No	No	NA	NA	+	NA	NA	Kruppel homolog 1 (Kr-h1) is a transcriptional regulator involved in axon pathfinding, neurite and axon remodeling as well as pupal photoreceptor maturation. In all cases, Kr-h1 function is linked to that of the 20-hydroxyecdysone hormone. [Date last reviewed: 2016-09-01]
FBgn0067864	Csec_G12758_T3	multiple PDZ domain protein	Patj		homolog	-	NA	NA	+	NA	NA	NA	NA	No	No	NA	NA	NA	NA	NA	Patj is a PDZ domain-protein that forms an apical protein complex with crb and sdt. It plays supporting roles in apico-basal cell polarity and stability of adherens junction. It is also involved in retinal morphogenesis, maintenance, and planar cell polarity. [Date last reviewed: 2016-06-30]
FBgn0050421	Csec_G05687_T2	ubiquitin carboxyl-terminal hydrolase	Usp15-31 – Ubiquitin specific protease 15/31		homolog	-	NA	NA	+	NA	NA	NA	NA	No	No	NA	NA	NA	NA	NA	No summary available
FBgn0030598	Csec_G07686_T2	glucose dehydrogenase [FAD, quinone]-like	CG9503		homolog	-	NA	NA	-/+	+	NA	NA	NA	No	No	NA	NA	NA	NA	NA	No summary available
FBgn0283427	Csec_G16759_T4	fatty acid synthase-like	FASN1 – Fatty acid synthase 1		homolog	-	NA	NA	-/+	NA	NA	NA	NA	No	No	NA	NA	NA	NA	NA	No summary available
FBgn0283427	Csec_G17290_T1	fatty acid synthase-like	FASN1 – Fatty acid synthase 1		homolog	-	NA	NA	-/+	NA	NA	NA	NA	No	No	NA	NA	NA	NA	NA	No summary available
FBgn0032955	Csec_G08183_T2	choline/ethanolamine kinase	CG2201		homolog	-	NA	NA	-	NA	NA	NA	NA	No	No	NA	NA	NA	NA	NA	No summary available
FBgn0261671	Csec_G02988_T5	Protein with Fragile site-associated protein C-terminus domain	tweek		homolog	-	NA	NA	+	NA	NA	NA	NA	No	No	NA	NA	NA	NA	NA	No summary available
FBgn0086687	Csec_G02199_T1	Fatty acid desaturase, type 1	Desat1 – Desaturase 1		homolog	-	NA	NA	-	NA	NA	NA	NA	No	No	NA	NA	NA	NA	NA	Desaturase 1 (Desat1) is a transmembrane fatty acid desaturase that utilizes myristate and stearate (C16:0 and C18:0) to synthesize myristoleic and oleic acids (C16:1 and C18:1). Desat1 is involved in the synthesis of unsaturated fatty acids. [Date last reviewed: 2016-09-15]
FBgn0036179	Csec_G04979_T2	zinc finger protein	CG7368		homolog	-	NA	NA	-	NA	NA	NA	NA	No	No	NA	NA	NA	NA	NA	No summary available
FBgn0085444	Csec_G05199_T2	muscle wasted like	Mute – muscle wasted	Muscles	homolog	-	NA	NA	-	NA	NA	NA	NA	No	No	NA	NA	NA	NA	NA	No summary available
FBgn0264695	Csec_G14940_T13	myosin heavy chain	Mhc – Myosin heavy chain	Muscles	homolog	-	-	NA	NA	NA	NA	NA	NA	No	No	NA	NA	NA	NA	NA	Myosin heavy chain is the motor protein that provides the force for muscle contraction through its ATP-dependent interaction with actin filaments. It functions with essential and regulatory light chains. [Date last reviewed: 2016-06-09]
FBgn0265991	Csec_G03022_T2	Zinc finger Limdomain containing protein	Zasp52 – Z band alternatively spliced PDZ-motif protein 52	Muscles	homolog	-	-	NA	NA	NA	NA	NA	NA	No	No	NA	NA	NA	NA	NA	Z band alternatively spliced PDZ-motif protein 52 (Zasp52) is a member of the Zasp protein family. Zasp52 is a scaffold protein that binds α-actinin and localizes to muscle attachment sites and Z-discs in muscle cells, as well as localizing cortically in non-muscle cells. It plays a role in muscle development, especially in myofibril assembly. [Date last reviewed: 2016-06-16]
FBgn0263258	Csec_G06438_T1	NA	Chas – chascon		homolog	-	-	NA	NA	NA	NA	NA	NA	No	No	NA	NA	NA	NA	NA	No summary available
FBgn0033095	Csec_G16380_T2	general substrate transporter	CG3409		homolog	-	+	NA	NA	NA	NA	NA	NA	No	No	NA	NA	NA	NA	NA	No summary available
FBgn0005666	Csec_G02634_T34	titin/twitchin?	Bt – bent	Muscles	homolog	-	-	NA	NA	NA	NA	NA	NA	No	No	NA	NA	NA	NA	NA	The bent gene codes for the protein Projectin, a large protein associated with myosin thick filaments in insect muscles that contributes to the stiffness of flight muscle. [Date last reviewed: 2016-06-23]
FBgn0031857	Csec_G05255_T19	E3 ubiquitin-protein ligase RNF31 like	LUBEL		homolog	-	-	NA	NA	NA	NA	NA	NA	No	No	NA	NA	NA	NA	NA	No summary available
FBgn0038610	Csec_G16471_T1	dehydrogenase	CG7675		homolog	-	-	NA	-	NA	NA	NA	NA	No	No	NA	NA	+	NA	NA	No summary available
FBgn0040007	Csec_G14310_T1	Ribosomal protein L38	RpL38		homolog	-	NA	NA	-	NA	NA	NA	NA	No	No	NA	NA	NA	NA	NA	Ribosomal protein L38 is a component of the large subunit of cytoplasmic ribosomes, which translate mRNAs encoded by the nuclear genome. The gene is haploinsufficient - heterozygous mutants display the 'Minute' phenotype, characterized by a slower developmental rate and small adult bristles. [Date last reviewed: 2016-06-23]
FBgn0030946	Csec_G10040_T1	NA	CG6659		homolog	-	NA	NA	-	NA	NA	-/-	NA	No	No	NA	NA	NA	NA	NA	No summary available
FBgn0265274	Csec_G04079_T1	Innexin 3	Inx3 – Innexin 3		homolog	-	NA	NA	-	NA	NA	NA	NA	No	No	NA	NA	NA	NA	NA	Innexin 3 (Inx3) is a gap junction protein that can form heteromeric gap junction channels via interaction with Inx2 . Loss of Inx3 leads to the destabilization of ogre , Inx2 and shg at the plasma membrane, suggesting that these four proteins form a complex. [Date last reviewed: 2016-08-25]
FBgn0015268	Csec_G15332_T2	Nucleosome assembly protein	Nap1 – Nucleosome assembly protein 1		homolog	-	NA	NA	-	NA	NA	NA	NA	No	No	NA	NA	NA	NA	NA	Nucleosome assembly protein 1 is a core histone chaperone involved in histone nuclear transfer and chromatin assembly. [Date last reviewed: 2016-06-09]
FBgn0000464	Csec_G11937_T6	Leukocyte-antigen-related-like	Lar – Leukocyte-antigen-related-like		homolog	-	NA	NA	-/+	NA	NA	NA	NA	No	No	NA	NA	NA	NA	NA	Leukocyte-antigen-related-like (Lar) is a transmembrane receptor tyrosine phosphatase whose extracellular domain binds to Sdc . Lar regulates signaling through Abl . While Lar has many functions, it is best known for its roles in embryonic motor axon guidance and in target recognition by axons of R7 photoreceptors. [Date last reviewed: 2016-06-23]
FBgn0037633	Csec_G07410_T1	PiggyBac transposable element-derived protein	CG9839		homolog	-	NA	NA	-/+	NA	NA	NA	NA	No	No	NA	NA	NA	NA	NA	No summary available
FBgn0000394	Csec_G16100_T2	Crossveinless like/ Twisted gastrulation protein like	Cv – crossveinless		homolog	-	NA	NA	-	NA	NA	NA	NA	No	No	NA	NA	NA	NA	NA	Crossveinless (Cv) is a member of the tumor suppressor gene family of BMP binding proteins. Cv primary function is to help specify the posterior crossvein during pupal wing development by enhancing Dpp/Gbb signaling. [Date last reviewed: 2016-12-01]
FBgn0033205	Csec_G07785_T3	NA	CG2064		homolog	-	NA	NA	-	NA	+	NA	NA	No	No	NA	NA	NA	NA	NA	No summary available
FBgn0011640	Csec_G01978_T4	RNA-binding protein lark	lark		homolog	-	NA	NA	-	NA	NA	NA	NA	No	No	NA	NA	NA	NA	NA	Lark is an essential RNA-binding protein of the RNA recognition motif (RRM) class. It is implicated in both RNA splicing and translational control. Lark contributes to oogenesis, tissue development and circadian behavior. [Date last reviewed: 2017-02-09]
FBgn0053181	Csec_G02619_T1	solute carrier family 41	CG33181		homolog	-	NA	NA	-/+	NA	NA	-/+	NA	Yes	No	NA	NA	NA	NA	NA	No summary available
FBgn0000455	Csec_G05910_T3	Peptidase	Dip-C – Dipeptidase C		homolog	-	NA	NA	-/+	NA	NA	NA	NA	No	No	NA	NA	NA	NA	NA	No summary available
FBgn0051999	Csec_G11235_T3	NA	CG31999		homolog	-	NA	NA	-	NA	+	NA	NA	No	No	NA	NA	NA	NA	NA	No summary available
FBgn0004656	Csec_G10826_T11	female sterile (1) homeotic like	fs(1)h – female sterile (1) homeotic		homolog	-	NA	NA	+	NA	NA	NA	NA	No	No	NA	NA	NA	NA	NA	No summary available
FBgn0039709	Csec_G12884_T2	Cadherin 99C	Cad99C		homolog	-	NA	NA	+	NA	NA	-/+	+/+	No	No	NA	NA	NA	NA	NA	Cadherin 99C (Cad99C) is a member of the cadherin superfamily of transmembrane proteins, which mediate cell-cell adhesion and/or cell-cell communication. Cad99C roles include microvillus morphogenesis, tube elongation, endosome formation and immunity. [Date last reviewed: 2016-06-30]
FBgn0010197	Csec_G07759_T1	Guanylyl cyclase at 32E	Gyc32E		homolog	-	NA	NA	+	NA	NA	NA	+/+	No	No	NA	NA	NA	NA	NA	No summary available
FBgn0004370	Csec_G03008_T4	Protein-tyrosine phosphatase 10 D like	Ptp10D – Protein tyrosine phosphatase 10D		homolog	-	NA	NA	+	NA	NA	NA	NA	No	No	NA	NA	NA	NA	NA	Protein tyrosine phosphatase 10D (Ptp10D) is a transmembrane receptor tyrosine phosphatase closely related to Ptp4E. Ptp4E-Ptp10D double mutants have lethal respiratory defects. Ptp10D-Ptp69D double mutants have a strong phenotype in which embryonic CNS axons abnormally cross the ventral midline. Ptp10D regulates signaling through the Egfr, btl and Pvr receptor tyrosine kinases, and binds to sas …
FBgn0032338	Csec_G01967_T2	NA	CG16854		homolog	-	NA	NA	+	NA	NA	NA	NA	No	No	NA	NA	NA	NA	NA	No summary available
FBgn0031002	Csec_G03458_T3	monocarboxylate transporter	CG14196		homolog	-	NA	NA	NA	NA	+	NA	NA	No	No	NA	NA	NA	NA	NA	No summary available
FBgn0052056	Csec_G17568_T2	scramblase	scramb1		homolog	-	NA	NA	NA	NA	+	NA	NA	No	No	NA	NA	NA	NA	NA	Scramblase 1 together with scramb2 has a modulatory function in the process of neurotransmission. They have a significant role in scrambling of phospholipids across the plasma membrane during apoptosis. [Date last reviewed: 2016-12-15]
FBgn0041181	Csec_G08526_T4	NA	Tep3		homolog	-	NA	NA	NA	NA	+	NA	NA	No	No	NA	NA	+	NA	NA	No summary available
FBgn0005654	Csec_G00778_T1	Origin recognition complex subunit 3	Orc3		homolog	-	NA	NA	NA	NA	-	NA	-/-	No	No	NA	NA	NA	NA	NA	No summary available
FBgn0031069	Csec_G07348_T1	Peroxisomal Membrane Protein 70 kDa like	Pmp70		homolog	-	NA	NA	NA	NA	NA	NA	-/-	No	No	NA	NA	NA	NA	NA	No summary available
FBgn0034734	Csec_G02845_T3	NA	CG4554		homolog	-	NA	NA	NA	NA	NA	-/+	NA	Yes	No	NA	NA	NA	NA	NA	No summary available
FBgn0011225	Csec_G12882_T6	Myosin heavy chain 95F	jar		homolog	-	NA	NA	NA	NA	NA	NA	-/-	No	No	NA	NA	NA	NA	NA	No summary available
FBgn0000228	Csec_G00317_T3	NA	Bsg25D – Blastoderm-specific gene 25D		homolog	-	NA	NA	NA	NA	NA	NA	-/-	No	No	NA	NA	NA	NA	NA	Blastoderm-specific gene 25D ( Bsg25D ) encodes the ortholog of Ninein, a microtubule-anchoring protein in humans. Bsg25D is highly expressed at blastoderm stage embryos and its product localizes to the centrosome periphery. [Date last reviewed: 2018-09-06]
FBgn0022702	Csec_G02228_T2	probable chitinase	Cht2		homolog	-	NA	NA	NA	NA	NA	NA	-/-	No	No	NA	-	NA	NA	NA	No summary available
Higher expressed in old vs young														Found also with QTL	Yes or No
Flybase_ID	Csec_ID	Csec_annotation	GeneName (Flybase)	Function	o/h in Csec	C. secundus (This study)	CO_Wyschetzki	Mbel_Q	Mbel_MW	Mbel_MiW	DM_Lai	DM_CarnesPS_F	DM_CarnesPS_M	DM_CarnesPS-IL_F	DM_CarnesPS-IL_M	DM_Magwire	DM_Doroszuk_cgh	DM_Doroszuk_cg	DM_Lai_cg	DM_Magwire_cg	FlyBase Information
FBgn0053094	Csec_G12054_T1	protein kinase C and casein kinase substrate in neurons protein like	Synd – Syndapin		1:1 ortholog	+	NA	NA	NA	NA	+	NA	NA	No	No	NA	NA	NA	NA	NA	No summary available
FBgn0000053	Csec_G11608_T3	adenosine 3	GART trifunctional enzyme/Adenosine 3		1:1 ortholog	+	NA	NA	NA	NA	+	NA	+/+	No	No	NA	NA	NA	NA	NA	No summary available
FBgn0035147	Csec_G14667_T1	UDP-glucose 4-epimerase like	Gale – UDP-galactose 4'-epimerase		1:1 ortholog	+	NA	NA	NA	NA	+	NA	NA	No	No	NA	NA	NA	NA	NA	No summary available
FBgn0031174	Csec_G04987_T2	Pyridoxal-dependent decarboxylase conserved domain containing protein	CG1486		1:1 ortholog	+	NA	NA	-	NA	+	NA	NA	No	No	NA	NA	NA	NA	NA	No summary available
FBgn0036910	Csec_G09526_T1	Juvenile Hormone Epoxidase/Cytochrome P450 Cyp305a1	Cyp305a1		1:1 ortholog	+	+	NA	+	NA	NA	NA	NA	No	No	NA	NA	NA	NA	NA	No summary available
FBgn0036910	Csec_G09526_T2	Juvenile Hormone Epoxidase/Cytochrome P450 Cyp305a1	Cyp305a1		1:1 ortholog	+	+	NA	+	NA	NA	NA	NA	No	No	NA	NA	NA	NA	NA	No summary available
FBgn0002121	Csec_G02727_T7	lethal(2) giant larvae protein like	l(2)gl – lethal (2) giant larvae	Development	1:1 ortholog	+	+	NA	+	NA	NA	NA	+/+	No	No	NA	NA	NA	NA	NA	Lethal (2) giant larvae (L(2)gl) is a tumor suppressor protein that regulates cell polarity and asymmetric cell division. L(2)gl acts on the basolateral side of epithelial cells, antagonizing the activity of apical complex proteins baz, par-6 and aPKC. [Date last reviewed: 2016-12-01]
FBgn0263006	Csec_G08863_T2	Sarco/endoplasmic reticulum Ca(2+)-ATPase	SERCA – Sarco/endoplasmic reticulum Ca(2+)-ATPase		1:1 ortholog	+	-	NA	NA	NA	NA	NA	NA	No	No	NA	NA	NA	NA	NA	Sarco/endoplasmic reticulum Ca(2+)-ATPase is an endoplasmic reticulum (ER) calcium pump with roles in ER calcium homeostasis and lipid storage. [Date last reviewed: 2017-07-20]
FBgn0264574	Csec_G08027_T4	Major Facilitator Superfamily / Sugar (and other) transporter	Glut1 – Glucose transporter 1		1:1 ortholog	+	-	NA	NA	NA	NA	NA	NA	No	No	NA	NA	NA	NA	yes (both sexes)	No summary available
FBgn0259736	Csec_G08942_T6	FAM184 family protein	CG42390		1:1 ortholog	+	NA	NA	NA	NA	NA	NA	NA	No	No	NA	NA	+	NA	NA	No summary available
FBgn0029831	Csec_G03426_T1	lipase	CG5966		1:1 ortholog	+	NA	NA	+	NA	NA	NA	NA	No	No	NA	NA	NA	NA	NA	No summary available
FBgn0261554	Csec_G01083_T3	KAP family P-loop domain and Ankyrin domains containing protein	CG42672		1:1 ortholog	+	NA	NA	+	NA	NA	NA	NA	No	No	NA	NA	NA	NA	NA	No summary available
FBgn0002567	Csec_G07953_T1	Ras-related protein Rab-32	Rab32		1:1 ortholog	+	NA	NA	+	NA	NA	NA	NA	No	No	NA	NA	NA	NA	NA	No summary available
FBgn0033259	Csec_G16939_T2	CSC1-like protein 2 like	CG11210		1:1 ortholog	+	NA	NA	+	NA	NA	+/-	NA	No	No	NA	NA	NA	NA	NA	No summary available
FBgn0261445	Csec_G17064_T1	UDP-glucose 6-dehydrogenase	Sgl – sugarless		1:1 ortholog	+	NA	NA	+	NA	NA	NA	NA	No	No	NA	NA	NA	NA	NA	Involved in the biosynthesis of glycosaminoglycans; hyaluronan, chondroitin sulfate and heparan sulfate. Required for wingless signaling in different tissues. (UniProt, O02373)
FBgn0050463	Csec_G15138_T3	Ricin-type beta-trefoil lectin domain containing protein	CG30463		1:1 ortholog	+	NA	NA	+	NA	NA	NA	NA	No	No	NA	NA	NA	NA	NA	May catalyze the initial reaction in O-linked oligosaccharide biosynthesis, the transfer of an N-acetyl-D-galactosamine residue to a serine or threonine residue on the protein receptor. (UniProt, Q8MRC9)
FBgn0037778	Csec_G15016_T3	dimethyladenosine transferase 2, mitochondrial like	MtTFB2 – mitochondrial transcription factor B2	Development	1:1 ortholog	+	NA	NA	-	NA	NA	NA	NA	No	No	NA	NA	NA	NA	NA	No summary available
FBgn0263120	Csec_G06382_T2	Acyl-CoA synthetase long-chain	Acsl – Acyl-CoA synthetase long-chain	Development	1:1 ortholog	+	NA	NA	-	NA	NA	NA	NA	No	No	NA	NA	NA	NA	NA	No summary available
FBgn0034141	Csec_G06227_T1	NA	CG8311		1:1 ortholog	+	NA	NA	-	NA	NA	NA	NA	No	No	NA	NA	NA	NA	NA	No summary available
FBgn0283438	Csec_G07355_T1	TraB family domain containing protein	CG46280		1:1 ortholog	+	NA	NA	-	NA	NA	NA	NA	No	No	NA	NA	NA	NA	NA	No summary available
FBgn0260635	Csec_G06080_T1	Death-associated inhibitor of apoptosis 1 like	Death-associated inhibitor of apoptosis 1		1:1 ortholog	+	NA	NA	NA	NA	NA	NA	+/+	No	No	NA	NA	NA	NA	NA	No summary available
FBgn0003656	Csec_G03868_T1	Swiss cheese	Sws – Swiss cheese		1:1 ortholog	+	-	NA	NA	NA	NA	NA	NA	No	No	NA	NA	NA	NA	NA	Swiss cheese is a transmembrane protein that hydrolyzes phosphatidylcholine and binds to and inhibits the C3 catalytic subunit of protein kinase A. Its loss leads to neuronal and glial degeneration and apoptotic cell death. [Date last reviewed: 2016-06-09]
FBgn0015509	Csec_G16728_T1	Cullin 1	Cul1		1:1 ortholog	+	NA	NA	-	NA	-	NA	NA	No	No	NA	NA	NA	NA	NA	No summary available
FBgn0027088	Csec_G14739_T1	Glycyl-tRNA synthetase	GlyRS		1:1 ortholog	+	NA	NA	-	NA	NA	NA	NA	No	No	NA	NA	NA	NA	NA	No summary available
FBgn0002022	Csec_G01263_T1	protein catecholamines up	Catsup		1:1 ortholog	+	NA	NA	-	NA	NA	NA	NA	No	No	NA	NA	NA	NA	NA	No summary available
FBgn0023545	Csec_G08425_T1	legumain-like	PIG-K		1:1 ortholog	+	NA	NA	-	NA	NA	NA	NA	No	No	NA	NA	NA	NA	NA	No summary available
FBgn0040754	Csec_G13624_T1	NA	CG17059		1:1 ortholog	+	NA	NA	-	NA	+	NA	NA	No	No	NA	NA	NA	NA	NA	No summary available
FBgn0032612	Csec_G00503_T1	Lipase	CG13282		1:1 ortholog	+	NA	NA	-	NA	NA	NA	NA	No	No	NA	NA	NA	NA	NA	No summary available
FBgn0034073	Csec_G17627_T1	polynucleotide 5'-hydroxyl-kinase NOL9 like	CG8414		1:1 ortholog	+	NA	NA	-	NA	NA	NA	+/+	No	No	NA	NA	NA	NA	NA	No summary available
FBgn0030306	Csec_G12299_T1	Spase25	Spase25		1:1 ortholog	+	NA	NA	-	NA	NA	NA	NA	No	No	NA	NA	NA	NA	NA	No summary available
FBgn0262736	Csec_G15574_T1	Vacuolar H+ ATPase 16kD subunit 1 like ?	Vha16-1		1:1 ortholog	+	NA	NA	-	NA	NA	NA	NA	No	No	NA	NA	NA	NA	NA	No summary available
FBgn0036262	Csec_G00643_T1	inositol oxygenase	CG6910		1:1 ortholog	+	-	NA	NA	NA	+	+/+	+/+	No	No	up	NA	NA	NA	NA	No summary available
FBgn0260964	Csec_G05781_T1	putative MFS-type transporter	Vesicular monoamine transporter		homolog	+	NA	NA	NA	NA	NA	-/-	NA	No	No	NA	NA	NA	NA	NA	No summary available
FBgn0004509	Csec_G10381_T2	neuroendocrine convertase 1-like	Furin 1		homolog	+	NA	NA	NA	NA	NA	NA	+/+	No	No	NA	NA	NA	NA	NA	No summary available
FBgn0052602	Csec_G15041_T1	NA	Muc12Ea – Mucin 12Ea		homolog	+	NA	NA	+	NA	-	NA	NA	No	No	NA	NA	NA	NA	NA	No summary available
FBgn0002578	Csec_G18155_T1	Kazal-type serine protease inhibitor domain containing protein	Kaz-m1 – Kazal-type protease inhibitor m1		homolog	+	NA	NA	NA	NA	+	NA	NA	No	No	NA	NA	NA	NA	NA	No summary available
FBgn0037140	Csec_G12903_T3	Major Facilitator Superfamily / Sugar (and other) transporter	SLC22A – SLC22A family member		homolog	+	NA	NA	NA	NA	+	NA	NA	No	No	NA	NA	NA	NA	NA	No summary available
FBgn0000261	Csec_G02642_T1	Catalase-like	Cat – Catalase	Oxidative Stress	homolog	+	NA	NA	-	-	+	+/+	NA	Yes	No	NA	NA	NA	NA	NA	No summary available
FBgn0000261	Csec_G17209_T1	Catalase	Cat – Catalase	Oxidative Stress	homolog	+	NA	NA	-	NA	+	+/+	NA	Yes	No	NA	NA	NA	NA	NA	No summary available
FBgn0027560	Csec_G17687_T3	Trehalose-6-phosphate synthase 1	Tps1 – Trehalose-6-phosphate synthase 1		homolog	+	NA	NA	NA	NA	+	NA	NA	No	No	NA	NA	NA	NA	NA	Trehalose-6-phosphate synthase 1 (Tps1) is the trehalose synthesis enzyme. Tps1 N-terminal trehalose-6-phosphate (T6P) synthase domain catalyzes the production of T6P using glucose-6-phosphate and UDP-glucose. Tps1 C-terminal T6P phosphatase domain dephosphorylates T6P to generate trehalose. [Date last reviewed: 2016-09-01]
FBgn0035770	Csec_G03435_T1	Protein with domain of unknown function (DUF4781)	Pst – pastrel		homolog	+	NA	NA	-	NA	+	NA	NA	No	No	NA	NA	+	NA	NA	No summary available
FBgn0035770	Csec_G04997_T4	Protein with domain of unknown function (DUF4781)	Pst – pastrel		homolog	+	NA	NA	-	NA	+	NA	NA	No	No	NA	NA	+	NA	NA	No summary available
FBgn0031973	Csec_G09334_T1	serpin	Spn28Dc – Serpin 28Dc		homolog	+	NA	NA	-	NA	+	NA	NA	No	No	NA	NA	NA	NA	NA	Serpin 28Dc is a hemolymphatic Serpin that negatively regulates an uncharacterized serine protease in the melanization cascade. [Date last reviewed: 2016-06-23]
FBgn0034580	Csec_G09797_T1	Chitinase	Cht8 – Chitinase 8		homolog	+	NA	NA	-	NA	+	NA	NA	No	No	NA	NA	NA	NA	NA	No summary available
FBgn0032078	Csec_G17367_T1	Fringe-like domain containing protein	C1GalTA – Core 1 Galactosyltransferase A		homolog	+	NA	NA	NA	NA	-	NA	NA	No	No	NA	NA	NA	NA	NA	Core 1 Galactosyltransferase A (C1GalTA) exhibits strong core 1β1,3GalT activity, and is involved in the synthesis of T antigen in hemocytes. C1GalTA roles include hematopoietic stem cell maintenance, neural network and neuromuscular junction formation. [Date last reviewed: 2016-06-30]
FBgn0265045	Csec_G15042_T1	NA	Strn-Mlck – Stretchin-Mlck	Muscles	homolog	+	-	NA	-	NA	NA	NA	NA	No	No	NA	NA	+	NA	NA	Stretchin-Mlck (Strn-Mlck) is a complex locus producing many large protein isoforms, which likely regulate cytoskeletal dynamics in muscles. A shorter Strn-Mlck isoform is specifically expressed in indirect flight muscle, localizes to the thick filament and is required to prevent flight muscle hypercontraction. Mutants cannot fly and show flight muscle atrophy. [Date last reviewed: 2017-01-12]
FBgn0000473	Csec_G14393_T1	cytochrome P450 cyp6	Cyp6a2 – Cytochrome P450-6a2		homolog	+	-	NA	-	NA	NA	NA	NA	No	No	NA	NA	NA	NA	NA	No summary available
FBgn0051871	Csec_G02874_T1	Lipase 3-like	CG31871		homolog	+	-	NA	+	NA	NA	NA	NA	No	No	NA	NA	NA	NA	NA	No summary available
FBgn0259247	Csec_G09044_T1	Laccase protein	laccase2		homolog	+	-	NA	+	NA	NA	NA	NA	No	No	NA	NA	NA	NA	NA	No summary available
FBgn0259247	Csec_G09044_T2	Laccase protein	laccase2		homolog	+	-	NA	+	NA	NA	NA	NA	No	No	NA	NA	NA	NA	NA	No summary available
FBgn0034909	Csec_G16263_T3	Major Facilitator Superfamily/Sugar (and other) transporter	CG4797		homolog	+	+	NA	-	NA	NA	NA	NA	No	No	NA	NA	NA	NA	NA	No summary available
FBgn0034909	Csec_G16263_T1	Major Facilitator Superfamily/Sugar (and other) transporter	CG4797		homolog	+	NA	NA	NA	NA	NA	NA	NA	No	No	NA	NA	NA	NA	NA	No summary available
FBgn0039034	Csec_G13064_T1	Odorant receptor	Or94b – Odorant receptor 94b		homolog	+	+	NA	NA	NA	NA	NA	NA	No	No	NA	NA	NA	NA	NA	Odorant receptor 94b is a multi-transmembrane chemoreceptor that mediates response to volatile chemicals. [Date last reviewed: 2016-06-23]
FBgn0030590	Csec_G05545_T1	glucose dehydrogenase [FAD, quinone] like	CG9518		homolog	+	-	NA	-/+	NA	NA	NA	NA	No	No	NA	NA	NA	NA	NA	No summary available
FBgn0261788	Csec_G06700_T1	multiple ankyrin domains containing protein	Ank2 – Ankyrin 2	Muscles	homolog	+	+	NA	+	NA	NA	NA	NA	No	No	down	NA	NA	NA	NA	Ankyrin 2 (Ank2) is a cytoskeletal binding protein required for proper β-Spec function via direct interaction. Ank2 contributes to the regulation of short-term memory, sound perception, microtubule cytoskeleton and neuromuscular junction development and synapsis. [Date last reviewed: 2017-06-15]
FBgn0261788	Csec_G06701_T1	multiple ankyrin domains containing protein	Ank2 – Ankyrin 2	Muscles	homolog	+	-	NA	+	NA	NA	NA	NA	No	No	down	NA	NA	NA	NA	Ankyrin 2 (Ank2) is a cytoskeletal binding protein required for proper β-Spec function via direct interaction. Ank2 contributes to the regulation of short-term memory, sound perception, microtubule cytoskeleton and neuromuscular junction development and synapsis. [Date last reviewed: 2017-06-15]
FBgn0029690	Csec_G14683_T1	Carboxylesterase type B	CG6414		homolog	+	-	NA	-	NA	NA	NA	NA	No	No	NA	NA	NA	NA	NA	No summary available
FBgn0020309	Csec_G18455_T1	zinc finger protein/TE-X-12_DR	crol – crooked legs		homolog	+	+	NA	-/+	NA	NA	NA	NA	No	No	NA	NA	NA	NA	yes (male specific)	Crooked legs is a zinc finger transcription factor induced by 20-hydroxyecdysone at the onset of metamorphosis. It regulates wg transcription and cell cycle progression in the Drosophila wing. Its over-expression in the eye accelerates the cell cycle and de-represses silenced genes. [Date last reviewed: 2016-08-25]
FBgn0034276	Csec_G04407_T2	sarcosine dehydrogenase, mitochondrial-like	Sardh – Sarcosine dehydrogenase		homolog	+	-	NA	NA	NA	NA	+/+	+/+	No	No	NA	NA	NA	NA	NA	No summary available
FBgn0034276	Csec_G04407_T3	sarcosine dehydrogenase, mitochondrial-like	Sardh – Sarcosine dehydrogenase		homolog	+	-	NA	NA	NA	NA	+/+	+/+	No	No	NA	NA	NA	NA	NA	No summary available
FBgn0032026	Csec_G02297_T1	multidrug resistance-associated protein 4-like	CG7627		homolog	+	-	NA	+	NA	NA	NA	NA	No	No	NA	NA	NA	NA	NA	No summary available
FBgn0040001	Csec_G14037_T1	fatty acid synthase-like	FASN3 – Fatty acid synthase 3		homolog	+	-/+	NA	+	NA	NA	NA	NA	No	No	NA	NA	NA	NA	NA	No summary available
FBgn0030932	Csec_G04664_T1	Gamma-glutamyltranspeptidase	Ggt-1 – γ-glutamyl transpeptidase		homolog	+	NA	NA	-	NA	NA	NA	NA	No	No	down	NA	NA	NA	NA	γ-glutamyl transpeptidase (Ggt-1) transfers the γ-glutamyl moiety from donors to substrates, e.g. transfer to water generates glutamate. Ggt-1 roles include glutathione metabolism, reproduction and light avoidance. [Date last reviewed: 2016-06-16]
FBgn0026314	Csec_G09429_T2	UDP-glucuronosyltransferase	Ugt35b – UDP-glycosyltransferase 35b		homolog	+	NA	NA	-	NA	NA	NA	-/-	No	No	NA	NA	+	NA	NA	No summary available
FBgn0027561	Csec_G04286_T1	DENN domain-containing protein 2C-like	CG18659		homolog	+	NA	NA	+	NA	NA	NA	NA	No	No	NA	NA	NA	NA	NA	No summary available
FBgn0039067	Csec_G12602_T3	F-box WD repeat-containing protein	Wda – will decrease acetylation		homolog	+	NA	NA	+	NA	NA	NA	NA	No	No	NA	NA	NA	NA	NA	Will decrease acetylation (Wda) is a component of the highly conserved Spt-Ada-Gcn5 Acetyltransferase (SAGA) chromatin modifying complex. This complex is responsible for acetylation of histones and deubiquitination of His2B at active promoters. Wda is a component of the histone-acetyltransferase (HAT) module, and is essential for full activity of the Gcn5 HAT. [Date last reviewed: 2017-03-02]
FBgn0033159	Csec_G00008_T1	Down syndrome cell adhesion molecule-like protein Dscam2 like	Dscam1 – Down syndrome cell adhesion molecule 1	Brain and nervous system	homolog	+	NA	NA	+	NA	NA	NA	NA	No	No	NA	NA	NA	NA	NA	No summary available
FBgn0004370	Csec_G13658_T3	tyrosine-protein phosphatase 10D partial/like	Ptp10D – Protein tyrosine phosphatase 10D		homolog	+	NA	NA	+	NA	NA	NA	NA	No	No	NA	NA	NA	NA	NA	Protein tyrosine phosphatase 10D (Ptp10D) is a transmembrane receptor tyrosine phosphatase closely related to Ptp4E. Ptp4E-Ptp10D double mutants have lethal respiratory defects. Ptp10D-Ptp69D double mutants have a strong phenotype in which embryonic CNS axons abnormally cross the ventral midline. Ptp10D regulates signaling through the Egfr, btl and Pvr receptor tyrosine kinases, and binds to sas …
FBgn0003410	Csec_G14754_T1	E3 ubiquitin-protein ligase siah	Sina – seven in absentia		homolog	+	NA	NA	-	NA	NA	NA	NA	No	No	NA	NA	NA	NA	NA	No summary available
FBgn0250851	Csec_G18271_T1	Apc13p protein	CG33981		homolog	+	NA	NA	-	NA	NA	NA	NA	No	No	NA	NA	NA	NA	NA	No summary available
FBgn0250851	Csec_G13743_T1	Apc13p and AN1-like Zinc finger domain containing protein	CG33981		homolog	+	NA	NA	-	NA	NA	NA	NA	No	No	NA	NA	NA	NA	NA	No summary available
FBgn0038740	Csec_G09731_T1	Multidrug resistance-associated protein 5	CG4562		homolog	+	NA	NA	-	NA	NA	NA	NA	No	No	NA	NA	NA	NA	NA	No summary available
FBgn0040323	Csec_G14623_T1	Glycosyl hydrolases family 16 protein	GNBP1 – Gram-negative bacteria binding protein 1	Immune defense	homolog	+	NA	NA	-	-	NA	NA	NA	No	No	NA	NA	NA	NA	NA	Gram-Negative Binding Protein 1 is a hemolymphatic protein that participates together with PGRP-SA in the activation of the Toll pathway by peptidoglycans, a cell-wall component of bacteria. [Date last reviewed: 2016-06-30]
FBgn0264574	Csec_G08027_T17	Major Facilitator Superfamily / Sugar (and other) transporter	Glut1 – Glucose transporter 1		homolog	+	-	NA	NA	NA	NA	NA	NA	No	No	NA	NA	NA	NA	yes (both sexes)	No summary available
FBgn0015032	Csec_G03484_T4	Cytochrome p450 cyp4	Cytochrome P450-4c3	Oxidative Stress	homolog	+	-	+	-	NA	NA	NA	NA	No	No	NA	NA	NA	NA	NA	No summary available
FBgn0027843	Csec_G01227_T4	Carbonic anhydrase, alpha-class	CAH2 – Carbonic anhydrase 2		homolog	+	NA	-	-	NA	NA	NA	NA	No	No	NA	NA	NA	NA	NA	No summary available
FBgn0038257	Csec_G16416_T1	Senescence marker protein-30 like/regucalcin like	Smp-30 – Senescence marker protein-30		homolog	+	-	NA	-	NA	NA	NA	NA	No	No	NA	NA	NA	NA	NA	Senescence marker protein-30 (Smp-30) is a calcium binding protein involved in calcium homeostasis regulation. It negatively influences cell proliferation and tissue size, possibly through the insulin pathway. Smp-30 contributes to body size variation, diapause and thermal stress resistance. [Date last reviewed: 2017-03-02]
FBgn0039915	Csec_G09040_T1	GABA transporter	Gat – GABA transporter		homolog	+	-	NA	+	NA	NA	NA	NA	No	No	NA	NA	NA	NA	NA	GABA transporter (Gat) belongs to the SLC family and is expressed primarily in astrocytes, where it is thought to be required for uptake of GABA and other small molecules. Gat likely plays an important role in setting the excitatory/inhibitory balance of the CNS. [Date last reviewed: 2016-12-15]
FBgn0038126	Csec_G12434_T1	venom allergen 5 like	CG8483		homolog	+	-	NA	NA	NA	NA	NA	-/-	No	No	NA	NA	NA	NA	NA	CG8483 is a predicted secreted protein with a SCP/V5/TPX domain found in venom proteins. Overexpression causes variable levels of lethality suggesting excess protein may have toxic effects. [Date last reviewed: 2016-08-25]
FBgn0033644	Csec_G11053_T1	Trehalose transporter 1-2	Tret1-2 – Trehalose transporter 1-2		homolog	+	-	NA	-/+	NA	+	NA	NA	No	No	NA	NA	NA	NA	NA	No summary available
FBgn0038095	Csec_G16248_T1	probable cytochrome P450 304a1	Cyp304a1		homolog	+	NA	NA	-	NA	NA	NA	+/+	No	No	NA	NA	NA	NA	NA	No summary available
FBgn0031975	Csec_G07734_T1	Transglutaminase	Tg – Transglutaminase		homolog	+	NA	NA	-/+	NA	NA	NA	NA	No	No	NA	NA	NA	NA	NA	No summary available
FBgn0001248	Csec_G07931_T1	Isocitrate dehydrogenase	Idh		homolog	+	NA	NA	-	NA	NA	NA	NA	No	No	NA	NA	NA	NA	NA	Isocitrate dehydrogenase (Idh) is a cytosolic enzyme that catalyzes the oxidative decarboxylation of isocitrate to 2-oxoglutarate, with the concomitant reduction of NADP(+) to NADPH. Idh functions, along with Men , Zw , and Pgd , in a small network of NADP reducing enzymes. [Date last reviewed: 2016-09-01]
FBgn0030362	Csec_G16416_T2	Senescence marker protein-30 like/regucalcin like	regucalcin		homolog	+	NA	NA	-	NA	NA	NA	NA	No	No	NA	NA	NA	NA	NA	No summary available
FBgn0261244	Csec_G13925_T2	inaE like	inaE		homolog	+	NA	NA	-	NA	NA	NA	NA	No	No	NA	NA	NA	NA	NA	inactivation no afterpotential E (inaE) encodes a diacylglycerol lipase involved in phototransduction and response to oxidative stress. [Date last reviewed: 2018-03-08]
FBgn0027081	Csec_G15843_T2	threonine—tRNA synthetase like	ThrRS		homolog	+	NA	NA	-	NA	NA	NA	NA	No	No	NA	NA	NA	NA	NA	No summary available
FBgn0036514	Csec_G13730_T4	U3 small nucleolar RNA-associated protein 14	CG12301		homolog	+	NA	NA	-	NA	NA	NA	NA	No	No	NA	NA	NA	NA	NA	No summary available
FBgn0263598	Csec_G03979_T1	V-type proton ATP synthase alpha/beta family	Vha68-2		homolog	+	NA	NA	-	NA	NA	NA	-/+	No	No	NA	NA	NA	NA	NA	Vacuolar H + ATPase 68 kDa subunit 2 is a component of the V1 subunit of the vacuolar ATPase, which acidifies endosomal compartments including the lysosome and influences the activity of several signaling pathways. [Date last reviewed: 2016-06-16]
FBgn0019972	Csec_G15498_T3	Drice like	Drice		homolog	+	NA	NA	+	NA	NA	NA	+/+	No	No	NA	NA	NA	NA	NA	Death related ICE-like (Drice) caspase is a major effector apoptotic caspase. Drice is essential for both developmental and damaged induced cell death, as well as several non-apoptotic vital cellular processes. Drice is activated by Dark and the initiator caspase Dronc and is inhibited by the inhibitor of apoptosis Diap1 . [Date last reviewed: 2016-06-30]
FBgn0036340	Csec_G15630_T7	SRm160 like	SRm160		homolog	+	NA	NA	+	NA	NA	NA	NA	No	No	NA	NA	NA	NA	NA	No summary available
FBgn0023510	Csec_G14997_T12	WD repeat-containing protein	Rbcn-3B		homolog	+	NA	NA	+	NA	NA	NA	NA	No	No	NA	NA	NA	NA	NA	Rabconnectin-3B (Rbcn-3B) is part of a regulatory subunit of the Vacuolar H + ATPase required for acidification of intracellular vesicles and the lysosome. Rbcn-3B is involved in endocytic trafficking and lysosome function, and mutations block Notch signaling in follicle cells and imaginal disc cells. [Date last reviewed: 2016-09-01]
FBgn0031150	Csec_G10872_T2	Popeye domain containing protein	bves		homolog	+	NA	NA	+	NA	NA	NA	NA	No	No	NA	NA	NA	NA	NA	No summary available
FBgn0031717	Csec_G10357_T5	glucosamine-6-phosphate isomerase / Oscillin like	Oscillin		homolog	+	NA	NA	NA	NA	+	NA	NA	No	No	NA	NA	NA	NA	NA	No summary available
FBgn0011661	Csec_G14352_T1	Moesin	Moe		homolog	+	NA	NA	NA	NA	+	NA	NA	No	No	NA	NA	NA	NA	NA	Moesin (Moe) is an Ezrin, Radixin, Moesin (ERM) protein involved in cortical cytoskeleton stability. Moe regulates crb and Rho1 . Moe roles include apical-basal polarity, mitotic spindle organisation and epithelial integrity. [Date last reviewed: 2016-06-30]
FBgn0050035	Csec_G01108_T3	Trehalose transporter 1	Tret1-1		homolog	+	NA	NA	NA	NA	+	NA	NA	No	No	NA	NA	NA	NA	NA	No summary available
FBgn0034694	Csec_G12079_T4	NA	CG6613		homolog	+	NA	NA	NA	NA	+	NA	NA	No	No	NA	NA	NA	NA	NA	No summary available
FBgn0037906	Csec_G11911_T1	PGRP-LB/ PGRPSB1?	PGRP-LB		homolog	+	NA	NA	NA	NA	+	NA	NA	No	No	NA	NA	NA	NA	NA	Peptidoglycan recognition protein LB is a secreted protein with an amidase activity that scavenges DAP-type peptidoglycan, a cell wall component found on Gram-negative bacteria and certain Gram positive bacteria. It negatively regulates the Immune Deficiency pathway. [Date last reviewed: 2016-06-23]
FBgn0034753	Csec_G15842_T1	peptidyl-prolyl cis-trans isomerase B-like	CG2852		homolog	+	NA	NA	NA	NA	NA	NA	-/-	No	No	NA	NA	NA	NA	NA	No summary available
FBgn0004838	Csec_G10387_T8	heterogeneous nuclear ribonucleoprotein 27C	Hrb27C – Heterogeneous nuclear ribonucleoprotein at 27C		homolog	+	NA	NA	NA	NA	NA	NA	+/+	No	Yes	NA	NA	NA	NA	NA	No summary available
FBgn0011225	Csec_G12882_T6	Myosin heavy chain 95F	jar		homolog	+	NA	NA	NA	NA	NA	NA	-/-	No	No	NA	NA	NA	NA	NA	No summary available
