# Supplementary material for: Long live the queen, the king and the commoner? Transcript expression differences between old and young in the termite Cryptotermes secundus
Source: PLoS One. 2019 Feb 13;14(2):e0210371. doi: 10.1371/journal.pone.0210371 (PMC6373952; doi:10.1371/journal.pone.0210371)
Supplement: S5 Table — (XLSX) [file pone.0210371.s006.xlsx]

## Sheet: Overlap_Spp_GOenrichedTerms_DAV
S5 Table. Full results of cross species comparison of GO enriched terms.
CO_Wyschetzki	Cardiocondyla obscurior	Wyschetzki et al. 2015	Enriched GO terms from the gene expression differences between 18- vs 4-months mated queens
DM_Doroszuk	Drosophila melanogaster	Doroszuk et al. 2012	Enriched GO terms from the gene expression differences between young and old virgin females (90% vs. 10% survival)
DM_Pletscher	Drosophila melanogaster	Pletscher et al. 2002	Enriched GO terms from the gene expression differences of 7-and 23 day-old mated fly females
DM_Magwire_Male	Drosophila melanogaster	Magwire et al. 2010	Enriched GO terms in males of mutant lines with extended lifespan
DM_Magwire_Female	Drosophila melanogaster	Magwire et al. 2010	Enriched GO terms in females of mutant lines with extended lifespan
Mn_Elsner	Macrotermes natalensis	Elsner et al. 2018	Gene expression differences between workers. Only a few months of difference
In blue shared with C. secundus in the same direction
In red shared with C. secundus in opposite direction
'+’ indicates higher expressed in Old vs Young
'-’ indicates higher expressed in Young vs Old
NA stands for not found/not present
Queens
Higher expression in Young vs Old
Biological process	GO ID	Pvalue_Csec	Csec	CO_Wyschetzki	DM_Doroszuk	Mn_Elsner	DM_Pletscher	No. Genes Csec	No. Genes CO_Wyschetzki	No. Genes DM_Doroszuk	No. Genes DM_Pletscher	DM_Magwire_Male (yes/NA)	DM_Magwire_Female (yes/NA)
striated muscle tissue development	GO:0014706	0.00886358	-	NA	+	NA	NA	3(19)	NA	12	NA	NA	NA
anatomical structure homeostasis	GO:0060249	0.0118641	-	+	+	NA	NA	5(118)	4(31)	13	NA	NA	NA
muscle tissue development	GO:0060537	0.0139662	-	NA	+	NA	NA	3(24)	NA	12	NA	NA	NA
actomyosin structure organization	GO:0031032	0.0169173	-	-	+	NA	NA	4(72)	5(23)	12	NA	NA	NA
cell development	GO:0048468	0.0298904	-	+	NA	+	NA	17(1321)	19(475)	NA	NA	NA	NA
regulation of biological quality	GO:0065008	0.0370408	-	NA	NA	+	NA	14(1023)	NA	NA	NA	NA	NA
chromosome organization	GO:0051276	0.044801	-	+	-	NA	NA	8(437)	13(182)	165	NA	NA	NA
meiosis I	GO:0007127	0.0567209	-	NA	-	NA	NA	3(51)	NA	26	NA	NA	NA
skeletal muscle tissue development	GO:0007519	0.0733215	-	NA	+	NA	NA	2(10)	NA	12	NA	NA	NA
regulation of multicellular organismal process	GO:0051239	0.0844245	-	NA	NA	+	NA	9(608)	NA	NA	NA	NA	Yes
telomere maintenance	GO:0000723	0.0942724	-	NA	-	NA	NA	2(13)	NA	10	NA	NA	NA
single-organism transport	GO:0044765	0.0988905	-	NA	NA	+	NA	13(1070)	NA	NA	NA	NA	NA
striated muscle cell development	GO:0055002	0.0648249	-	NA	NA	NA	NA	3(55)	NA	NA	NA	Yes	NA
muscle cell development	GO:0055001	0.066909	-	NA	NA	NA	NA	3(56)	NA	NA	NA	Yes	NA
Higher expression in Old vs Young
Biological process	GO ID	Pvalue_Csec	Csec	CO_Wyschetzki	DM_Doroszuk	Mn_Elsner	DM_Pletscher	No. Genes Csec	No. Genes CO_Wyschetzki	No. Genes DM_Doroszuk	No. Genes DM_Pletscher	DM_Magwire_Male (yes/NA)	DM_Magwire_Female (yes/NA)
synapse assembly	GO:0007416	0.031269	+	NA	NA	+	NA	3(36)	NA	NA	NA	NA	NA
Kings
Higher expression in Young vs Old
Biological process	GO ID	Pvalue_Csec	Csec	CO_Wyschetzki	DM_Doroszuk	Mn_Elsner	DM_Pletscher	No. Genes Csec	No. Genes CO_Wyschetzki	No. Genes DM_Doroszuk	No. Genes DM_Pletscher	DM_Magwire_Male (yes/NA)	DM_Magwire_Female (yes/NA)
cell cycle	GO:0007049	0.000142484	-	+	-	NA	NA	25(658)	22(349)	240	NA	NA	NA
nuclear division	GO:0000280	0.00485687	-	+	-	NA	NA	13(309)	8(93)	82	NA	NA	NA
organelle fission	GO:0048285	0.00624288	-	+	-	NA	NA	13(319)	8(97)	83	NA	NA	NA
reproduction	GO:0000003	0.00757954	-	+	NA	+	NA	27(972)	21(408)	NA	NA	NA	NA
reproductive process	GO:0022414	0.00784776	-	+	NA	+	NA	26(925)	21(408)	NA	NA	NA	NA
secondary metabolic process	GO:0019748	0.00973008	-	NA	+	NA	NA	6(79)	NA	20	NA	NA	NA
meiosis I	GO:0007127	0.00981769	-	NA	-	NA	NA	5(51)	NA	26	NA	NA	NA
response to insecticide	GO:0017085	0.0161308	-	NA	+	NA	NA	3(12)	NA	7	NA	NA	NA
actomyosin structure organization	GO:0031032	0.0310791	-	-	+	NA	NA	5(72)	5(23)	12	NA	NA	NA
sexual reproduction	GO:0019953	0.0340006	-	+	-	+	NA	21(791)	20(360)	186	NA	NA	NA
multi-organism reproductive process	GO:0044703	0.0340006	-	NA	NA	+	NA	21(791)	NA	NA	NA	NA	NA
multicellular organismal reproductive process	GO:0048609	0.0340006	-	+	-	+	NA	8(791)	20(373)	183	NA	NA	NA
chromosome segregation	GO:0007059	0.036818	-	+	-	NA	NA	7(149)	9(73)	71	NA	NA	NA
striated muscle tissue development	GO:0014706	0.0387705	-	NA	+	NA	NA	3(19)	NA	12	NA	NA	NA
actin cytoskeleton organization	GO:0030036	0.0441922	-	NA	+	NA	NA	9(239)	NA	40	NA	NA	NA
response to toxic substance	GO:0009636	0.0507268	-	NA	+	NA	NA	3(22)	NA	10	NA	NA	NA
cellular nitrogen compound biosynthetic process	GO:0044271	0.000254454	-	-	NA	NA	NA	41(1440)	15(1500)	NA	NA	NA	NA
mesoderm development	GO:0007498	0.040207	-	-	+	NA	NA	4(46)	8(59)	31	NA	NA	Yes
chromosome organization	GO:0051276	0.044801	-	+	-	NA	NA	8(437)	13(182)	165	NA	NA	NA
cell cycle process	GO:0022402	0.000815632	-	+	-	NA	NA	21(564)	19(298)	214	NA	NA	NA
mitotic cell cycle	GO:0000278	0.00614117	-	+	-	-	NA	16(444)	12(248)	159	NA	NA	NA
organelle organization	GO:0006996	0.00918916	-	+	NA	NA	NA	38(1559)	25(651)	NA	NA	NA	NA
meiotic cell cycle	GO:0051321	0.0123771	-	+	-	NA	NA	8(151)	7(75)	68	NA	NA	NA
meiotic nuclear division	GO:0007126	0.0198382	-	+	-	NA	NA	7(129)	7(72)	65	NA	NA	NA
mitotic nuclear division	GO:0007067	0.0222342	-	+	-	-	NA	9(209)	8(92)	81	NA	NA	NA
multicellular organism reproduction	GO:0032504	0.0341196	-	+	-	+	NA	22(842)	20(373)	183	NA	NA	NA
gamete generation	GO:0007276	0.0418661	-	+	-	NA	NA	19(708)	19(354)	179	NA	NA	NA
ribosome biogenesis	GO:0042254	0.000175982	-	NA	-	-	NA	12(180)	NA	32	NA	NA	NA
ribonucleoprotein complex biogenesis	GO:0022613	0.00127481	-	NA	-	-	NA	13(263)	NA	47	NA	NA	NA
meiotic spindle organization	GO:0000212	0.0017439	-	NA	-	NA	NA	4(15)	NA	10	NA	NA	NA
rRNA processing	GO:0006364	0.00299472	-	NA	-	-	NA	8(116)	NA	24	NA	NA	NA
RNA processing	GO:0006396	0.00302003	-	NA	-	-	NA	18(496)	NA	150	NA	NA	NA
rRNA metabolic process	GO:0016072	0.00329613	-	NA	-	-	NA	8(118)	NA	25	NA	NA	NA
regulation of chromosome organization	GO:0033044	0.00703011	-	NA	-	NA	NA	7(103)	NA	9	NA	NA	NA
cytoskeleton organization	GO:0007010	0.0104024	-	NA	-	NA	NA	17(516)	NA	158	NA	NA	NA
microtubule cytoskeleton organization	GO:0000226	0.0153569	-	NA	-	NA	NA	11(275)	NA	120	NA	NA	NA
RNA splicing, via transesterification reactions	GO:0000375	0.0284206	-	NA	-	NA	NA	9(219)	NA	51	NA	NA	NA
RNA splicing, via transesterification reactions with bulged adenosine as nucleophile	GO:0000377	0.0284206	-	NA	-	NA	NA	9(219)	NA	50	NA	NA	NA
mRNA splicing, via spliceosome	GO:0000398	0.0284206	-	NA	-	NA	NA	9(219)	NA	50	NA	NA	NA
mRNA processing	GO:0006397	0.0344944	-	NA	-	NA	NA	10(270)	NA	88	NA	NA	NA
mRNA metabolic process	GO:0016071	0.0415773	-	NA	-	NA	NA	11(324)	NA	100	NA	NA	NA
RNA splicing	GO:0008380	0.0451073	-	NA	-	NA	NA	9(240)	NA	58	NA	NA	NA
cytokinesis	GO:0000910	0.046674	-	NA	-	NA	NA	5(82)	NA	26	NA	NA	NA
cytoplasmic translation	GO:0002181	1.81839e-16	-	NA	NA	-	NA	20(91)	NA	NA	NA	NA	NA
peptide biosynthetic process	GO:0043043	3.43799e-10	-	NA	NA	-	NA	28(414)	NA	NA	NA	NA	NA
translation	GO:0006412	4.37197e-10	-	NA	NA	-	NA	27(388)	NA	NA	NA	NA	NA
amide biosynthetic process	GO:0043604	6.21195e-10	-	NA	NA	-	NA	28(425)	NA	NA	NA	NA	NA
peptide metabolic process	GO:0006518	3.27281e-09	-	NA	NA	-	NA	28(458)	NA	NA	NA	NA	NA
cellular amide metabolic process	GO:0043603	2.59129e-08	-	NA	NA	-	NA	28(504)	NA	NA	NA	NA	NA
organonitrogen compound biosynthetic process	GO:1901566	7.8264e-08	-	NA	NA	-	NA	31(641)	NA	NA	NA	NA	NA
organonitrogen compound metabolic process	GO:1901564	5.41989e-05	-	NA	NA	-	NA	32(921)	NA	NA	NA	NA	NA
gene expression	GO:0010467	0.000179487	-	NA	NA	-	NA	47(1728)	NA	NA	NA	NA	NA
ribosomal small subunit biogenesis	GO:0042274	0.000329321	-	NA	NA	-	NA	7(57)	NA	NA	NA	NA	NA
cellular nitrogen compound metabolic process	GO:0034641	0.00080379	-	NA	NA	-	NA	54(2224)	NA	NA	NA	NA	NA
nitrogen compound metabolic process	GO:0006807	0.00152029	-	NA	NA	-	NA	56(2393)	NA	NA	NA	Yes	NA
protein metabolic process	GO:0019538	0.0034411	-	NA	NA	-	NA	43(1740)	NA	NA	NA	NA	NA
cellular protein metabolic process	GO:0044267	0.00658369	-	NA	NA	-	NA	39(1582)	NA	NA	NA	NA	NA
metabolic process	GO:0008152	0.00983024	-	NA	NA	-	NA	22(3998)	NA	NA	NA	NA	Yes
ribosome assembly	GO:0042255	0.0228896	-	NA	NA	-	NA	4(37)	NA	NA	NA	NA	NA
mitotic cell cycle process	GO:1903047	0.0244473	-	NA	NA	-	NA	13(384)	NA	NA	NA	NA	NA
cellular metabolic process	GO:0044237	0.0474894	-	NA	NA	-	NA	69(3566)	NA	NA	NA	NA	NA
multi-organism process	GO:0051704	0.0208302	-	NA	NA	+	NA	26(1003)	NA	NA	NA	Yes	NA
response to stress	GO:0006950	0.0588562	-	NA	NA	NA	+	23(946)	NA	NA	15(63)
chromatin organization	GO:0006325	0.0982099	-	NA	-	NA	NA	9(284)	NA	92	NA	NA	NA
regulation of alternative mRNA splicing, via spliceosome	GO:0000381	0.0926734	-	NA	-	NA	NA	4(65)	NA	27	NA	NA	NA
centrosome duplication	GO:0051298	0.0799847	-	NA	-	NA	NA	4(61)	NA	14	NA	NA	NA
microtubule-based process	GO:0007017	0.0785602	-	NA	-	NA	NA	11(364)	NA	138	NA	NA	NA
ncRNA processing	GO:0034470	0.0591272	-	NA	-	NA	NA	8(210)	NA	53	NA	NA	NA
cell division	GO:0051301	0.0672749	-	+	-	NA	NA	9(261)	13(136)	86	NA	NA	NA
germ cell development	GO:0007281	0.0916734	-	+	-	NA	NA	16(626)	10(127)	70	NA	NA	NA
developmental process involved in reproduction	GO:0003006	0.0634788	-	+	-	NA	NA	18(694)	16(269)	129	NA	NA	NA
locomotion	GO:0040011	0.0980055	-	NA	NA	+	NA	3(32)	NA	NA	NA	NA	NA
actin filament-based process	GO:0030029	0.0592506	-	NA	+	NA	NA	9(254)	NA	40	NA	NA	NA
muscle tissue development	GO:0060537	0.0593352	-	NA	+	NA	NA	3(24)	NA	12	NA	NA	NA
DNA metabolic process	GO:0006259	0.0785433	-	+	-	NA	NA	9(270)	9(159)	141	NA	NA	NA
oxidation-reduction process	GO:0055114	0.0796864	-	-	+	-	NA	11(365)	39(306)	164	NA	NA	NA
Higher expression in Old vs Young
Biological process	GO ID	Pvalue_Csec	Csec	CO_Wyschetzki	DM_Doroszuk	Mn_Elsner	DM_Pletscher	No. Genes Csec	No. Genes CO_Wyschetzki	No. Genes DM_Doroszuk	No. Genes DM_Pletscher	DM_Magwire_Male (yes/NA)	DM_Magwire_Female (yes/NA)
oxidation-reduction process	GO:0055114	0.00210603	+	NA	+	-	NA	9(231)	NA	164	NA	NA	NA
fluid transport	GO:0042044	0.013865	+	NA	+	NA	NA	3(18)	NA	5	NA	NA	NA
single-organism metabolic process	GO:0044710	0.0215191	+	NA	NA	-	NA	21(1266)	NA	NA	NA	NA	NA
regulation of binding	GO:0051098	0.0153961	+	NA	-	NA	NA	3(19)	NA	8	NA	NA	NA
cellular protein complex assembly	GO:0043623	0.0326177	+	NA	-	NA	NA	6(177)	NA	29	NA	NA	NA
modulation of synaptic transmission	GO:0050804	0.0855465	+	NA	NA	+	NA	4(103)	NA	NA	NA	NA	NA
embryo development	GO:0009790	0.074699	+	NA	NA	+	NA	9(441)	NA	NA	NA	NA	NA
meiosis I	GO:0007127	0.0935503	+	NA	-	NA	NA	3(51)	NA	26	NA	NA	NA
protein localization	GO:0008104	0.0725572	+	NA	-	NA	NA	3(44)	NA	112	NA	NA	NA
muscle contraction	GO:0006936	0.0686737	+	NA	+	NA	NA	2(7)	NA	7	NA	NA	Yes
regulation of cellular component organization	GO:0051128	0.0742842	+	NA	NA	+	NA	12(676)	NA	NA	NA	NA	NA
coenzyme metabolic process	GO:0006732	0.0913937	+	NA	NA	NA	NA	4(106)	NA	NA	NA	Yes	NA
regulation of cell communication	GO:0010646	0.096742	+	NA	NA	+	NA	12(709)	NA	NA	NA	NA	NA
regulation of signaling	GO:0023051	0.0989715	+	NA	NA	+	NA	12(712)	NA	NA	NA	NA	NA
Workers
Higher expression in Young vs Old
Biological process	GO ID	Pvalue_Csec	Csec	CO_Wyschetzki	DM_Doroszuk	Mn_Elsner	DM_Pletscher	No. Genes Csec	No. Genes CO_Wyschetzki	No. Genes DM_Doroszuk	No. Genes DM_Pletscher	DM_Magwire_Male (yes/NA)	DM_Magwire_Female (yes/NA)
cell adhesion	GO:0007155	0.00898637	-	NA	+	NA	NA	12(365)	NA	58	NA	NA	NA
biological adhesion	GO:0022610	0.00955232	-	NA	+	NA	NA	9(205)	NA	58	NA	NA	NA
DNA metabolic process	GO:0006259	0.0195287	-	+	-	NA	NA	10(270)	9(159)	141	NA	NA	NA
organic acid biosynthetic process	GO:0016053	0.0386627	-	NA	+	NA	NA	5(73)	NA	25	NA	Yes	NA
metabolic process	GO:0008152	0.0456575	-	NA	NA	-	NA	75(3998)	NA	NA	NA	NA	Yes
actomyosin structure organization	GO:0031032	0.0370277	-	-	+	NA	NA	5(72)	5(23)	12	NA	NA	NA
myofibril assembly	GO:0030239	0.0389693	-	-	+	NA	NA	4(43)	4(11)	9	NA	Yes	NA
epithelium development	GO:0060429	0.0501337	-	+	+	+	NA	23(878)	10(166)	46	NA	NA	NA
instar larval or pupal development	GO:0002165	0.0326062	-	NA	+	+	NA	17(557)	NA	95	NA	NA	NA
post-embryonic development	GO:0009791	0.038367	-	NA	+	+	NA	18(615)	NA	100	NA	NA	NA
tissue development	GO:0009888	0.0320028	-	NA	NA	+	NA	25(935)	NA	NA	NA	NA	NA
animal organ development	GO:0048513	0.0792351	-	NA	NA	+	NA	27(1128)	NA	NA	NA	NA	NA
actin filament-based process	GO:0030029	0.076755	-	NA	+	NA	NA	9(254)	NA	40	NA	NA	NA
regulation of cell shape	GO:0008360	0.0774417	-	NA	+	NA	NA	5(92)	NA	25	NA	NA	NA
regulation of cell morphogenesis	GO:0022604	0.0955932	-	NA	+	+	NA	7(180)	NA	32	NA	NA	NA
imaginal disc-derived wing morphogenesis	GO:0007476	0.0975289	-	NA	+	+	NA	7(181)	NA	47	NA	NA	NA
muscle cell development	GO:0055001	0.0745004	-	NA	+	NA	NA	5(92)	NA	20	NA	Yes	NA
striated muscle cell development	GO:0055002	0.0713841	-	NA	+	NA	NA	4(55)	NA	20	NA	Yes	NA
imaginal disc development	GO:0007444	0.0579632	-	NA	+	+	NA	16(553)	NA	90	NA	NA	NA
actin cytoskeleton organization	GO:0030036	0.0579059	-	NA	+	NA	NA	5(92)	NA	40	NA	NA	NA
negative regulation of transcription, DNA-templated	GO:0045892	0.087418	-	NA	-	NA	NA	5(96)	NA	55	NA	NA	NA
cellular component assembly involved in morphogenesis	GO:0010927	0.0862325	-	NA	-	NA	NA	7(175)	NA	30	NA	NA	NA
nucleus organization	GO:0006997	0.0653348	-	NA	-	NA	NA	4(53)	NA	16	NA	NA	NA
imaginal disc-derived leg morphogenesis	GO:0007480	0.0595357	-	NA	NA	+	NA	4(51)	NA	NA	NA	NA	NA
homeostatic process	GO:0042592	0.0609092	-	NA	+	NA	NA	10(328)	NA	38	NA	NA	NA
transcription initiation from RNA polymerase II promoter	GO:0006367	0.0776764	-	NA	-	NA	NA	4(57)	NA	37	NA	NA	NA
transcription from RNA polymerase II promoter	GO:0006366	0.0842041	-	NA	-	NA	NA	4(59)	NA	54	NA	NA	NA
fatty acid biosynthetic process	GO:0006633	0.0857153	-	NA	+	NA	NA	3(28)	NA	13	NA	Yes	NA
lipid biosynthetic process	GO:0008610	0.0987368	-	NA	NA	NA	NA	6(140)	NA	NA	NA	Yes	NA
Higher expression in Old vs Young
Biological process	GO ID	Pvalue_Csec	Csec	CO_Wyschetzki	DM_Doroszuk	Mn_Elsner	DM_Pletscher	No. Genes Csec	No. Genes CO_Wyschetzki	No. Genes DM_Doroszuk	No. Genes DM_Pletscher	DM_Magwire_Male (yes/NA)	DM_Magwire_Female (yes/NA)
synapse assembly	GO:0007416	0.00344948	+	NA	NA	+	NA	10(166)	NA	NA	NA	NA	NA
oxidation-reduction process	GO:0055114	0.00705559	+	-	+	-	NA	15(365)	NA	164	NA	NA	NA
protein localization	GO:0008104	0.00850633	+	NA	-	NA	NA	5(44)	NA	112	NA	NA	NA
modulation of synaptic transmission	GO:0050804	0.0116934	+	NA	NA	+	NA	7(103)	NA	NA	NA	NA	NA
morphogenesis of an epithelium	GO:0002009	0.0471738	+	+	+	+	NA	3(19)	10(160)	44	NA	NA	NA
carbohydrate metabolic process	GO:0005975	0.00263263	+	-	NA	NA	NA	16(363)	16(193)	NA	NA	Yes	Yes
cellular carbohydrate metabolic process	GO:0044262	0.0259664	+	-	NA	NA	NA	9(193)	11(109)	NA	NA	Yes	Yes
carboxylic acid metabolic process	GO:0019752	0.0393584	+	-	NA	-	NA	10(248)	19(181)	NA	NA	NA	Yes
oxoacid metabolic process	GO:0043436	0.0402195	+	-	NA	-	NA	10(249)	19(181)	NA	NA	NA	NA
organic acid metabolic process	GO:0006082	0.0412468	+	-	NA	-	NA	11(290)	19(181)	NA	NA	NA	Yes
multicellular organism reproduction	GO:0032504	0.0123744	+	+	-	+	NA	5(49)	20(373)	183	NA	NA	NA
regulation of nervous system development	GO:0051960	0.00448469	+	NA	+	+	NA	13(274)	NA	21	NA	NA	NA
synapse organization	GO:0050808	0.0052178	+	NA	+	+	NA	12(244)	NA	14	NA	NA	NA
ion homeostasis	GO:0050801	0.0357944	+	NA	+		NA	6(99)	NA	14	NA	NA	Yes
lumen formation, open tracheal system	GO:0035149	0.0384228	+	NA	+		NA	3(17)	NA	4	NA	NA	NA
learning or memory	GO:0007611	0.0471488	+	NA	+	+	NA	7(142)	NA	22	NA	NA	NA
regulation of cell morphogenesis	GO:0022604	0.0484561	+	NA	+	+	NA	8(180)	NA	32	NA	NA	NA
single-organism metabolic process	GO:0044710	3.92062e-05	+	NA	NA	-	NA	43(1266)	NA	NA	NA	NA	NA
small molecule metabolic process	GO:0044281	0.0333613	+	NA	NA	-	NA	19(617)	NA	NA	NA	NA	NA
regulation of multicellular organismal development	GO:2000026	0.000146174	+	NA	NA	+	NA	21(442)	NA	NA	NA	NA	NA
multicellular organismal process	GO:0032501	0.000502345	+	NA	NA	+	NA	77(3138)	NA	NA	NA	NA	NA
regulation of developmental process	GO:0050793	0.00140166	+	NA	NA	+	NA	23(605)	NA	NA	NA	NA	NA
single-multicellular organism process	GO:0044707	0.0019808	+	NA	NA	+	NA	66(2660)	NA	NA	NA	NA	NA
regulation of anatomical structure morphogenesis	GO:0022603	0.00249628	+	NA	NA	+	NA	13(255)	NA	NA	NA	NA	NA
regulation of multicellular organismal process	GO:0051239	0.00341615	+	NA	NA	+	NA	22(608)	NA	NA	NA	NA	Yes
single-organism process	GO:0044699	0.00711556	+	NA	NA	+	NA	102(4866)	NA	NA	NA	NA	NA
system development	GO:0048731	0.0111039	+	NA	NA	+	NA	50(1997)	NA	NA	NA	NA	NA
cell-cell signaling	GO:0007267	0.01248	+	NA	NA	+	NA	19(554)	NA	NA	NA	NA	NA
single-organism behavior	GO:0044708	0.019494	+	NA	NA	+	NA	13(333)	NA	NA	NA	NA	NA
synaptic signaling	GO:0099536	0.0205019	+	NA	NA	+	NA	11(258)	NA	NA	NA	NA	NA
anterograde trans-synaptic signaling	GO:0098916	0.0205019	+	NA	NA	+	NA	11(258)	NA	NA	NA	NA	NA
chemical synaptic transmission	GO:0007268	0.0205019	+	NA	NA	+	NA	11(258)	NA	NA	NA	NA	NA
trans-synaptic signaling	GO:0099537	0.0205019	+	NA	NA	+	NA	11(258)	NA	NA	NA	NA	NA
multicellular organism development	GO:0007275	0.0205947	+	NA	NA	+	NA	57(2423)	NA	NA	NA	NA	NA
localization	GO:0051179	0.0280027	+	NA	NA	+	NA	44(1792)	NA	NA	NA	NA	NA
neuromuscular junction development	GO:0007528	0.0290278	+	NA	NA	+	NA	8(161)	NA	NA	NA	NA	NA
regulation of biological quality	GO:0065008	0.0311105	+	NA	NA	+	NA	28(1023)	NA	NA	NA	NA	NA
regulation of synaptic growth at neuromuscular junction	GO:0008582	0.031936	+	NA	NA	+	NA	6(96)	NA	NA	NA	NA	NA
regulation of neuromuscular junction development	GO:1904396	0.0344777	+	NA	NA	+	NA	6(98)	NA	NA	NA	NA	NA
single-organism cellular process	GO:0044763	0.0365425	+	NA	NA	+	NA	89(4255)	NA	NA	NA	NA	NA
regulation of synapse assembly	GO:0051963	0.0385204	+	NA	NA	+	NA	6(101)	NA	NA	NA	NA	NA
cognition	GO:0050890	0.0471488	+	NA	NA	+	NA	7(142)	NA	NA	NA	NA	NA
regulation of cell differentiation	GO:0045595	0.0472268	+	NA	NA	+	NA	11(297)	NA	NA	NA	NA	NA
carbohydrate transport	GO:0008643	0.00480076	+	NA	NA	NA	NA	4(19)	NA	NA	NA	NA	NA
lipid metabolic process	GO:0006629	0.012182	+	NA	NA	NA	NA	13(312)	NA	NA	NA	Yes	Yes
regulation of synapse organization	GO:0050807	0.0853902	+	NA	NA	+	NA	6(127)	NA	NA	NA	NA	NA
anatomical structure development	GO:0048856	0.0895115	+	NA	NA	+	NA	58(2672)	NA	NA	NA	NA	NA
system process	GO:0003008	0.0905334	+	NA	NA	+	NA	21(794)	NA	NA	NA	NA	NA
regulation of neuron differentiation	GO:0045664	0.094467	+	NA	NA	+	NA	6(131)	NA	NA	NA	NA	NA
regulation of cell communication	GO:0010646	0.0999426	+	NA	NA	+	NA	19(709)	NA	NA	NA	NA	NA
nervous system development	GO:0007399	0.0658303	+	NA	NA	+	NA	35(1441)	NA	NA	NA	NA	NA
cellular ion homeostasis	GO:0006873	0.0600037	+	NA	+	NA	NA	5(80)	NA	13	NA	NA	Yes
regulation of cell development	GO:0060284	0.065893	+	NA	+	+	NA	9(233)	NA	27	NA	NA	NA
aminoglycan catabolic process	GO:0006026	0.0665625	+	NA	+	NA	NA	3(23)	NA	18	NA	NA	NA
olfactory behavior	GO:0042048	0.0717142	+	NA	+	NA	NA	5(85)	NA	22	NA	NA	NA
glycosaminoglycan metabolic process	GO:0030203	0.0717611	+	NA	+	NA	NA	3(24)	NA	10	NA	NA	NA
neurological system process	GO:0050877	0.0745825	+	NA	+	+	NA	20(728)	NA	97	NA	NA	NA
cellular chemical homeostasis	GO:0055082	0.081864	+	NA	+	NA	NA	5(89)	NA	17	NA	NA	NA
developmental growth	GO:0048589	0.0926231	+	NA	+	+	NA	11(337)	NA	20	NA	NA	NA
cation homeostasis	GO:0055080	0.0926857	+	NA	+	NA	NA	5(93)	NA	10	NA	NA	NA
cellular cation homeostasis	GO:0030003	0.05563	+	NA	+	NA	NA	5(78)	NA	9	NA	NA	Yes
regulation of cell development	GO:0060284	0.065893	+	NA	-	NA	NA	9(233)	NA	38	NA	NA	NA
developmental maturation	GO:0021700	0.0794911	+	+	-	NA	NA	8(202)	6(79)	37	NA	Yes	NA
cell maturation	GO:0048469	0.0881634	+	+	-	NA	NA	7(167)	6(74)	37	NA	Yes	NA
catabolic process	GO:0009056	0.0994628	+	-	NA	-	NA	16(568)	25(323)	NA	NA	Yes	NA
microtubule cytoskeleton organization	GO:0000226	0.0672702	+	NA	-	NA	NA	10(275)	NA	120	NA	NA	NA
Old delete
locomotion	GO:0040011	0.0163388	-
regulation of multicellular organismal development	GO:2000026	0.0214157	-	NA	NA	+	NA	7(442)	NA	NA	NA	NA	NA
homeostatic process	GO:0042592	0.0229974	-	NA	+	NA	NA	6(328)	NA	38	NA	NA	NA
regulation of developmental process	GO:0050793	0.0284965	-	NA	NA	+	NA	8(605)	NA	NA	NA	NA	NA
regulation of anatomical structure morphogenesis	GO:0022603	0.0381045	-	NA	NA	+	NA	5(255)	NA	NA	NA	NA	NA
developmental cell growth	GO:0048588	0.0422424	-	NA	+	NA	NA	3(65)	NA	10	NA	NA	NA
regulation of nervous system development	GO:0051960	0.0475985	-	NA	+	+	NA	5(274)	NA	21	NA	NA	NA
axonogenesis	GO:0007409	0.051962	-	NA	+	+	NA	5(282)	NA	52	NA	NA	NA
DNA packaging	GO:0006323	0.0559389	-	+	-	NA	NA	3(76)	5(42)	42	NA	NA	NA
axon development	GO:0061564	0.0601189	-	NA	NA	+	NA	5(296)	NA	NA	NA	NA	NA
regulation of cell morphogenesis	GO:0022604	0.0613495	-	NA	+	+	NA	4(180)	NA	32	NA	NA	NA
neuron recognition	GO:0008038	0.0752817	-	NA	+	NA	NA	3(90)	NA	18	NA	NA	NA
cell recognition	GO:0008037	0.0782006	-	NA	+	NA	NA	3(92)	NA	19	NA	NA	NA
telomere organization	GO:0032200	0.0872745	-	NA	-	NA	NA	2(18)	NA	10	NA	NA	NA
system process	GO:0003008	0.0972051	-	NA	NA	+	NA	8(794)	NA	NA	NA	NA	NA
negative regulation of signal transduction	GO:0009968	0.00284038	+	NA	NA	+	NA	6(236)	NA	NA	NA	NA	NA
negative regulation of signaling	GO:0023057	0.0039029	+	NA	NA	+	NA	6(254)	NA	NA	NA	NA	NA
negative regulation of cell communication	GO:0010648	0.0039029	+	NA	NA	+	NA	6(254)	NA	NA	NA	NA	NA
negative regulation of response to stimulus	GO:0048585	0.0057327	+	NA	NA	+	NA	6(278)	NA	NA	NA	NA	NA
regulation of biological quality	GO:0065008	0.0216213	+	NA	NA	+	NA	10(1023)	NA	NA	NA	NA	NA
negative regulation of biological process	GO:0048519	0.024174	+	+	NA	+	NA	10(1042)	17(369)	NA	NA	NA	NA
organic substance catabolic process	GO:1901575	0.0253428	+	NA	NA	-	NA	7(549)	NA	NA	NA	NA	NA
catabolic process	GO:0009056	0.0294145	+	-	NA	-	NA	7(568)	25(323)	NA	NA	Yes	NA
negative regulation of cellular process	GO:0048523	0.0354799	+	+	NA	+	NA	9(931)	15(323)	NA	NA	NA	NA
regulation of response to stimulus	GO:0048583	0.0385235	+	NA	NA	+	NA	8(771)	NA	NA	NA	NA	NA
negative regulation of macromolecule metabolic process	GO:0010605	0.0467615	+	NA	-	NA	NA	6(473)	NA	106	NA	NA	NA
regulation of cell shape	GO:0008360	0.057955	+	NA	+	NA	NA	3(92)	NA	25	NA	NA	NA
defense response to Gram-positive bacterium	GO:0050830	0.0701538	+	NA	+	NA	NA	2(17)	NA	14	NA	NA	NA
oxidation-reduction process	GO:0055114	0.074	+	-	+	NA	NA	4(231)	39(306)	164	NA	NA	NA
metabolic process	GO:0008152	0.0804758	+	NA	NA	-	NA	22(3998)	NA	NA	NA	NA	Yes
cell surface receptor signaling pathway	GO:0007166	0.0829499	+	NA	NA	+	NA	6(557)	NA	NA	NA	NA	NA
single-organism process	GO:0044699	0.098312	+	NA	NA	+	NA	25(4866)	NA	NA	NA	NA	NA
oxidation-reduction process	GO:0055114	0.01177	-	-	+	-	NA	10(231)	39(306)	164	NA	NA	NA
photoreceptor cell differentiation	GO:0046530	0.0182892	-	NA	NA	+	NA	8(168)	NA	NA	NA	NA	NA
tRNA processing	GO:0008033	0.0224263	-	NA	-	NA	NA	5(67)	NA	25	NA	NA	NA
morphogenesis of an epithelium	GO:0002009	0.0367713	-	+	+	+	NA	3(19)	10(160)	44	NA	NA	NA
RNA modification	GO:0009451	0.0380299	-	NA	-	NA	NA	5(79)	NA	20	NA	NA	NA
cell-cell junction assembly	GO:0007043	0.0780137	-	+	+	NA	NA	2(5)	4(23)	9	NA	NA	NA
carboxylic acid biosynthetic process	GO:0046394	0.0898117	-	NA	+	NA	NA	4(66)	NA	25	NA	Yes	NA
DNA repair	GO:0006281	0.0958931	-	NA	-	NA	NA	6(151)	NA	63	NA	NA	NA
