# Supplementary material for: Long live the queen, the king and the commoner? Transcript expression differences between old and young in the termite Cryptotermes secundus
Source: PLoS One. 2019 Feb 13;14(2):e0210371. doi: 10.1371/journal.pone.0210371 (PMC6373952; doi:10.1371/journal.pone.0210371)
Supplement: S6 Table — (XLSX) [file pone.0210371.s007.xlsx]

## Sheet: vsMarkersAgingDifferentDmelStud
S6 Table. Comparison of Cryptotermes secundus differentially expressed transcripts (DETs) with candidate aging markers known from Drosophila melanogaster
Csec_Q	Cryptotermes secundus Queens
Csec_K	Cryptotermes secundus Kings
Csec_W	Cryptotermes secundus Workers
Mbel_Q	Macrotermes bellicosus Queens	Elsner et al. 2018
Mbel_MW	Macrotermes bellicosus Major workers	Elsner et al. 2018
Mbel_MiW	Macrotermes bellicosus Minor workers	Elsner et al. 2018
CO	Cardicondyla obscurior Queens	Wyschetzki et al. 2015
DM_CarnesPS_F	Transcripts exhibiting signatures of postponed senescence in females	Carnes et al. 2015		B line (Control)/O line (Postponed senescence)
DM_CarnesPS_M	Transcripts exhibiting signatures of postponed senescence in males	Carnes et al. 2015		B line (Control)/O line (Postponed senescence)
DM_CarnesPS-IL_F	Candidate genes for postponed senescence and increased lifespan in females.	Carnes et al. 2015			Found also with QTL
DM_CarnesPS-IL_M	Candidate genes for postponed senescence and increased lifespan in males	Carnes et al. 2015			Found also with QTL
Doroszuk_cg	Candidate markers of aging.	Doroszuk et al. 2012
Doroszuk_cgh	Candidate markers of healthy aging.	Doroszuk et al. 2012
Lai_cg	Candidate genes lifespan regulation. 48 high priority candidate genes	Lai et al. 2007
Magwire_cg	Candidate genes of increased longevity (nearby genes of 58 mutations that caused increased longevity in flies).	Magwire et al. 2010
'+’ indicates higher expressed in Old vs Young
'-’ indicates higher expressed in Young vs Old
(# transcripts)
NA: not found/not present
Orthologues											Aging and longevity candidate genes
Flybase ID	Gene Name (Flybase)	Csec_Q	Csec_K	Csec_W	Mbel_Q	Mbel_MW	Mbel_MiW	CO	DM_CarnesPS_F	DM_CarnesPS_M	DM_CarnesPS-IL_F	DM_CarnesPS-IL_M	Doroszuk_cgh	Doroszuk_cg	Lai_cg	Magwire_cg
FBgn0010434	coracle	-	NA	NA	NA	+	+	NA	NA	+/+	No	No	NA	+	NA	NA
FBgn0264574	glucose transporter 1	-	NA	+(2)	NA	NA	NA	-	NA	NA	No	No	NA	NA	NA	Yes (both sexes)
FBgn0259736	CG42390	-	NA	+	NA	NA	NA	NA	NA	NA	No	No	NA	+	NA	NA
FBgn0037834	Arginine methyltransferase 1	-	NA	NA	NA	-	NA	NA	+/-	NA	No	No	NA	NA	NA	NA
FBgn0260771	La related protein 7	+	NA	NA	NA	-	NA	NA	+/+	NA	No	No	NA	NA	NA	NA
FBgn0051634	Organic anion transporting polypeptide 26F	+	NA	NA	NA	NA	NA	NA	NA	+/+	No	No	NA	NA	NA	NA
FBgn0020236	ATP citrate lyase	+	+	NA	NA	+	NA	NA	NA	+/-	No	No	NA	NA	NA	NA
FBgn0038679	CG6040	NA	-	NA	NA	NA	NA	+	-/-	NA	No	No	NA	NA	NA	NA
FBgn0034893	mitochondrial ribosomal protein L43	NA	-	NA	NA	-	NA	NA	NA	-/-	No	No	NA	NA	NA	NA
FBgn0033699	Ribosomal protein S11	NA	-	NA	NA	-	NA	NA	NA	NA	No	No	+	NA	NA	NA
FBgn0036415	CG7768	NA	-	NA	NA	-	NA	NA	NA	-/-	No	No	NA	NA	NA	NA
FBgn0026409	Mitochondrial phosphate carrier protein 2	NA	-	NA	NA	NA	NA	NA	NA	-/-	No	No	NA	NA	NA	NA
FBgn0011202	diaphanous	NA	- (2)/+(1)	NA	NA	NA	NA	NA	NA	+/+	No	Yes	NA	NA	NA	NA
FBgn0037050	Islet cell autoantigen 69 kDa	NA	+	NA	NA	-	NA	NA	NA	-/-	No	No	NA	NA	NA	NA
FBgn0003231	refractory to sigma P	NA	+	NA	NA	NA	NA	-	NA	NA	No	No	NA	+	NA	NA
FBgn0036262	CG6910	NA	+	+	NA	NA	NA	-	+/+	+/+	No	No	NA	NA	NA	NA
FBgn0023129	astray	NA	NA	-	NA	NA	NA	NA	NA	+/-	No	Yes	NA	+	NA	NA
FBgn0038795	CG4335	NA	NA	-	NA	NA	NA	NA	NA	NA	No	No	NA	+	NA	NA
FBgn0034073	CG8414	NA	NA	- (1)/+(1)	NA	-	NA	NA	NA	+/+	No	No	NA	NA	NA	NA
FBgn0039184	CG6432	NA	NA	- (2)	NA	-	-	NA	-/-	-/-	No	No	NA	NA	NA	NA
FBgn0038788	Sirtuin 2	NA	NA	-	NA	-	NA	NA	+/-	-/-	No	No	NA	NA	NA	NA
FBgn0032447	Protein interacting with C kinase 1	NA	NA	-	NA	NA	NA	NA	NA	-/-	No	No	NA	NA	NA	NA
FBgn0000053	GART trifunctional enzyme/Adenosine 3	NA	NA	+	NA	NA	NA	NA	NA	+/+	No	No	NA	NA	NA	NA
FBgn0002121	lethal (2) giant larvae	NA	NA	+	NA	+	NA	+	NA	+/+	No	No	NA	NA	NA	NA
FBgn0033259	CG11210	NA	NA	+	NA	+	NA	NA	+/-	NA	No	No	NA	NA	NA	NA
FBgn0260635	Death-associated inhibitor of apoptosis 1	NA	NA	+	NA	NA	NA	NA	NA	+/+	No	No	NA	NA	NA	NA
Homologues											Aging and longevity candidate genes
Flybase ID	Gene Name (Flybase)	Csec_Q	Csec_K	Csec_W	Mbel_Q	Mbel_MW	Mbel_MiW	CO	DM_CarnesPS_F	DM_CarnesPS_M	DM_CarnesPS-IL_F	DM_CarnesPS-IL_M	Doroszuk_cgh	Doroszuk_cg	Lai_cg	Magwire_cg
FBgn0031011	CG8034	-	NA	NA	NA	NA	NA	NA	NA	+/+	No	No	NA	NA	NA	NA
FBgn0261836	Muscle-specific protein 300 kDa	- (2)	-	NA	NA	NA	NA	+	NA	NA	No	No	NA	+	NA	NA
FBgn0020309	crooked legs	- /+ (2)	- (2)/+(1)	- (2)/+ (1)	NA	-/+	NA	+	NA	NA	No	No	NA	NA	NA	yes (male specific)
FBgn0053970	CG33970	-	NA	NA	NA	-	NA	NA	-/+	NA	Yes	No	NA	NA	NA	NA
FBgn0265137	Serpin 42Da	-	NA	-	NA	-	NA	NA	+/+	+/+	No	No	+	+	Yes	NA
FBgn0013305	N-methyl-D-aspartate receptor-associated protein	-	NA	NA	NA	NA	NA	NA	+/+	+/+	No	No	NA	NA	NA	NA
FBgn0027601	pudgy	+ (2)	+ (5)	NA	NA	-	NA	NA	+/-	NA	No	No	NA	NA	NA	NA
FBgn0039241	CG11089	+	NA	NA	NA	NA	NA	-	NA	+/+	No	No	NA	NA	NA	NA
FBgn0025381	rush hour	+	NA	NA	NA	NA	NA	NA	NA	+/+	No	No	NA	NA	NA	NA
FBgn0004509	Furin 1	NA	-	+	NA	NA	NA	NA	NA	+/+	No	No	NA	NA	NA	NA
FBgn0033304	Cyp6a13	NA	- (2)	NA	NA	-	NA	-	NA	NA	No	No	NA	+	Yes	NA
FBgn0260942	james bond	NA	- (2)	NA	NA	NA	NA	-	-/-	-/-	No	No	NA	NA	NA	NA
FBgn0000261	Catalase	NA	-	+ (2)	NA	-	-	NA	+/+	NA	Yes	No	NA	NA	NA	NA
FBgn0261565	Limpet	NA	-	NA	NA	NA	NA	-	NA	NA	No	No	NA	+	NA	NA
FBgn0002772	Myosin alkali light chain 1	NA	-	NA	NA	-	NA	-	NA	NA	No	No	NA	+	NA	NA
FBgn0037513	Pyd3	NA	-	NA	NA	NA	NA	+	NA	NA	No	No	NA	+	NA	NA
FBgn0028491	CG2930	NA	-	NA	NA	+	NA	+	NA	-/-	No	Yes	NA	NA	NA	NA
FBgn0033475	CG12129	NA	-	NA	NA	NA	NA	NA	+/-	NA	No	No	NA	NA	NA	NA
FBgn0030719	eukaryotic translation initiation factor 5	NA	-	NA	NA	NA	NA	NA	+/-	NA	No	No	NA	NA	NA	NA
FBgn0016120	ATP synthase, subunit D	NA	-	NA	NA	NA	NA	NA	-/-	NA	No	No	NA	NA	NA	NA
FBgn0263599	l(3)72Ab	NA	-	NA	NA	NA	NA	NA	NA	+/+	No	No	NA	NA	NA	NA
FBgn0035060	Epidermal growth factor receptor pathway substrate clone 15	NA	+	NA	NA	NA	NA	NA	-/+	NA	No	No	NA	NA	NA	NA
FBgn0034407	Diptericin B	NA	+	NA	NA	NA	NA	NA	NA	+/+	No	No	+	NA	NA	NA
FBgn0004852	Adenylyl cyclase 76E	NA	+	NA	NA	NA	NA	-	NA	NA	No	No	NA	+	NA	NA
FBgn0017482	Type III alcohol dehydrogenase	NA	+	NA	NA	-	NA	NA	NA	+/+	No	No	NA	NA	NA	NA
FBgn0011225	jaguar	NA	+	+	NA	NA	NA	NA	NA	-/-	No	No	NA	NA	NA	NA
FBgn0037973	CG18547	NA	NA	-	NA	-	NA	NA	NA	+/+	No	No	NA	NA	NA	NA
FBgn0038332	CG6136	NA	NA	- (3)	NA	NA	NA	NA	NA	-	No	No	NA	NA	NA	NA
FBgn0037279	CG1129	NA	NA	-	NA	NA	NA	NA	NA	+/+	No	No	NA	NA	NA	NA
FBgn0266450	Kruppel homolog 1	NA	NA	-	NA	-	NA	NA	NA	NA	No	No	+	NA	NA	NA
FBgn0038610	CG7675	NA	NA	-	NA	-	NA	-	NA	NA	No	No	NA	+	NA	NA
FBgn0030946	CG6659	NA	NA	-	NA	-	NA	NA	-/-	NA	No	No	NA	NA	NA	NA
FBgn0053181	CG33181	NA	NA	-	NA	-/+	NA	NA	-/+	NA	Yes	No	NA	NA	NA	NA
FBgn0039709	Cadherin 99C	NA	NA	-	NA	+	NA	NA	-/+	+/+	No	No	NA	NA	NA	NA
FBgn0010197	Guanylyl cyclase at 32E	NA	NA	-	NA	+	NA	NA	NA	+/+	No	No	NA	NA	NA	NA
FBgn0041181	Thioester-containing protein 3	NA	NA	-	NA	NA	NA	NA	NA	NA	No	No	NA	+	NA	NA
FBgn0005654	Origin recognition complex subunit 3	NA	NA	-	NA	NA	NA	NA	NA	-/-	No	No	NA	NA	NA	NA
FBgn0031069	Peroxisomal Membrane Protein 70 kDa like	NA	NA	-	NA	NA	NA	NA	NA	-/-	No	No	NA	NA	NA	NA
FBgn0034734	CG4554	NA	NA	-	NA	NA	NA	NA	-/+	NA	Yes	No	NA	NA	NA	NA
FBgn0000228	Blastoderm-specific gene 25D	NA	NA	-	NA	NA	NA	NA	NA	-/-	No	No	NA	NA	NA	NA
FBgn0022702	Chitinase 2	NA	NA	-	NA	NA	NA	NA	NA	-/-	No	No	-	NA	NA	NA
FBgn0260964	Vesicular monoamine transporter	NA	NA	+	NA	NA	NA	NA	-/-	NA	No	No	NA	NA	NA	NA
FBgn0035770	Pastrel	NA	NA	+ (2)	NA	-	NA	NA	NA	NA	No	No	NA	+	NA	NA
FBgn0265045	Stretchin-Mlck	NA	NA	+	NA	-	NA	-	NA	NA	No	No	NA	+	NA	NA
FBgn0034276	Sarcosine dehydrogenase	NA	NA	+ (2)	NA	NA	NA	-	+/+	+/+	No	No	NA	NA	NA	NA
FBgn0026314	UDP-glycosyltransferase 35b	NA	NA	+	NA	-	NA	NA	NA	-/-	No	No	NA	+	NA	NA
FBgn0038126	CG8483	NA	NA	+	NA	NA	NA	-	NA	-/-	No	No	NA	NA	NA	NA
FBgn0038095	Cyp304a1	NA	NA	+	NA	-	NA	NA	NA	+/+	No	No	NA	NA	NA	NA
FBgn0263598	Vacuolar H+ ATPase 68 kDa subunit 2	NA	NA	+	NA	-	NA	NA	NA	-/+	No	No	NA	NA	NA	NA
FBgn0019972	Death related ICE-like caspase	NA	NA	+	NA	+	NA	NA	NA	+/+	No	No	NA	NA	NA	NA
FBgn0034753	CG2852	NA	NA	+	NA	NA	NA	NA	NA	-/-	No	No	NA	NA	NA	NA
FBgn0004838	heterogeneous nuclear ribonucleoprotein 27C	NA	NA	+	NA	NA	NA	NA	NA	+/+	No	Yes	NA	NA	NA	NA

## Sheet: vsAgeingDataBase
S6 Table. Comparison of Cryptotermes secundus differentially expressed transcripts (DETs) with candidate aging markers known from Drosophila melanogaster
Comparison against GenAge Drosophila melanogaster database http://genomics.senescence.info/genes/
'+’ indicates higher expressed in Old vs Young
'-’ indicates higher expressed in Young vs Old
Queen
Flybase_ID	C. secundus ‘Annotation’	C.secundus Transcript ID	GeneName (Flybase)	1:1 ortholog / homolog to Drosophila	C. secundus (this study)	GeneAge Information
FBgn0086768	Protein-L-isoaspartate (D-aspartate) O-methyltransferase	Csec_G00447_T2	Pcmt – Protein-L-isoaspartate (D-aspartate) O-methyltransferase	1:1 ortholog	-	Overexpression extended lifespan by 32-39% at 29 degrees but not at 25 degrees. Adult lifespan of flies with overexpressed pcmt was extended.
FBgn0001257	IMP-L2 like	Csec_G03475_T5	IMP-L2 – Ecdysone-inducible gene L2	homolog	-	The flies over-expressing Imp-L2 survived for significantly longer, with a 23% increase in median survival time, indicating that increasing Imp-L2 increases oxidative stress resistance. Most importantly, over-expression of Imp-L2 using the hsGAL4 driver significantly extended the lifespan of female flies at 25C, with median lifespan extended by 15%, while the maximum lifespan remained unchanged w…
FBgn0001257	IMP-L2 like	Csec_G03475_T12	IMP-L2 – Ecdysone-inducible gene L2	homolog	-	The flies over-expressing Imp-L2 survived for significantly longer, with a 23% increase in median survival time, indicating that increasing Imp-L2 increases oxidative stress resistance. Most importantly, over-expression of Imp-L2 using the hsGAL4 driver significantly extended the lifespan of female flies at 25C, with median lifespan extended by 15%, while the maximum lifespan remained unchanged w…
FBgn0001257	IMP-L2 like	Csec_G03475_T13	IMP-L2 – Ecdysone-inducible gene L2	homolog	-	The flies over-expressing Imp-L2 survived for significantly longer, with a 23% increase in median survival time, indicating that increasing Imp-L2 increases oxidative stress resistance. Most importantly, over-expression of Imp-L2 using the hsGAL4 driver significantly extended the lifespan of female flies at 25C, with median lifespan extended by 15%, while the maximum lifespan remained unchanged w…
FBgn0001257	IMP-L2 like	Csec_G03475_T1	IMP-L2 – Ecdysone-inducible gene L2	homolog	-	The flies over-expressing Imp-L2 survived for significantly longer, with a 23% increase in median survival time, indicating that increasing Imp-L2 increases oxidative stress resistance. Most importantly, over-expression of Imp-L2 using the hsGAL4 driver significantly extended the lifespan of female flies at 25C, with median lifespan extended by 15%, while the maximum lifespan remained unchanged w…
FBgn0020309	zinc finger protein/TE-X-12_DR	Csec_G01644_T2	crol – crooked legs	homolog	-	Insertion of a p-element in the crol gene results in longer lived male mutants. Revertant alleles, in which the p-element was excised displayed reverted lifespan similar to that of the controls.
FBgn0020309	zinc finger protein/TE-X-12_DR	Csec_G18937_T1, Csec_G13310_T2	crol – crooked legs	homolog	+	Insertion of a p-element in the crol gene results in longer lived male mutants. Revertant alleles, in which the p-element was excised displayed reverted lifespan similar to that of the controls.
King
Flybase_ID	C. secundus ‘Annotation’	C.secundus Transcript ID	GeneName (Flybase)	1:1 ortholog / homolog to Drosophila	C. secundus (this study)	GeneAge Information
FBgn0000261	Catalase	Csec_G02642_T1	Catalase-like	homolog	-	Overexpression of catalase and Sod1 result in a one-third lifespan extension, a slower rate of mortality acceleration, and a delayed loss in physical performance.
FBgn0001257	IMP-L2 like	Csec_G03475_T5	IMP-L2 – Ecdysone-inducible gene L2	homolog	-	The flies over-expressing Imp-L2 survived for significantly longer, with a 23% increase in median survival time, indicating that increasing Imp-L2 increases oxidative stress resistance. Most importantly, over-expression of Imp-L2 using the hsGAL4 driver significantly extended the lifespan of female flies at 25C, with median lifespan extended by 15%, while the maximum lifespan remained unchanged w…
FBgn0001257	IMP-L2 like	Csec_G03475_T12	IMP-L2 – Ecdysone-inducible gene L2	homolog	-	The flies over-expressing Imp-L2 survived for significantly longer, with a 23% increase in median survival time, indicating that increasing Imp-L2 increases oxidative stress resistance. Most importantly, over-expression of Imp-L2 using the hsGAL4 driver significantly extended the lifespan of female flies at 25C, with median lifespan extended by 15%, while the maximum lifespan remained unchanged w…
FBgn0020309	zinc finger protein/TE-X-12_DR	Csec_G01757_T4, Csec_G17156_T1	crooked legs	homolog	-	Insertion of a p-element in the crol gene results in longer lived male mutants. Revertant alleles, in which the p-element was excised displayed reverted lifespan similar to that of the controls.
FBgn0020309	zinc finger protein/TE-X-12_DR	Csec_G18937_T1	crooked legs	homolog	+	Insertion of a p-element in the crol gene results in longer lived male mutants. Revertant alleles, in which the p-element was excised displayed reverted lifespan similar to that of the controls.
Worker
Flybase_ID	C. secundus ‘Annotation’	C.secundus Transcript ID	GeneName (Flybase)	1:1 ortholog / homolog to Drosophila	C. secundus (this study)	GeneAge Information
FBgn0038788	Sirtuin 2 family protein	Csec_G03420_T2	Sirtuin 2	1:1 ortholog	-	Sirtuin 2 is an NAD-dependent histone deacetylase in the class I of the Sirtuin family. It is involved in protein deacetylation, determination of adult lifespan, and neurodegeneration. [Date last reviewed: 2016-06-23]
FBgn0020309	zinc finger protein/TE-X-12_DR	Csec_G01757_T4	crooked legs	homolog	-	Insertion of a p-element in the crol gene results in longer lived male mutants. Revertant alleles, in which the p-element was excised displayed reverted lifespan similar to that of the controls.
FBgn0020309	zinc finger protein	Csec_G12255_T5	crooked legs	homolog	-	Insertion of a p-element in the crol gene results in longer lived male mutants. Revertant alleles, in which the p-element was excised displayed reverted lifespan similar to that of the controls.
FBgn0000261	Catalase	Csec_G02642_T1	Catalase-like	homolog	+	Overexpression of catalase and Sod1 result in a one-third lifespan extension, a slower rate of mortality acceleration, and a delayed loss in physical performance.
FBgn0000261	Catalase	Csec_G17209_T1	Catalase	homolog	+	Overexpression of catalase and Sod1 result in a one-third lifespan extension, a slower rate of mortality acceleration, and a delayed loss in physical performance.
FBgn0020309	zinc finger protein/TE-X-12_DR	Csec_G18455_T1	crooked legs	homolog	+	Insertion of a p-element in the crol gene results in longer lived male mutants. Revertant alleles, in which the p-element was excised displayed reverted lifespan similar to that of the controls.
FBgn0261244	inaE like	Csec_G13925_T2	inactivation no afterpotential E	homolog	+	Fly mutants (EP-element insertion), exhibiting up-regulation of DAGL, display extended lifespan (mean is 72% higher) and enhanced oxidative stress response. Complementarily, mutants exhibiting down-regulation of DAGL have a shortened lifespan (mean is 50% lower) and reduced oxidative stress resistance. Additionally, transgenic overexpression of DAGL results in increased mean lifespan (up to 41%).
